# Supplementary material for: Regulation of heterosis-associated gene expression complementation in maize hybrids
Source: Genome Biol. 2025 Sep 22;26:291. doi: 10.1186/s13059-025-03768-3 (PMC12455817; doi:10.1186/s13059-025-03768-3)
Supplement: Supplementary file 2 — Additional file 2: Table S1 Sample filtering: Details of retained and excluded samples. Table S2 MPH and BPH: Phenotypic mid-parent and better-parent heterosis values of each hybrid. Table S3 SPE pattern ref: SPE pattern of all genes in both reference hybrids B73xMo17 and Mo17xB73 and their eQTL. Table S5 eQTL details: Details on all identified eQTL. Table S7 TWAS genes: All genes and details identified in the TWAS analysis. Table S8 TSG: TWAS candidate genes with substantial numbers of SPE pattern across hybrids of (TSG) and corresponding details. Table S9 SNPs B73 vs. Mo17: List and details of identified loci (SNPs) with different alleles in B73 and Mo17 samples. Table S10 IBM-RIL regions: Specifications of start and end position of each identified Mo17, B73, or IBM-RIL specific region in each IBM-RIL. [file 13059_2025_3768_MOESM2_ESM.xlsx]

## Sheet: Table S1 Sample filtering
Table S1: Sample filtering: Details of retained and excluded samples
Sample	Biological replicate	Triplet	Genotype	Cross	keep_exclude	reason_for_exclusion	homozygous_loci_percent
ED3_2	2	A001	B73_ M0001	Backcross B73	keep	keep	99.6555
ED3_1	1	A001	B73_ M0001	Backcross B73	keep	keep	98.9208
ED3_3	3	A001	B73_ M0001	Backcross B73	keep	keep	99.9373
AH1_3	3	A001	M0001	selfed	keep	keep	99.5393
AH1_2	2	A001	M0001	selfed	keep	keep	99.3819
AH1_1	1	A001	M0001	selfed	keep	keep	98.6916
AF2_3	3	A001	Mo17_ M0001	Backcross Mo17	exclude	last_replicate	99.6835
AF2_2	2	A001	Mo17_ M0001	Backcross Mo17	exclude	low_homozygosity	52.7186
AF2_1	1	A001	Mo17_ M0001	Backcross Mo17	exclude	low_homozygosity	56.0826
DK3_3	3	A002	B73_ M0007	Backcross B73	keep	keep	99.9371
DK3_2	2	A002	B73_ M0007	Backcross B73	keep	keep	99.9095
DK3_1	1	A002	B73_ M0007	Backcross B73	keep	keep	99.5992
AC3_1	1	A002	M0007	selfed	keep	keep	99.2509
AC3_2	2	A002	M0007	selfed	keep	keep	99.376
AC3_3	3	A002	M0007	selfed	keep	keep	99.5832
ET1_2	2	A002	Mo17_ M0007	Backcross Mo17	keep	keep	99.4044
ET1_1	1	A002	Mo17_ M0007	Backcross Mo17	keep	keep	98.93
ET1_3	3	A002	Mo17_ M0007	Backcross Mo17	keep	keep	99.6739
AS3_1	1	A003	B73_ M0008	Backcross B73	keep	keep	97.826
AS3_2	2	A003	B73_ M0008	Backcross B73	keep	keep	99.9213
AS3_3	3	A003	B73_ M0008	Backcross B73	keep	keep	99.9265
BV1_3	3	A003	M0008	selfed	keep	keep	99.2377
BV1_2	2	A003	M0008	selfed	keep	keep	98.9765
BV1_1	1	A003	M0008	selfed	keep	keep	99.0562
EP1_1	1	A003	Mo17_ M0008	Backcross Mo17	keep	keep	99.2713
EP1_3	3	A003	Mo17_ M0008	Backcross Mo17	keep	keep	99.7349
EP1_2	2	A003	Mo17_ M0008	Backcross Mo17	keep	keep	99.3995
BE1_3	3	A004	B73_ M0009	Backcross B73	exclude	IBM-RIL_excluded	NA
BE1_1	1	A004	B73_ M0009	Backcross B73	exclude	IBM-RIL_excluded	NA
BE1_2	2	A004	B73_ M0009	Backcross B73	exclude	IBM-RIL_excluded	NA
CA2_3	3	A004	M0009	selfed	exclude	low_homozygosity	63.2101
CA2_1	1	A004	M0009	selfed	exclude	low_homozygosity	67.9165
CA2_2	2	A004	M0009	selfed	exclude	low_homozygosity	76.9506
BD2_1	1	A004	Mo17_ M0009	Backcross Mo17	exclude	IBM-RIL_excluded	NA
BD2_2	2	A004	Mo17_ M0009	Backcross Mo17	exclude	IBM-RIL_excluded	NA
BD2_3	3	A004	Mo17_ M0009	Backcross Mo17	exclude	IBM-RIL_excluded	NA
AG1_3	3	A005	B73_ M0015	Backcross B73	exclude	IBM-RIL_excluded	NA
AG1_1	1	A005	B73_ M0015	Backcross B73	exclude	IBM-RIL_excluded	NA
AG1_2	2	A005	B73_ M0015	Backcross B73	exclude	IBM-RIL_excluded	NA
BK1_2	2	A005	M0015	selfed	exclude	low_homozygosity	92.3618
BK1_1	1	A005	M0015	selfed	exclude	low_homozygosity	94.61
BK1_3	3	A005	M0015	selfed	exclude	last_replicate	99.3779
CG3_1	1	A005	Mo17_ M0015	Backcross Mo17	exclude	IBM-RIL_excluded	NA
CG3_2	2	A005	Mo17_ M0015	Backcross Mo17	exclude	IBM-RIL_excluded	NA
CG3_3	3	A005	Mo17_ M0015	Backcross Mo17	exclude	IBM-RIL_excluded	NA
CF1_1	1	A006	B73_ M0021	Backcross B73	exclude	low_homozygosity	93.9344
CF1_3	3	A006	B73_ M0021	Backcross B73	keep	keep	99.8858
CF1_2	2	A006	B73_ M0021	Backcross B73	keep	keep	99.9034
CZ3_3	3	A006	M0021	selfed	keep	keep	99.5658
CZ3_1	1	A006	M0021	selfed	keep	keep	98.6664
CZ3_2	2	A006	M0021	selfed	keep	keep	99.4796
DY3_3	3	A006	Mo17_ M0021	Backcross Mo17	keep	keep	99.6801
DY3_1	1	A006	Mo17_ M0021	Backcross Mo17	keep	keep	97.9726
DY3_2	2	A006	Mo17_ M0021	Backcross Mo17	keep	keep	99.5085
AN1_2	2	A007	B73_ M0022	Backcross B73	exclude	low_homozygosity	89.1279
AN1_3	3	A007	B73_ M0022	Backcross B73	keep	keep	99.3371
AN1_1	1	A007	B73_ M0022	Backcross B73	keep	keep	99.0446
AE3_1	1	A007	M0022	selfed	keep	keep	99.0975
AE3_2	2	A007	M0022	selfed	keep	keep	99.3797
AE3_3	3	A007	M0022	selfed	keep	keep	99.2766
FR1_2	2	A007	Mo17_ M0022	Backcross Mo17	keep	keep	98.536
FR1_3	3	A007	Mo17_ M0022	Backcross Mo17	keep	keep	98.5232
FR1_1	1	A007	Mo17_ M0022	Backcross Mo17	keep	keep	98.9018
DC1_1	1	A008	B73_ M0025	Backcross B73	exclude	low_homozygosity	94.788
DC1_3	3	A008	B73_ M0025	Backcross B73	keep	keep	99.911
DC1_2	2	A008	B73_ M0025	Backcross B73	keep	keep	99.5612
BY3_2	2	A008	M0025	selfed	keep	keep	97.3263
BY3_1	1	A008	M0025	selfed	keep	keep	98.9841
BY3_3	3	A008	M0025	selfed	keep	keep	99.4884
DC2_2	2	A008	Mo17_ M0025	Backcross Mo17	keep	keep	96.2146
DC2_1	1	A008	Mo17_ M0025	Backcross Mo17	keep	keep	98.5909
DC2_3	3	A008	Mo17_ M0025	Backcross Mo17	keep	keep	99.5803
AT1_1	1	A009	B73_ M0029	Backcross B73	exclude	low_homozygosity	59.8799
AT1_2	2	A009	B73_ M0029	Backcross B73	exclude	low_homozygosity	62.8616
AT1_3	3	A009	B73_ M0029	Backcross B73	exclude	low_homozygosity	64.4615
AA1_2	2	A009	M0029	selfed	keep	keep	98.9812
AA1_3	3	A009	M0029	selfed	keep	keep	99.1971
AA1_1	1	A009	M0029	selfed	keep	keep	96.3922
DN2_2	2	A009	Mo17_ M0029	Backcross Mo17	keep	keep	99.428
DN2_1	1	A009	Mo17_ M0029	Backcross Mo17	keep	keep	99.1184
DN2_3	3	A009	Mo17_ M0029	Backcross Mo17	keep	keep	99.6049
AF3_1	1	A010	B73_ M0030	Backcross B73	keep	keep	99.3608
AF3_2	2	A010	B73_ M0030	Backcross B73	keep	keep	99.8738
AF3_3	3	A010	B73_ M0030	Backcross B73	keep	keep	99.9197
DQ2_1	1	A010	M0030	selfed	keep	keep	97.0226
DQ2_2	2	A010	M0030	selfed	keep	keep	99.4616
DQ2_3	3	A010	M0030	selfed	keep	keep	99.4316
DX3_1	1	A010	Mo17_ M0030	Backcross Mo17	keep	keep	98.9173
DX3_2	2	A010	Mo17_ M0030	Backcross Mo17	keep	keep	99.5051
DX3_3	3	A010	Mo17_ M0030	Backcross Mo17	keep	keep	99.4615
ES1_1	1	A011	B73_ M0040	Backcross B73	keep	keep	99.2659
ES1_3	3	A011	B73_ M0040	Backcross B73	keep	keep	99.915
ES1_2	2	A011	B73_ M0040	Backcross B73	keep	keep	99.6628
CU3_3	3	A011	M0040	selfed	keep	keep	99.4409
CU3_1	1	A011	M0040	selfed	keep	keep	98.1655
CU3_2	2	A011	M0040	selfed	keep	keep	99.2977
DU1_1	1	A011	Mo17_ M0040	Backcross Mo17	exclude	low_homozygosity	47.3522
DU1_2	2	A011	Mo17_ M0040	Backcross Mo17	exclude	low_homozygosity	47.4617
DU1_3	3	A011	Mo17_ M0040	Backcross Mo17	exclude	low_homozygosity	47.8869
BX2_3	3	A012	B73_ M0042	Backcross B73	exclude	low_homozygosity	73.3477
BX2_1	1	A012	B73_ M0042	Backcross B73	keep	keep	96.2087
BX2_2	2	A012	B73_ M0042	Backcross B73	keep	keep	99.8641
AA2_3	3	A012	M0042	selfed	keep	keep	99.5716
AA2_1	1	A012	M0042	selfed	keep	keep	97.5611
AA2_2	2	A012	M0042	selfed	keep	keep	98.4328
AE1_1	1	A012	Mo17_ M0042	Backcross Mo17	exclude	low_homozygosity	82.4027
AE1_3	3	A012	Mo17_ M0042	Backcross Mo17	keep	keep	97.3205
AE1_2	2	A012	Mo17_ M0042	Backcross Mo17	keep	keep	99.6033
CL1_2	2	A013	B73_ M0043	Backcross B73	keep	keep	99.8575
CL1_3	3	A013	B73_ M0043	Backcross B73	keep	keep	99.8454
CL1_1	1	A013	B73_ M0043	Backcross B73	keep	keep	99.5981
AO1_1	1	A013	M0043	selfed	exclude	low_homozygosity	92.6571
AO1_2	2	A013	M0043	selfed	keep	keep	98.139
AO1_3	3	A013	M0043	selfed	keep	keep	98.1049
FQ1_2	2	A013	Mo17_ M0043	Backcross Mo17	keep	keep	99.5053
FQ1_3	3	A013	Mo17_ M0043	Backcross Mo17	keep	keep	99.6951
FQ1_1	1	A013	Mo17_ M0043	Backcross Mo17	keep	keep	95.7431
BA3_2	2	A014	B73_ M0045	Backcross B73	keep	keep	99.8957
BA3_1	1	A014	B73_ M0045	Backcross B73	keep	keep	99.6311
BA3_3	3	A014	B73_ M0045	Backcross B73	keep	keep	99.801
AU3_1	1	A014	M0045	selfed	keep	keep	98.9523
AU3_2	2	A014	M0045	selfed	keep	keep	98.8833
AU3_3	3	A014	M0045	selfed	keep	keep	98.4944
EA3_1	1	A014	Mo17_ M0045	Backcross Mo17	exclude	low_homozygosity	94.7447
EA3_3	3	A014	Mo17_ M0045	Backcross Mo17	keep	keep	99.7195
EA3_2	2	A014	Mo17_ M0045	Backcross Mo17	keep	keep	99.7137
AY3_1	1	A015	B73_ M0046	Backcross B73	keep	keep	99.4739
AY3_2	2	A015	B73_ M0046	Backcross B73	keep	keep	99.7679
AY3_3	3	A015	B73_ M0046	Backcross B73	keep	keep	99.9071
EV1_2	2	A015	M0046	selfed	exclude	low_homozygosity	83.5248
EV1_3	3	A015	M0046	selfed	keep	keep	99.4406
EV1_1	1	A015	M0046	selfed	keep	keep	98.3141
GC1_1	1	A015	Mo17_ M0046	Backcross Mo17	keep	keep	96.2193
GC1_3	3	A015	Mo17_ M0046	Backcross Mo17	keep	keep	99.6935
GC1_2	2	A015	Mo17_ M0046	Backcross Mo17	keep	keep	99.462
GA1_3	3	A016	B73_ M0047	Backcross B73	keep	keep	99.7984
GA1_2	2	A016	B73_ M0047	Backcross B73	keep	keep	99.7992
GA1_1	1	A016	B73_ M0047	Backcross B73	keep	keep	99.2137
EK1_1	1	A016	M0047	selfed	keep	keep	98.5871
EK1_3	3	A016	M0047	selfed	keep	keep	99.503
EK1_2	2	A016	M0047	selfed	keep	keep	99.3475
AX1_3	3	A016	Mo17_ M0047	Backcross Mo17	exclude	low_homozygosity	67.08
AX1_1	1	A016	Mo17_ M0047	Backcross Mo17	keep	keep	98.9186
AX1_2	2	A016	Mo17_ M0047	Backcross Mo17	keep	keep	99.4374
AY1_2	2	A017	B73_ M0048	Backcross B73	keep	keep	99.8324
AY1_3	3	A017	B73_ M0048	Backcross B73	keep	keep	99.727
AY1_1	1	A017	B73_ M0048	Backcross B73	keep	keep	99.7746
AG2_3	3	A017	M0048	selfed	keep	keep	99.3492
AG2_1	1	A017	M0048	selfed	keep	keep	98.4393
AG2_2	2	A017	M0048	selfed	keep	keep	97.8408
CQ3_1	1	A017	Mo17_ M0048	Backcross Mo17	keep	keep	96.2015
CQ3_3	3	A017	Mo17_ M0048	Backcross Mo17	keep	keep	99.5305
CQ3_2	2	A017	Mo17_ M0048	Backcross Mo17	keep	keep	96.9507
EJ2_2	2	A018	B73_ M0055	Backcross B73	keep	keep	99.7202
EJ2_3	3	A018	B73_ M0055	Backcross B73	keep	keep	99.9108
EJ2_1	1	A018	B73_ M0055	Backcross B73	keep	keep	98.8243
EI1_3	3	A018	M0055	selfed	keep	keep	99.487
EI1_2	2	A018	M0055	selfed	keep	keep	98.9628
EI1_1	1	A018	M0055	selfed	keep	keep	98.2081
AW2_3	3	A018	Mo17_ M0055	Backcross Mo17	keep	keep	99.5262
AW2_2	2	A018	Mo17_ M0055	Backcross Mo17	keep	keep	99.1731
AW2_1	1	A018	Mo17_ M0055	Backcross Mo17	keep	keep	98.4559
DI3_1	1	A019	B73_ M0057	Backcross B73	keep	keep	99.375
DI3_2	2	A019	B73_ M0057	Backcross B73	keep	keep	99.808
DI3_3	3	A019	B73_ M0057	Backcross B73	keep	keep	99.9463
BT1_3	3	A019	M0057	selfed	keep	keep	99.4859
BT1_2	2	A019	M0057	selfed	keep	keep	99.3544
BT1_1	1	A019	M0057	selfed	keep	keep	98.6799
DM1_3	3	A019	Mo17_ M0057	Backcross Mo17	keep	keep	99.6158
DM1_2	2	A019	Mo17_ M0057	Backcross Mo17	keep	keep	99.5372
DM1_1	1	A019	Mo17_ M0057	Backcross Mo17	keep	keep	98.4127
AJ1_1	1	A020	B73_ M0058	Backcross B73	keep	keep	98.8797
AJ1_3	3	A020	B73_ M0058	Backcross B73	keep	keep	99.6236
AJ1_2	2	A020	B73_ M0058	Backcross B73	keep	keep	99.3124
EZ1_1	1	A020	M0058	selfed	exclude	low_homozygosity	94.1708
EZ1_3	3	A020	M0058	selfed	keep	keep	99.5558
EZ1_2	2	A020	M0058	selfed	keep	keep	99.4627
FE1_1	1	A020	Mo17_ M0058	Backcross Mo17	exclude	low_homozygosity	71.0327
FE1_3	3	A020	Mo17_ M0058	Backcross Mo17	keep	keep	99.6428
FE1_2	2	A020	Mo17_ M0058	Backcross Mo17	keep	keep	98.4266
DR3_3	3	A021	B73_ M0061	Backcross B73	exclude	IBM-RIL_excluded	NA
DR3_2	2	A021	B73_ M0061	Backcross B73	exclude	IBM-RIL_excluded	NA
DR3_1	1	A021	B73_ M0061	Backcross B73	exclude	IBM-RIL_excluded	NA
BI1_3	3	A021	M0061	selfed	exclude	low_homozygosity	87.8615
BI1_2	2	A021	M0061	selfed	exclude	last_replicate	99.2444
BI1_1	1	A021	M0061	selfed	exclude	low_homozygosity	88.9629
CO3_3	3	A021	Mo17_ M0061	Backcross Mo17	exclude	IBM-RIL_excluded	NA
CO3_1	1	A021	Mo17_ M0061	Backcross Mo17	exclude	IBM-RIL_excluded	NA
CO3_2	2	A021	Mo17_ M0061	Backcross Mo17	exclude	IBM-RIL_excluded	NA
CK1_3	3	A022	B73_ M0063	Backcross B73	exclude	IBM-RIL_excluded	NA
CK1_2	2	A022	B73_ M0063	Backcross B73	exclude	IBM-RIL_excluded	NA
CK1_1	1	A022	B73_ M0063	Backcross B73	exclude	IBM-RIL_excluded	NA
BO3_1	1	A022	M0063	selfed	exclude	low_homozygosity	89.2673
BO3_2	2	A022	M0063	selfed	exclude	last_replicate	99.3334
BO3_3	3	A022	M0063	selfed	exclude	low_homozygosity	93.3372
DG1_3	3	A022	Mo17_ M0063	Backcross Mo17	exclude	IBM-RIL_excluded	NA
DG1_2	2	A022	Mo17_ M0063	Backcross Mo17	exclude	IBM-RIL_excluded	NA
DG1_1	1	A022	Mo17_ M0063	Backcross Mo17	exclude	IBM-RIL_excluded	NA
DJ3_2	2	A023	B73_ M0066	Backcross B73	keep	keep	99.786
DJ3_3	3	A023	B73_ M0066	Backcross B73	keep	keep	99.9444
DJ3_1	1	A023	B73_ M0066	Backcross B73	keep	keep	96.6607
BB3_3	3	A023	M0066	selfed	keep	keep	99.6064
BB3_2	2	A023	M0066	selfed	keep	keep	98.3104
BB3_1	1	A023	M0066	selfed	keep	keep	99.4964
AR1_2	2	A023	Mo17_ M0066	Backcross Mo17	keep	keep	99.3099
AR1_3	3	A023	Mo17_ M0066	Backcross Mo17	keep	keep	99.623
AR1_1	1	A023	Mo17_ M0066	Backcross Mo17	keep	keep	98.776
CF3_2	2	A024	B73_ M0067	Backcross B73	keep	keep	99.8388
CF3_3	3	A024	B73_ M0067	Backcross B73	keep	keep	99.9251
CF3_1	1	A024	B73_ M0067	Backcross B73	keep	keep	99.2932
DG3_1	1	A024	M0067	selfed	exclude	low_homozygosity	50.9241
DG3_2	2	A024	M0067	selfed	keep	keep	99.3759
DG3_3	3	A024	M0067	selfed	keep	keep	99.4505
BS2_2	2	A024	Mo17_ M0067	Backcross Mo17	keep	keep	99.5807
BS2_1	1	A024	Mo17_ M0067	Backcross Mo17	keep	keep	98.8468
BS2_3	3	A024	Mo17_ M0067	Backcross Mo17	keep	keep	99.6926
AP1_1	1	A025	B73_ M0071	Backcross B73	keep	keep	96.5245
AP1_3	3	A025	B73_ M0071	Backcross B73	keep	keep	99.8358
AP1_2	2	A025	B73_ M0071	Backcross B73	keep	keep	99.8788
BD3_1	1	A025	M0071	selfed	exclude	low_homozygosity	93.5753
BD3_3	3	A025	M0071	selfed	keep	keep	99.5488
BD3_2	2	A025	M0071	selfed	keep	keep	99.54
EF1_1	1	A025	Mo17_ M0071	Backcross Mo17	exclude	low_homozygosity	85.3476
EF1_2	2	A025	Mo17_ M0071	Backcross Mo17	exclude	low_homozygosity	88.2204
EF1_3	3	A025	Mo17_ M0071	Backcross Mo17	exclude	last_replicate	99.717
CP1_1	1	A026	B73_ M0077	Backcross B73	keep	keep	98.5457
CP1_2	2	A026	B73_ M0077	Backcross B73	keep	keep	99.4023
CP1_3	3	A026	B73_ M0077	Backcross B73	keep	keep	99.5157
AK2_1	1	A026	M0077	selfed	exclude	library_size	NA
AK2_3	3	A026	M0077	selfed	keep	keep	98.0134
AK2_2	2	A026	M0077	selfed	keep	keep	98.4821
BP1_1	1	A026	Mo17_ M0077	Backcross Mo17	exclude	library_size	NA
BP1_2	2	A026	Mo17_ M0077	Backcross Mo17	keep	keep	96.9851
BP1_3	3	A026	Mo17_ M0077	Backcross Mo17	keep	keep	99.6614
BZ2_1	1	A027	B73_ M0080	Backcross B73	exclude	low_homozygosity	9.82422
BZ2_3	3	A027	B73_ M0080	Backcross B73	keep	keep	99.9212
BZ2_2	2	A027	B73_ M0080	Backcross B73	keep	keep	99.8925
EB2_1	1	A027	M0080	selfed	keep	keep	98.6449
EB2_2	2	A027	M0080	selfed	keep	keep	99.4521
EB2_3	3	A027	M0080	selfed	keep	keep	99.5452
CM1_1	1	A027	Mo17_ M0080	Backcross Mo17	exclude	low_homozygosity	2.62085
CM1_2	2	A027	Mo17_ M0080	Backcross Mo17	keep	keep	99.6341
CM1_3	3	A027	Mo17_ M0080	Backcross Mo17	keep	keep	99.5642
BY1_1	1	A028	B73_ M0081	Backcross B73	exclude	library_size	NA
BY1_3	3	A028	B73_ M0081	Backcross B73	keep	keep	99.9215
BY1_2	2	A028	B73_ M0081	Backcross B73	keep	keep	99.9297
DV2_2	2	A028	M0081	selfed	keep	keep	99.1541
DV2_1	1	A028	M0081	selfed	keep	keep	97.0671
DV2_3	3	A028	M0081	selfed	keep	keep	99.167
CD2_1	1	A028	Mo17_ M0081	Backcross Mo17	exclude	low_homozygosity	43.7913
CD2_2	2	A028	Mo17_ M0081	Backcross Mo17	keep	keep	99.6552
CD2_3	3	A028	Mo17_ M0081	Backcross Mo17	keep	keep	99.7261
CQ2_2	2	A029	B73_ M0083	Backcross B73	keep	keep	99.8887
CQ2_3	3	A029	B73_ M0083	Backcross B73	keep	keep	99.9136
CQ2_1	1	A029	B73_ M0083	Backcross B73	keep	keep	98.3522
DE3_3	3	A029	M0083	selfed	keep	keep	99.0657
DE3_2	2	A029	M0083	selfed	keep	keep	99.517
DE3_1	1	A029	M0083	selfed	keep	keep	98.9464
AA3_1	1	A029	Mo17_ M0083	Backcross Mo17	exclude	low_homozygosity	86.2931
AA3_2	2	A029	Mo17_ M0083	Backcross Mo17	keep	keep	99.356
AA3_3	3	A029	Mo17_ M0083	Backcross Mo17	keep	keep	99.398
AQ3_1	1	A030	B73_ M0086	Backcross B73	keep	keep	98.0886
AQ3_2	2	A030	B73_ M0086	Backcross B73	keep	keep	99.8336
AQ3_3	3	A030	B73_ M0086	Backcross B73	keep	keep	99.9253
FG1_2	2	A030	M0086	selfed	keep	keep	99.3828
FG1_1	1	A030	M0086	selfed	keep	keep	95.6386
FG1_3	3	A030	M0086	selfed	keep	keep	99.4084
DY2_1	1	A030	Mo17_ M0086	Backcross Mo17	exclude	low_homozygosity	23.274
DY2_2	2	A030	Mo17_ M0086	Backcross Mo17	keep	keep	99.6527
DY2_3	3	A030	Mo17_ M0086	Backcross Mo17	keep	keep	99.6248
CV2_2	2	A031	B73_ M0087	Backcross B73	exclude	low_homozygosity	0
CV2_3	3	A031	B73_ M0087	Backcross B73	exclude	low_homozygosity	0.00299594
CV2_1	1	A031	B73_ M0087	Backcross B73	exclude	low_homozygosity	0.00480315
DH2_3	3	A031	M0087	selfed	exclude	low_homozygosity	94.2437
DH2_1	1	A031	M0087	selfed	keep	keep	97.5588
DH2_2	2	A031	M0087	selfed	keep	keep	99.094
CC1_3	3	A031	Mo17_ M0087	Backcross Mo17	keep	keep	97.6212
CC1_2	2	A031	Mo17_ M0087	Backcross Mo17	keep	keep	99.4928
CC1_1	1	A031	Mo17_ M0087	Backcross Mo17	keep	keep	96.7117
FO1_1	1	A032	B73_ M0093	Backcross B73	keep	keep	99.3495
FO1_2	2	A032	B73_ M0093	Backcross B73	keep	keep	99.8349
FO1_3	3	A032	B73_ M0093	Backcross B73	keep	keep	99.9328
BO1_3	3	A032	M0093	selfed	keep	keep	99.5276
BO1_1	1	A032	M0093	selfed	keep	keep	99.1316
BO1_2	2	A032	M0093	selfed	keep	keep	99.3372
DU3_3	3	A032	Mo17_ M0093	Backcross Mo17	keep	keep	99.3713
DU3_2	2	A032	Mo17_ M0093	Backcross Mo17	keep	keep	99.3864
DU3_1	1	A032	Mo17_ M0093	Backcross Mo17	keep	keep	99.1843
CM3_3	3	A033	B73_ M0101	Backcross B73	keep	keep	99.2909
CM3_1	1	A033	B73_ M0101	Backcross B73	keep	keep	98.5154
CM3_2	2	A033	B73_ M0101	Backcross B73	keep	keep	99.0189
AU2_3	3	A033	M0101	selfed	keep	keep	98.9067
AU2_2	2	A033	M0101	selfed	keep	keep	98.8991
AU2_1	1	A033	M0101	selfed	keep	keep	96.4955
CE2_2	2	A033	Mo17_ M0101	Backcross Mo17	keep	keep	99.3904
CE2_1	1	A033	Mo17_ M0101	Backcross Mo17	keep	keep	98.2655
CE2_3	3	A033	Mo17_ M0101	Backcross Mo17	keep	keep	99.63
AS1_1	1	A034	B73_ M0106	Backcross B73	exclude	IBM-RIL_excluded	NA
AS1_2	2	A034	B73_ M0106	Backcross B73	exclude	IBM-RIL_excluded	NA
AS1_3	3	A034	B73_ M0106	Backcross B73	exclude	IBM-RIL_excluded	NA
AS2_1	1	A034	M0106	selfed	exclude	low_homozygosity	68.0993
AS2_3	3	A034	M0106	selfed	exclude	low_homozygosity	72.5213
AS2_2	2	A034	M0106	selfed	exclude	low_homozygosity	73.3695
CR2_3	3	A034	Mo17_ M0106	Backcross Mo17	exclude	IBM-RIL_excluded	NA
CR2_1	1	A034	Mo17_ M0106	Backcross Mo17	exclude	IBM-RIL_excluded	NA
CR2_2	2	A034	Mo17_ M0106	Backcross Mo17	exclude	IBM-RIL_excluded	NA
AM1_2	2	A035	B73_ M0109	Backcross B73	exclude	low_homozygosity	93.3707
AM1_3	3	A035	B73_ M0109	Backcross B73	exclude	last_replicate	99.7835
AM1_1	1	A035	B73_ M0109	Backcross B73	exclude	low_homozygosity	94.0841
EN1_1	1	A035	M0109	selfed	exclude	low_homozygosity	91.4038
EN1_3	3	A035	M0109	selfed	keep	keep	96.0406
EN1_2	2	A035	M0109	selfed	keep	keep	96.0902
BS3_3	3	A035	Mo17_ M0109	Backcross Mo17	keep	keep	96.914
BS3_2	2	A035	Mo17_ M0109	Backcross Mo17	keep	keep	95.7296
BS3_1	1	A035	Mo17_ M0109	Backcross Mo17	keep	keep	95.7166
DW1_1	1	A036	B73_ M0110	Backcross B73	keep	keep	99.6464
DW1_2	2	A036	B73_ M0110	Backcross B73	keep	keep	99.8985
DW1_3	3	A036	B73_ M0110	Backcross B73	keep	keep	99.8133
BA1_2	2	A036	M0110	selfed	keep	keep	96.2291
BA1_1	1	A036	M0110	selfed	keep	keep	95.6425
BA1_3	3	A036	M0110	selfed	keep	keep	95.9923
DT1_1	1	A036	Mo17_ M0110	Backcross Mo17	keep	keep	97.876
DT1_2	2	A036	Mo17_ M0110	Backcross Mo17	keep	keep	99.5918
DT1_3	3	A036	Mo17_ M0110	Backcross Mo17	keep	keep	99.6202
BU3_1	1	A037	B73_ M0111	Backcross B73	exclude	IBM-RIL_excluded	NA
BU3_2	2	A037	B73_ M0111	Backcross B73	exclude	IBM-RIL_excluded	NA
BU3_3	3	A037	B73_ M0111	Backcross B73	exclude	IBM-RIL_excluded	NA
FX1_1	1	A037	M0111	selfed	exclude	low_homozygosity	86.7811
FX1_2	2	A037	M0111	selfed	exclude	low_homozygosity	89.0849
FX1_3	3	A037	M0111	selfed	exclude	low_homozygosity	89.352
CR3_1	1	A037	Mo17_ M0111	Backcross Mo17	exclude	IBM-RIL_excluded	NA
CR3_3	3	A037	Mo17_ M0111	Backcross Mo17	exclude	IBM-RIL_excluded	NA
CR3_2	2	A037	Mo17_ M0111	Backcross Mo17	exclude	IBM-RIL_excluded	NA
AK3_1	1	A038	B73_ M0116	Backcross B73	exclude	low_homozygosity	82.0612
AK3_2	2	A038	B73_ M0116	Backcross B73	keep	keep	99.8608
AK3_3	3	A038	B73_ M0116	Backcross B73	keep	keep	99.9208
FK1_1	1	A038	M0116	selfed	keep	keep	99.2116
FK1_3	3	A038	M0116	selfed	keep	keep	99.4218
FK1_2	2	A038	M0116	selfed	keep	keep	99.3456
AD3_2	2	A038	Mo17_ M0116	Backcross Mo17	keep	keep	99.6101
AD3_1	1	A038	Mo17_ M0116	Backcross Mo17	keep	keep	99.4714
AD3_3	3	A038	Mo17_ M0116	Backcross Mo17	keep	keep	99.5791
AB2_3	3	A039	B73_ M0119	Backcross B73	exclude	IBM-RIL_specific_regions	99.8286
AB2_2	2	A039	B73_ M0119	Backcross B73	exclude	IBM-RIL_specific_regions	99.5971
AB2_1	1	A039	B73_ M0119	Backcross B73	exclude	IBM-RIL_specific_regions	97.695
FW1_3	3	A039	M0119	selfed	exclude	IBM-RIL_specific_regions	98.5774
FW1_2	2	A039	M0119	selfed	exclude	IBM-RIL_specific_regions	97.6861
FW1_1	1	A039	M0119	selfed	exclude	IBM-RIL_specific_regions	97.7675
BQ2_2	2	A039	Mo17_ M0119	Backcross Mo17	exclude	IBM-RIL_specific_regions	98.8687
BQ2_3	3	A039	Mo17_ M0119	Backcross Mo17	exclude	IBM-RIL_specific_regions	99.6931
BQ2_1	1	A039	Mo17_ M0119	Backcross Mo17	exclude	IBM-RIL_specific_regions	96.9753
DZ1_3	3	A040	B73_ M0120	Backcross B73	exclude	IBM-RIL_specific_regions	99.8562
DZ1_1	1	A040	B73_ M0120	Backcross B73	exclude	IBM-RIL_specific_regions	99.3247
DZ1_2	2	A040	B73_ M0120	Backcross B73	exclude	IBM-RIL_specific_regions	99.8636
CL3_1	1	A040	M0120	selfed	exclude	IBM-RIL_specific_regions	97.6655
CL3_3	3	A040	M0120	selfed	exclude	IBM-RIL_specific_regions	98.381
CL3_2	2	A040	M0120	selfed	exclude	IBM-RIL_specific_regions	97.9592
DN3_1	1	A040	Mo17_ M0120	Backcross Mo17	exclude	IBM-RIL_specific_regions	95.27
DN3_3	3	A040	Mo17_ M0120	Backcross Mo17	exclude	IBM-RIL_specific_regions	99.7563
DN3_2	2	A040	Mo17_ M0120	Backcross Mo17	exclude	IBM-RIL_specific_regions	99.672
CI3_1	1	A041	B73_ M0126	Backcross B73	keep	keep	99.6326
CI3_3	3	A041	B73_ M0126	Backcross B73	keep	keep	99.8875
CI3_2	2	A041	B73_ M0126	Backcross B73	keep	keep	99.8254
BJ2_2	2	A041	M0126	selfed	keep	keep	99.4141
BJ2_3	3	A041	M0126	selfed	keep	keep	99.5059
BJ2_1	1	A041	M0126	selfed	keep	keep	98.8076
CX3_1	1	A041	Mo17_ M0126	Backcross Mo17	keep	keep	97.9981
CX3_3	3	A041	Mo17_ M0126	Backcross Mo17	keep	keep	99.6889
CX3_2	2	A041	Mo17_ M0126	Backcross Mo17	keep	keep	99.3496
BF1_2	2	A042	B73_ M0127	Backcross B73	keep	keep	99.6834
BF1_1	1	A042	B73_ M0127	Backcross B73	keep	keep	99.6041
BF1_3	3	A042	B73_ M0127	Backcross B73	keep	keep	99.914
DF1_3	3	A042	M0127	selfed	keep	keep	99.4703
DF1_2	2	A042	M0127	selfed	keep	keep	99.1991
DF1_1	1	A042	M0127	selfed	keep	keep	97.9834
CN1_3	3	A042	Mo17_ M0127	Backcross Mo17	keep	keep	99.681
CN1_2	2	A042	Mo17_ M0127	Backcross Mo17	keep	keep	99.262
CN1_1	1	A042	Mo17_ M0127	Backcross Mo17	keep	keep	98.6663
GD1_3	3	A043	B73_ M0129	Backcross B73	keep	keep	99.6126
GD1_1	1	A043	B73_ M0129	Backcross B73	keep	keep	99.5888
GD1_2	2	A043	B73_ M0129	Backcross B73	keep	keep	99.3958
EG1_1	1	A043	M0129	selfed	exclude	low_homozygosity	57.1599
EG1_3	3	A043	M0129	selfed	keep	keep	96.1758
EG1_2	2	A043	M0129	selfed	keep	keep	95.3343
FB1_1	1	A043	Mo17_ M0129	Backcross Mo17	keep	keep	98.8132
FB1_2	2	A043	Mo17_ M0129	Backcross Mo17	keep	keep	99.3129
FB1_3	3	A043	Mo17_ M0129	Backcross Mo17	keep	keep	99.0021
AD2_1	1	A044	B73_ M0130	Backcross B73	exclude	IBM-RIL_excluded	NA
AD2_2	2	A044	B73_ M0130	Backcross B73	exclude	IBM-RIL_excluded	NA
AD2_3	3	A044	B73_ M0130	Backcross B73	exclude	IBM-RIL_excluded	NA
FZ1_2	2	A044	M0130	selfed	exclude	low_homozygosity	61.1582
FZ1_1	1	A044	M0130	selfed	exclude	low_homozygosity	70.2155
FZ1_3	3	A044	M0130	selfed	exclude	low_homozygosity	70.3328
ED2_2	2	A044	Mo17_ M0130	Backcross Mo17	exclude	IBM-RIL_excluded	NA
ED2_3	3	A044	Mo17_ M0130	Backcross Mo17	exclude	IBM-RIL_excluded	NA
ED2_1	1	A044	Mo17_ M0130	Backcross Mo17	exclude	IBM-RIL_excluded	NA
FI1_3	3	A045	B73_ M0133	Backcross B73	keep	keep	99.9118
FI1_1	1	A045	B73_ M0133	Backcross B73	keep	keep	99.1693
FI1_2	2	A045	B73_ M0133	Backcross B73	keep	keep	99.8432
DD2_2	2	A045	M0133	selfed	keep	keep	98.83
DD2_3	3	A045	M0133	selfed	keep	keep	99.5031
DD2_1	1	A045	M0133	selfed	keep	keep	98.4601
FJ1_2	2	A045	Mo17_ M0133	Backcross Mo17	keep	keep	98.1481
FJ1_3	3	A045	Mo17_ M0133	Backcross Mo17	keep	keep	99.2733
FJ1_1	1	A045	Mo17_ M0133	Backcross Mo17	keep	keep	98.6817
EC2_1	1	A046	B73_ M0136	Backcross B73	exclude	low_homozygosity	80.7635
EC2_2	2	A046	B73_ M0136	Backcross B73	exclude	low_homozygosity	81.644
EC2_3	3	A046	B73_ M0136	Backcross B73	exclude	low_homozygosity	83.9433
DP2_1	1	A046	M0136	selfed	exclude	low_homozygosity	69.9569
DP2_2	2	A046	M0136	selfed	exclude	BC_excluded	98.7149
DP2_3	3	A046	M0136	selfed	exclude	BC_excluded	99.4043
FY1_1	1	A046	Mo17_ M0136	Backcross Mo17	exclude	low_homozygosity	45.4462
FY1_3	3	A046	Mo17_ M0136	Backcross Mo17	exclude	low_homozygosity	62.1711
FY1_2	2	A046	Mo17_ M0136	Backcross Mo17	exclude	low_homozygosity	71.708
CB3_3	3	A047	B73_ M0138	Backcross B73	keep	keep	99.9373
CB3_1	1	A047	B73_ M0138	Backcross B73	keep	keep	99.4924
CB3_2	2	A047	B73_ M0138	Backcross B73	keep	keep	99.9353
BF3_2	2	A047	M0138	selfed	keep	keep	99.4719
BF3_1	1	A047	M0138	selfed	keep	keep	98.4672
BF3_3	3	A047	M0138	selfed	keep	keep	99.5254
CM2_3	3	A047	Mo17_ M0138	Backcross Mo17	keep	keep	99.6839
CM2_2	2	A047	Mo17_ M0138	Backcross Mo17	keep	keep	99.522
CM2_1	1	A047	Mo17_ M0138	Backcross Mo17	keep	keep	99.3064
FC1_3	3	A048	B73_ M0141	Backcross B73	keep	keep	99.8764
FC1_2	2	A048	B73_ M0141	Backcross B73	keep	keep	99.8802
FC1_1	1	A048	B73_ M0141	Backcross B73	keep	keep	99.6915
CS3_2	2	A048	M0141	selfed	exclude	low_homozygosity	63.2614
CS3_1	1	A048	M0141	selfed	keep	keep	99.3358
CS3_3	3	A048	M0141	selfed	keep	keep	99.5122
AO2_2	2	A048	Mo17_ M0141	Backcross Mo17	keep	keep	97.5527
AO2_3	3	A048	Mo17_ M0141	Backcross Mo17	keep	keep	99.6871
AO2_1	1	A048	Mo17_ M0141	Backcross Mo17	keep	keep	99.3604
DZ2_3	3	A049	B73_ M0147	Backcross B73	exclude	low_homozygosity	50.4376
DZ2_1	1	A049	B73_ M0147	Backcross B73	exclude	low_homozygosity	61.1487
DZ2_2	2	A049	B73_ M0147	Backcross B73	exclude	low_homozygosity	61.5445
FH1_2	2	A049	M0147	selfed	keep	keep	97.8075
FH1_3	3	A049	M0147	selfed	keep	keep	99.3021
FH1_1	1	A049	M0147	selfed	keep	keep	99.171
AM2_3	3	A049	Mo17_ M0147	Backcross Mo17	keep	keep	99.6252
AM2_2	2	A049	Mo17_ M0147	Backcross Mo17	keep	keep	96.8412
AM2_1	1	A049	Mo17_ M0147	Backcross Mo17	keep	keep	99.4099
AB1_1	1	A050	B73_ M0151	Backcross B73	keep	keep	98.9014
AB1_3	3	A050	B73_ M0151	Backcross B73	keep	keep	99.8829
AB1_2	2	A050	B73_ M0151	Backcross B73	keep	keep	99.0293
AN2_2	2	A050	M0151	selfed	exclude	low_homozygosity	84.2437
AN2_3	3	A050	M0151	selfed	keep	keep	99.5719
AN2_1	1	A050	M0151	selfed	keep	keep	98.2436
DJ2_2	2	A050	Mo17_ M0151	Backcross Mo17	keep	keep	97.0482
DJ2_3	3	A050	Mo17_ M0151	Backcross Mo17	keep	keep	99.554
DJ2_1	1	A050	Mo17_ M0151	Backcross Mo17	keep	keep	99.2191
EH3_1	1	A051	B73_ M0156	Backcross B73	exclude	last_replicate	99.5258
EH3_2	2	A051	B73_ M0156	Backcross B73	exclude	low_homozygosity	83.5129
EH3_3	3	A051	B73_ M0156	Backcross B73	exclude	low_homozygosity	85.5595
DM3_1	1	A051	M0156	selfed	keep	keep	99.4084
DM3_2	2	A051	M0156	selfed	keep	keep	99.4931
DM3_3	3	A051	M0156	selfed	keep	keep	99.5485
CP3_1	1	A051	Mo17_ M0156	Backcross Mo17	keep	keep	99.5285
CP3_2	2	A051	Mo17_ M0156	Backcross Mo17	keep	keep	99.574
CP3_3	3	A051	Mo17_ M0156	Backcross Mo17	keep	keep	99.571
AC2_1	1	A052	B73_ M0159	Backcross B73	keep	keep	99.7439
AC2_3	3	A052	B73_ M0159	Backcross B73	keep	keep	99.9152
AC2_2	2	A052	B73_ M0159	Backcross B73	keep	keep	99.9121
CT3_1	1	A052	M0159	selfed	keep	keep	98.9807
CT3_2	2	A052	M0159	selfed	keep	keep	99.4958
CT3_3	3	A052	M0159	selfed	keep	keep	99.3904
AZ3_1	1	A052	Mo17_ M0159	Backcross Mo17	exclude	low_homozygosity	83.8933
AZ3_3	3	A052	Mo17_ M0159	Backcross Mo17	keep	keep	99.6891
AZ3_2	2	A052	Mo17_ M0159	Backcross Mo17	keep	keep	99.6719
EH1_1	1	A053	B73_ M0161	Backcross B73	keep	keep	99.7526
EH1_2	2	A053	B73_ M0161	Backcross B73	keep	keep	99.8682
EH1_3	3	A053	B73_ M0161	Backcross B73	keep	keep	99.887
DF2_2	2	A053	M0161	selfed	keep	keep	98.481
DF2_1	1	A053	M0161	selfed	keep	keep	98.2923
DF2_3	3	A053	M0161	selfed	keep	keep	98.771
CB1_3	3	A053	Mo17_ M0161	Backcross Mo17	keep	keep	99.6284
CB1_2	2	A053	Mo17_ M0161	Backcross Mo17	keep	keep	99.5503
CB1_1	1	A053	Mo17_ M0161	Backcross Mo17	keep	keep	97.1511
EM1_2	2	A054	B73_ M0162	Backcross B73	keep	keep	99.8614
EM1_3	3	A054	B73_ M0162	Backcross B73	keep	keep	99.785
EM1_1	1	A054	B73_ M0162	Backcross B73	keep	keep	98.8173
BZ1_2	2	A054	M0162	selfed	keep	keep	99.4929
BZ1_3	3	A054	M0162	selfed	keep	keep	99.4629
BZ1_1	1	A054	M0162	selfed	keep	keep	99.068
AD1_1	1	A054	Mo17_ M0162	Backcross Mo17	exclude	low_homozygosity	93.4803
AD1_3	3	A054	Mo17_ M0162	Backcross Mo17	keep	keep	99.7293
AD1_2	2	A054	Mo17_ M0162	Backcross Mo17	keep	keep	99.4857
CX2_1	1	A055	B73_ M0168	Backcross B73	exclude	low_homozygosity	80.9505
CX2_2	2	A055	B73_ M0168	Backcross B73	keep	keep	99.8794
CX2_3	3	A055	B73_ M0168	Backcross B73	keep	keep	99.8818
CD1_1	1	A055	M0168	selfed	exclude	low_homozygosity	70.4508
CD1_3	3	A055	M0168	selfed	keep	keep	99.3635
CD1_2	2	A055	M0168	selfed	keep	keep	99.1281
CG1_1	1	A055	Mo17_ M0168	Backcross Mo17	exclude	low_homozygosity	69.8981
CG1_2	2	A055	Mo17_ M0168	Backcross Mo17	exclude	last_replicate	98.979
CG1_3	3	A055	Mo17_ M0168	Backcross Mo17	exclude	low_homozygosity	73.9153
DF3_1	1	A056	B73_ M0169	Backcross B73	exclude	low_homozygosity	87.2705
DF3_2	2	A056	B73_ M0169	Backcross B73	keep	keep	99.8366
DF3_3	3	A056	B73_ M0169	Backcross B73	keep	keep	99.9377
AF1_2	2	A056	M0169	selfed	keep	keep	98.6655
AF1_1	1	A056	M0169	selfed	keep	keep	98.7505
AF1_3	3	A056	M0169	selfed	keep	keep	99.4485
CI2_2	2	A056	Mo17_ M0169	Backcross Mo17	keep	keep	99.4886
CI2_3	3	A056	Mo17_ M0169	Backcross Mo17	keep	keep	99.7042
CI2_1	1	A056	Mo17_ M0169	Backcross Mo17	keep	keep	98.6047
CE3_3	3	A057	B73_ M0170	Backcross B73	exclude	IBM-RIL_excluded	NA
CE3_1	1	A057	B73_ M0170	Backcross B73	exclude	IBM-RIL_excluded	NA
CE3_2	2	A057	B73_ M0170	Backcross B73	exclude	IBM-RIL_excluded	NA
DA2_2	2	A057	M0170	selfed	exclude	low_homozygosity	44.8661
DA2_3	3	A057	M0170	selfed	exclude	low_homozygosity	48.9832
DA2_1	1	A057	M0170	selfed	exclude	low_homozygosity	70.343
CH2_3	3	A057	Mo17_ M0170	Backcross Mo17	exclude	IBM-RIL_excluded	NA
CH2_1	1	A057	Mo17_ M0170	Backcross Mo17	exclude	IBM-RIL_excluded	NA
CH2_2	2	A057	Mo17_ M0170	Backcross Mo17	exclude	IBM-RIL_excluded	NA
CY2_3	3	A058	B73_ M0172	Backcross B73	keep	keep	99.9057
CY2_2	2	A058	B73_ M0172	Backcross B73	keep	keep	99.8017
CY2_1	1	A058	B73_ M0172	Backcross B73	keep	keep	99.0906
CJ2_2	2	A058	M0172	selfed	keep	keep	98.1388
CJ2_3	3	A058	M0172	selfed	keep	keep	98.6573
CJ2_1	1	A058	M0172	selfed	keep	keep	95.6624
EY1_3	3	A058	Mo17_ M0172	Backcross Mo17	keep	keep	99.7074
EY1_1	1	A058	Mo17_ M0172	Backcross Mo17	keep	keep	98.8051
EY1_2	2	A058	Mo17_ M0172	Backcross Mo17	keep	keep	99.2951
BD1_3	3	A059	B73_ M0178	Backcross B73	exclude	IBM-RIL_excluded	NA
BD1_1	1	A059	B73_ M0178	Backcross B73	exclude	IBM-RIL_excluded	NA
BD1_2	2	A059	B73_ M0178	Backcross B73	exclude	IBM-RIL_excluded	NA
EA1_1	1	A059	M0178	selfed	exclude	low_homozygosity	53.4004
EA1_3	3	A059	M0178	selfed	exclude	low_homozygosity	56.7483
EA1_2	2	A059	M0178	selfed	exclude	low_homozygosity	64.1707
DP3_2	2	A059	Mo17_ M0178	Backcross Mo17	exclude	IBM-RIL_excluded	NA
DP3_1	1	A059	Mo17_ M0178	Backcross Mo17	exclude	IBM-RIL_excluded	NA
DP3_3	3	A059	Mo17_ M0178	Backcross Mo17	exclude	IBM-RIL_excluded	NA
AK1_3	3	A060	B73_ M0192	Backcross B73	keep	keep	99.9236
AK1_2	2	A060	B73_ M0192	Backcross B73	keep	keep	99.7362
AK1_1	1	A060	B73_ M0192	Backcross B73	keep	keep	99.8771
AH2_2	2	A060	M0192	selfed	keep	keep	98.1112
AH2_3	3	A060	M0192	selfed	keep	keep	99.5557
AH2_1	1	A060	M0192	selfed	keep	keep	99.3603
CU2_1	1	A060	Mo17_ M0192	Backcross Mo17	keep	keep	99.568
CU2_3	3	A060	Mo17_ M0192	Backcross Mo17	keep	keep	99.6969
CU2_2	2	A060	Mo17_ M0192	Backcross Mo17	keep	keep	99.3251
EJ1_2	2	A061	B73_ M0194	Backcross B73	keep	keep	99.7572
EJ1_3	3	A061	B73_ M0194	Backcross B73	keep	keep	99.7506
EJ1_1	1	A061	B73_ M0194	Backcross B73	keep	keep	97.3044
DS2_2	2	A061	M0194	selfed	keep	keep	99.4632
DS2_1	1	A061	M0194	selfed	keep	keep	99.036
DS2_3	3	A061	M0194	selfed	keep	keep	99.5185
EC1_2	2	A061	Mo17_ M0194	Backcross Mo17	exclude	low_homozygosity	94.437
EC1_1	1	A061	Mo17_ M0194	Backcross Mo17	keep	keep	95.651
EC1_3	3	A061	Mo17_ M0194	Backcross Mo17	keep	keep	99.6111
CL2_2	2	A062	B73_ M0195	Backcross B73	keep	keep	99.9147
CL2_1	1	A062	B73_ M0195	Backcross B73	keep	keep	99.7804
CL2_3	3	A062	B73_ M0195	Backcross B73	keep	keep	99.9275
DI1_1	1	A062	M0195	selfed	exclude	low_homozygosity	70.1238
DI1_3	3	A062	M0195	selfed	keep	keep	99.5362
DI1_2	2	A062	M0195	selfed	keep	keep	99.5058
DS3_1	1	A062	Mo17_ M0195	Backcross Mo17	keep	keep	98.0839
DS3_2	2	A062	Mo17_ M0195	Backcross Mo17	keep	keep	99.6867
DS3_3	3	A062	Mo17_ M0195	Backcross Mo17	keep	keep	99.5544
EU1_3	3	A063	B73_ M0197	Backcross B73	keep	keep	99.8641
EU1_2	2	A063	B73_ M0197	Backcross B73	keep	keep	99.6923
EU1_1	1	A063	B73_ M0197	Backcross B73	keep	keep	99.3455
AT3_1	1	A063	M0197	selfed	exclude	low_homozygosity	88.0539
AT3_3	3	A063	M0197	selfed	keep	keep	99.2482
AT3_2	2	A063	M0197	selfed	keep	keep	99.0998
BP3_2	2	A063	Mo17_ M0197	Backcross Mo17	keep	keep	98.5813
BP3_3	3	A063	Mo17_ M0197	Backcross Mo17	keep	keep	99.7044
BP3_1	1	A063	Mo17_ M0197	Backcross Mo17	keep	keep	98.8341
DS1_1	1	A064	B73_ M0200	Backcross B73	exclude	low_homozygosity	85.6054
DS1_3	3	A064	B73_ M0200	Backcross B73	keep	keep	99.9067
DS1_2	2	A064	B73_ M0200	Backcross B73	keep	keep	99.6505
DY1_1	1	A064	M0200	selfed	exclude	low_homozygosity	89.6821
DY1_3	3	A064	M0200	selfed	keep	keep	98.3819
DY1_2	2	A064	M0200	selfed	keep	keep	97.9846
BW2_2	2	A064	Mo17_ M0200	Backcross Mo17	exclude	last_replicate	99.3356
BW2_3	3	A064	Mo17_ M0200	Backcross Mo17	exclude	low_homozygosity	64.6135
BW2_1	1	A064	Mo17_ M0200	Backcross Mo17	exclude	low_homozygosity	87.6413
BN1_2	2	A065	B73_ M0201	Backcross B73	keep	keep	99.6263
BN1_1	1	A065	B73_ M0201	Backcross B73	keep	keep	99.7029
BN1_3	3	A065	B73_ M0201	Backcross B73	keep	keep	99.8422
CS2_1	1	A065	M0201	selfed	keep	keep	98.2918
CS2_2	2	A065	M0201	selfed	keep	keep	99.3902
CS2_3	3	A065	M0201	selfed	keep	keep	99.4929
DZ3_2	2	A065	Mo17_ M0201	Backcross Mo17	exclude	low_homozygosity	60.092
DZ3_1	1	A065	Mo17_ M0201	Backcross Mo17	exclude	low_homozygosity	94.8067
DZ3_3	3	A065	Mo17_ M0201	Backcross Mo17	exclude	last_replicate	99.7039
BZ3_3	3	A066	B73_ M0202	Backcross B73	keep	keep	99.9172
BZ3_2	2	A066	B73_ M0202	Backcross B73	keep	keep	99.6381
BZ3_1	1	A066	B73_ M0202	Backcross B73	keep	keep	99.8425
DR2_1	1	A066	M0202	selfed	exclude	low_homozygosity	76.5608
DR2_2	2	A066	M0202	selfed	keep	keep	99.0747
DR2_3	3	A066	M0202	selfed	keep	keep	99.3742
BN2_1	1	A066	Mo17_ M0202	Backcross Mo17	keep	keep	99.0712
BN2_2	2	A066	Mo17_ M0202	Backcross Mo17	keep	keep	95.8084
BN2_3	3	A066	Mo17_ M0202	Backcross Mo17	keep	keep	99.6698
BK2_1	1	A067	B73_ M0214	Backcross B73	exclude	low_homozygosity	80.83
BK2_3	3	A067	B73_ M0214	Backcross B73	keep	keep	99.906
BK2_2	2	A067	B73_ M0214	Backcross B73	keep	keep	99.5032
FU1_3	3	A067	M0214	selfed	keep	keep	98.8385
FU1_1	1	A067	M0214	selfed	keep	keep	97.3875
FU1_2	2	A067	M0214	selfed	keep	keep	98.7985
CA3_3	3	A067	Mo17_ M0214	Backcross Mo17	exclude	low_homozygosity	68.3181
CA3_2	2	A067	Mo17_ M0214	Backcross Mo17	keep	keep	97.9043
CA3_1	1	A067	Mo17_ M0214	Backcross Mo17	keep	keep	98.9916
AJ3_2	2	A068	B73_ M0220	Backcross B73	keep	keep	99.9347
AJ3_3	3	A068	B73_ M0220	Backcross B73	keep	keep	99.9295
AJ3_1	1	A068	B73_ M0220	Backcross B73	keep	keep	97.4794
CT2_1	1	A068	M0220	selfed	keep	keep	98.5787
CT2_3	3	A068	M0220	selfed	keep	keep	99.5723
CT2_2	2	A068	M0220	selfed	keep	keep	99.5368
DE1_3	3	A068	Mo17_ M0220	Backcross Mo17	keep	keep	99.4302
DE1_2	2	A068	Mo17_ M0220	Backcross Mo17	keep	keep	99.7248
DE1_1	1	A068	Mo17_ M0220	Backcross Mo17	keep	keep	96.6356
AM3_3	3	A069	B73_ M0224	Backcross B73	exclude	low_homozygosity	85.6647
AM3_1	1	A069	B73_ M0224	Backcross B73	keep	keep	99.696
AM3_2	2	A069	B73_ M0224	Backcross B73	keep	keep	99.762
BE3_3	3	A069	M0224	selfed	exclude	low_homozygosity	80.7429
BE3_2	2	A069	M0224	selfed	keep	keep	99.1625
BE3_1	1	A069	M0224	selfed	keep	keep	99.2587
BH3_3	3	A069	Mo17_ M0224	Backcross Mo17	keep	keep	98.2171
BH3_2	2	A069	Mo17_ M0224	Backcross Mo17	keep	keep	99.1969
BH3_1	1	A069	Mo17_ M0224	Backcross Mo17	keep	keep	99.5471
BJ3_2	2	A070	B73_ M0230	Backcross B73	keep	keep	99.8577
BJ3_3	3	A070	B73_ M0230	Backcross B73	keep	keep	99.9419
BJ3_1	1	A070	B73_ M0230	Backcross B73	keep	keep	99.1851
FS1_3	3	A070	M0230	selfed	keep	keep	99.4829
FS1_1	1	A070	M0230	selfed	keep	keep	96.4573
FS1_2	2	A070	M0230	selfed	keep	keep	99.4044
EL1_1	1	A070	Mo17_ M0230	Backcross Mo17	exclude	low_homozygosity	66.5361
EL1_3	3	A070	Mo17_ M0230	Backcross Mo17	keep	keep	99.5293
EL1_2	2	A070	Mo17_ M0230	Backcross Mo17	keep	keep	99.6486
BN3_2	2	A071	B73_ M0233	Backcross B73	exclude	low_homozygosity	60.2219
BN3_3	3	A071	B73_ M0233	Backcross B73	keep	keep	99.7973
BN3_1	1	A071	B73_ M0233	Backcross B73	keep	keep	99.7147
EG2_2	2	A071	M0233	selfed	keep	keep	98.6474
EG2_3	3	A071	M0233	selfed	keep	keep	99.5912
EG2_1	1	A071	M0233	selfed	keep	keep	97.0234
AN3_2	2	A071	Mo17_ M0233	Backcross Mo17	keep	keep	98.8937
AN3_1	1	A071	Mo17_ M0233	Backcross Mo17	keep	keep	98.6918
AN3_3	3	A071	Mo17_ M0233	Backcross Mo17	keep	keep	99.6401
DQ3_1	1	A072	B73_ M0240	Backcross B73	exclude	library_size	NA
DQ3_3	3	A072	B73_ M0240	Backcross B73	keep	keep	99.9208
DQ3_2	2	A072	B73_ M0240	Backcross B73	keep	keep	99.8143
CD3_3	3	A072	M0240	selfed	exclude	low_homozygosity	76.6654
CD3_1	1	A072	M0240	selfed	keep	keep	98.4816
CD3_2	2	A072	M0240	selfed	keep	keep	99.3074
BQ3_2	2	A072	Mo17_ M0240	Backcross Mo17	exclude	low_homozygosity	52.542
BQ3_1	1	A072	Mo17_ M0240	Backcross Mo17	exclude	low_homozygosity	71.8875
BQ3_3	3	A072	Mo17_ M0240	Backcross Mo17	exclude	last_replicate	99.689
EO1_2	2	A073	B73_ M0253	Backcross B73	keep	keep	99.8175
EO1_3	3	A073	B73_ M0253	Backcross B73	keep	keep	99.9419
EO1_1	1	A073	B73_ M0253	Backcross B73	keep	keep	98.309
CS1_1	1	A073	M0253	selfed	keep	keep	97.4527
CS1_3	3	A073	M0253	selfed	keep	keep	99.4206
CS1_2	2	A073	M0253	selfed	keep	keep	99.1783
AC1_3	3	A073	Mo17_ M0253	Backcross Mo17	keep	keep	99.6952
AC1_2	2	A073	Mo17_ M0253	Backcross Mo17	keep	keep	99.3394
AC1_1	1	A073	Mo17_ M0253	Backcross Mo17	keep	keep	97.0852
DA3_2	2	A074	B73_ M0255	Backcross B73	keep	keep	99.607
DA3_1	1	A074	B73_ M0255	Backcross B73	keep	keep	99.0585
DA3_3	3	A074	B73_ M0255	Backcross B73	keep	keep	99.8371
FT1_3	3	A074	M0255	selfed	keep	keep	99.103
FT1_2	2	A074	M0255	selfed	keep	keep	98.2534
FT1_1	1	A074	M0255	selfed	keep	keep	98.9445
CO1_2	2	A074	Mo17_ M0255	Backcross Mo17	exclude	low_homozygosity	27.6664
CO1_3	3	A074	Mo17_ M0255	Backcross Mo17	exclude	last_replicate	99.6443
CO1_1	1	A074	Mo17_ M0255	Backcross Mo17	exclude	low_homozygosity	90.3048
BI3_1	1	A075	B73_ M0263	Backcross B73	exclude	IBM-RIL_excluded	NA
BI3_2	2	A075	B73_ M0263	Backcross B73	exclude	IBM-RIL_excluded	NA
BI3_3	3	A075	B73_ M0263	Backcross B73	exclude	IBM-RIL_excluded	NA
DO2_2	2	A075	M0263	selfed	exclude	low_homozygosity	61.4485
DO2_1	1	A075	M0263	selfed	exclude	low_homozygosity	71.2098
DO2_3	3	A075	M0263	selfed	exclude	low_homozygosity	85.4642
BE2_3	3	A075	Mo17_ M0263	Backcross Mo17	exclude	IBM-RIL_excluded	NA
BE2_1	1	A075	Mo17_ M0263	Backcross Mo17	exclude	IBM-RIL_excluded	NA
BE2_2	2	A075	Mo17_ M0263	Backcross Mo17	exclude	IBM-RIL_excluded	NA
BB2_3	3	A076	B73_ M0264	Backcross B73	keep	keep	99.7757
BB2_1	1	A076	B73_ M0264	Backcross B73	keep	keep	99.2303
BB2_2	2	A076	B73_ M0264	Backcross B73	keep	keep	99.7124
AW1_1	1	A076	M0264	selfed	exclude	library_size	NA
AW1_3	3	A076	M0264	selfed	keep	keep	99.0339
AW1_2	2	A076	M0264	selfed	keep	keep	98.4981
CK2_1	1	A076	Mo17_ M0264	Backcross Mo17	exclude	library_size	NA
CK2_2	2	A076	Mo17_ M0264	Backcross Mo17	exclude	low_homozygosity	55.2089
CK2_3	3	A076	Mo17_ M0264	Backcross Mo17	exclude	last_replicate	99.614
BL1_2	2	A077	B73_ M0265	Backcross B73	keep	keep	99.761
BL1_3	3	A077	B73_ M0265	Backcross B73	keep	keep	99.8823
BL1_1	1	A077	B73_ M0265	Backcross B73	keep	keep	99.5211
DB2_3	3	A077	M0265	selfed	exclude	low_homozygosity	75.4621
DB2_2	2	A077	M0265	selfed	keep	keep	98.6894
DB2_1	1	A077	M0265	selfed	keep	keep	98.1367
CG2_1	1	A077	Mo17_ M0265	Backcross Mo17	keep	keep	97.7626
CG2_3	3	A077	Mo17_ M0265	Backcross Mo17	keep	keep	99.6572
CG2_2	2	A077	Mo17_ M0265	Backcross Mo17	keep	keep	99.2358
DT3_1	1	A078	B73_ M0268	Backcross B73	exclude	low_homozygosity	91.217
DT3_3	3	A078	B73_ M0268	Backcross B73	keep	keep	99.9083
DT3_2	2	A078	B73_ M0268	Backcross B73	keep	keep	99.8963
CQ1_2	2	A078	M0268	selfed	exclude	low_homozygosity	74.4668
CQ1_3	3	A078	M0268	selfed	keep	keep	99.4661
CQ1_1	1	A078	M0268	selfed	keep	keep	98.5046
AQ2_3	3	A078	Mo17_ M0268	Backcross Mo17	exclude	low_homozygosity	86.4882
AQ2_1	1	A078	Mo17_ M0268	Backcross Mo17	keep	keep	98.6202
AQ2_2	2	A078	Mo17_ M0268	Backcross Mo17	keep	keep	99.6189
AI1_2	2	A079	B73_ M0269	Backcross B73	keep	keep	99.6809
AI1_3	3	A079	B73_ M0269	Backcross B73	keep	keep	99.819
AI1_1	1	A079	B73_ M0269	Backcross B73	keep	keep	98.9796
EW1_1	1	A079	M0269	selfed	keep	keep	99.3155
EW1_2	2	A079	M0269	selfed	keep	keep	99.2974
EW1_3	3	A079	M0269	selfed	keep	keep	97.6145
DE2_1	1	A079	Mo17_ M0269	Backcross Mo17	keep	keep	99.0493
DE2_2	2	A079	Mo17_ M0269	Backcross Mo17	keep	keep	97.9182
DE2_3	3	A079	Mo17_ M0269	Backcross Mo17	keep	keep	99.728
BC3_1	1	A080	B73_ M0270	Backcross B73	exclude	low_homozygosity	87.3091
BC3_3	3	A080	B73_ M0270	Backcross B73	keep	keep	99.8679
BC3_2	2	A080	B73_ M0270	Backcross B73	keep	keep	99.9081
CH1_1	1	A080	M0270	selfed	exclude	low_homozygosity	67.4687
CH1_2	2	A080	M0270	selfed	keep	keep	99.537
CH1_3	3	A080	M0270	selfed	keep	keep	99.3028
AR3_2	2	A080	Mo17_ M0270	Backcross Mo17	keep	keep	99.6227
AR3_3	3	A080	Mo17_ M0270	Backcross Mo17	keep	keep	99.6052
AR3_1	1	A080	Mo17_ M0270	Backcross Mo17	keep	keep	99.0187
BH2_3	3	A081	B73_ M0272	Backcross B73	keep	keep	99.9161
BH2_1	1	A081	B73_ M0272	Backcross B73	keep	keep	97.3733
BH2_2	2	A081	B73_ M0272	Backcross B73	keep	keep	99.9125
CZ2_2	2	A081	M0272	selfed	keep	keep	99.0994
CZ2_1	1	A081	M0272	selfed	keep	keep	98.251
CZ2_3	3	A081	M0272	selfed	keep	keep	99.4164
BI2_3	3	A081	Mo17_ M0272	Backcross Mo17	keep	keep	99.634
BI2_1	1	A081	Mo17_ M0272	Backcross Mo17	keep	keep	96.9943
BI2_2	2	A081	Mo17_ M0272	Backcross Mo17	keep	keep	99.6594
EX1_1	1	A082	B73_ M0275	Backcross B73	exclude	low_homozygosity	62.618
EX1_3	3	A082	B73_ M0275	Backcross B73	keep	keep	99.919
EX1_2	2	A082	B73_ M0275	Backcross B73	keep	keep	99.7164
FV1_1	1	A082	M0275	selfed	keep	keep	97.4919
FV1_2	2	A082	M0275	selfed	keep	keep	99.3711
FV1_3	3	A082	M0275	selfed	keep	keep	99.6836
AW3_1	1	A082	Mo17_ M0275	Backcross Mo17	keep	keep	97.7579
AW3_2	2	A082	Mo17_ M0275	Backcross Mo17	keep	keep	98.9637
AW3_3	3	A082	Mo17_ M0275	Backcross Mo17	keep	keep	99.7215
BW1_2	2	A083	B73_ M0276	Backcross B73	exclude	low_homozygosity	78.8513
BW1_3	3	A083	B73_ M0276	Backcross B73	keep	keep	99.7398
BW1_1	1	A083	B73_ M0276	Backcross B73	keep	keep	99.2033
CR1_1	1	A083	M0276	selfed	exclude	low_homozygosity	42.0375
CR1_3	3	A083	M0276	selfed	keep	keep	99.3862
CR1_2	2	A083	M0276	selfed	keep	keep	99.0869
EQ1_1	1	A083	Mo17_ M0276	Backcross Mo17	exclude	low_homozygosity	49.1895
EQ1_2	2	A083	Mo17_ M0276	Backcross Mo17	keep	keep	99.07
EQ1_3	3	A083	Mo17_ M0276	Backcross Mo17	keep	keep	99.6607
BX1_2	2	A085	B73_ M0289	Backcross B73	exclude	low_homozygosity	61.5635
BX1_1	1	A085	B73_ M0289	Backcross B73	exclude	low_homozygosity	61.5795
BX1_3	3	A085	B73_ M0289	Backcross B73	exclude	low_homozygosity	63.4887
BT2_1	1	A085	M0289	selfed	exclude	BC_excluded	98.7975
BT2_2	2	A085	M0289	selfed	exclude	BC_excluded	99.4253
BT2_3	3	A085	M0289	selfed	exclude	BC_excluded	99.5292
EK2_2	2	A085	Mo17_ M0289	Backcross Mo17	exclude	low_homozygosity	69.9861
EK2_1	1	A085	Mo17_ M0289	Backcross Mo17	exclude	low_homozygosity	79.4345
EK2_3	3	A085	Mo17_ M0289	Backcross Mo17	exclude	last_replicate	99.6663
BV3_3	3	A086	B73_ M0292	Backcross B73	exclude	IBM-RIL_excluded	NA
BV3_1	1	A086	B73_ M0292	Backcross B73	exclude	IBM-RIL_excluded	NA
BV3_2	2	A086	B73_ M0292	Backcross B73	exclude	IBM-RIL_excluded	NA
CA1_3	3	A086	M0292	selfed	exclude	low_homozygosity	32.8043
CA1_2	2	A086	M0292	selfed	exclude	low_homozygosity	56.9726
CA1_1	1	A086	M0292	selfed	exclude	low_homozygosity	61.7027
AL1_2	2	A086	Mo17_ M0292	Backcross Mo17	exclude	IBM-RIL_excluded	NA
AL1_3	3	A086	Mo17_ M0292	Backcross Mo17	exclude	IBM-RIL_excluded	NA
AL1_1	1	A086	Mo17_ M0292	Backcross Mo17	exclude	IBM-RIL_excluded	NA
BJ1_3	3	A087	B73_ M0295	Backcross B73	exclude	IBM-RIL_excluded	NA
BJ1_1	1	A087	B73_ M0295	Backcross B73	exclude	IBM-RIL_excluded	NA
BJ1_2	2	A087	B73_ M0295	Backcross B73	exclude	IBM-RIL_excluded	NA
FL1_2	2	A087	M0295	selfed	exclude	low_homozygosity	70.3245
FL1_1	1	A087	M0295	selfed	exclude	low_homozygosity	71.2978
FL1_3	3	A087	M0295	selfed	exclude	low_homozygosity	77.009
AO3_1	1	A087	Mo17_ M0295	Backcross Mo17	exclude	IBM-RIL_excluded	NA
AO3_3	3	A087	Mo17_ M0295	Backcross Mo17	exclude	IBM-RIL_excluded	NA
AO3_2	2	A087	Mo17_ M0295	Backcross Mo17	exclude	IBM-RIL_excluded	NA
EA2_1	1	A088	B73_ M0297	Backcross B73	keep	keep	99.5009
EA2_3	3	A088	B73_ M0297	Backcross B73	keep	keep	99.8446
EA2_2	2	A088	B73_ M0297	Backcross B73	keep	keep	99.8233
EE2_2	2	A088	M0297	selfed	exclude	low_homozygosity	80.3743
EE2_1	1	A088	M0297	selfed	keep	keep	99.38
EE2_3	3	A088	M0297	selfed	keep	keep	99.5309
AX3_3	3	A088	Mo17_ M0297	Backcross Mo17	keep	keep	99.6955
AX3_2	2	A088	Mo17_ M0297	Backcross Mo17	keep	keep	99.544
AX3_1	1	A088	Mo17_ M0297	Backcross Mo17	keep	keep	98.2367
BP2_1	1	A089	B73_ M0298	Backcross B73	exclude	low_homozygosity	44.7153
BP2_3	3	A089	B73_ M0298	Backcross B73	exclude	low_homozygosity	58.6843
BP2_2	2	A089	B73_ M0298	Backcross B73	exclude	low_homozygosity	82.4278
DP1_2	2	A089	M0298	selfed	keep	keep	99.5189
DP1_3	3	A089	M0298	selfed	keep	keep	99.5528
DP1_1	1	A089	M0298	selfed	keep	keep	98.8316
CE1_1	1	A089	Mo17_ M0298	Backcross Mo17	exclude	low_homozygosity	38.7128
CE1_3	3	A089	Mo17_ M0298	Backcross Mo17	keep	keep	99.7655
CE1_2	2	A089	Mo17_ M0298	Backcross Mo17	keep	keep	99.736
BC1_2	2	A090	B73_ M0307	Backcross B73	exclude	low_homozygosity	86.5512
BC1_3	3	A090	B73_ M0307	Backcross B73	keep	keep	99.9368
BC1_1	1	A090	B73_ M0307	Backcross B73	keep	keep	97.7175
BK3_1	1	A090	M0307	selfed	exclude	low_homozygosity	85.3011
BK3_2	2	A090	M0307	selfed	keep	keep	98.809
BK3_3	3	A090	M0307	selfed	keep	keep	98.6513
AE2_1	1	A090	Mo17_ M0307	Backcross Mo17	exclude	library_size	NA
AE2_3	3	A090	Mo17_ M0307	Backcross Mo17	keep	keep	99.6934
AE2_2	2	A090	Mo17_ M0307	Backcross Mo17	keep	keep	99.2211
AG3_3	3	A091	B73_ M0308	Backcross B73	keep	keep	99.779
AG3_2	2	A091	B73_ M0308	Backcross B73	keep	keep	99.4599
AG3_1	1	A091	B73_ M0308	Backcross B73	keep	keep	99.5163
BT3_2	2	A091	M0308	selfed	exclude	low_homozygosity	76.964
BT3_1	1	A091	M0308	selfed	keep	keep	97.3285
BT3_3	3	A091	M0308	selfed	keep	keep	99.2241
AV2_1	1	A091	Mo17_ M0308	Backcross Mo17	exclude	low_homozygosity	53.6836
AV2_3	3	A091	Mo17_ M0308	Backcross Mo17	keep	keep	99.4555
AV2_2	2	A091	Mo17_ M0308	Backcross Mo17	keep	keep	99.2531
FP1_2	2	A092	B73_ M0309	Backcross B73	keep	keep	99.9222
FP1_3	3	A092	B73_ M0309	Backcross B73	keep	keep	99.9043
FP1_1	1	A092	B73_ M0309	Backcross B73	keep	keep	98.6814
BR2_3	3	A092	M0309	selfed	keep	keep	99.3957
BR2_2	2	A092	M0309	selfed	keep	keep	99.3239
BR2_1	1	A092	M0309	selfed	keep	keep	98.6929
AI2_1	1	A092	Mo17_ M0309	Backcross Mo17	keep	keep	99.0472
AI2_2	2	A092	Mo17_ M0309	Backcross Mo17	keep	keep	99.699
AI2_3	3	A092	Mo17_ M0309	Backcross Mo17	keep	keep	98.756
CP2_3	3	A093	B73_ M0313	Backcross B73	keep	keep	99.193
CP2_2	2	A093	B73_ M0313	Backcross B73	keep	keep	99.8963
CP2_1	1	A093	B73_ M0313	Backcross B73	keep	keep	97.8891
AI3_2	2	A093	M0313	selfed	keep	keep	98.5224
AI3_1	1	A093	M0313	selfed	keep	keep	99.1159
AI3_3	3	A093	M0313	selfed	keep	keep	99.4594
CC2_1	1	A093	Mo17_ M0313	Backcross Mo17	exclude	low_homozygosity	54.6132
CC2_2	2	A093	Mo17_ M0313	Backcross Mo17	exclude	low_homozygosity	56.0705
CC2_3	3	A093	Mo17_ M0313	Backcross Mo17	exclude	low_homozygosity	94.4401
CW1_2	2	A094	B73_ M0317	Backcross B73	exclude	IBM-RIL_excluded	NA
CW1_1	1	A094	B73_ M0317	Backcross B73	exclude	IBM-RIL_excluded	NA
CW1_3	3	A094	B73_ M0317	Backcross B73	exclude	IBM-RIL_excluded	NA
AB3_1	1	A094	M0317	selfed	exclude	low_homozygosity	80.968
AB3_2	2	A094	M0317	selfed	exclude	low_homozygosity	91.8687
AB3_3	3	A094	M0317	selfed	exclude	low_homozygosity	92.4005
BC2_2	2	A094	Mo17_ M0317	Backcross Mo17	exclude	IBM-RIL_excluded	NA
BC2_1	1	A094	Mo17_ M0317	Backcross Mo17	exclude	IBM-RIL_excluded	NA
BC2_3	3	A094	Mo17_ M0317	Backcross Mo17	exclude	IBM-RIL_excluded	NA
BR1_1	1	A095	B73_ M0322	Backcross B73	exclude	low_homozygosity	90.0077
BR1_2	2	A095	B73_ M0322	Backcross B73	keep	keep	99.8717
BR1_3	3	A095	B73_ M0322	Backcross B73	keep	keep	98.7993
FN1_3	3	A095	M0322	selfed	keep	keep	99.1068
FN1_2	2	A095	M0322	selfed	keep	keep	99.0309
FN1_1	1	A095	M0322	selfed	keep	keep	97.81
DK1_1	1	A095	Mo17_ M0322	Backcross Mo17	exclude	low_homozygosity	82.6247
DK1_2	2	A095	Mo17_ M0322	Backcross Mo17	keep	keep	99.3946
DK1_3	3	A095	Mo17_ M0322	Backcross Mo17	keep	keep	99.6652
DB3_1	1	A096	B73_ M0323	Backcross B73	keep	keep	99.383
DB3_2	2	A096	B73_ M0323	Backcross B73	keep	keep	99.7613
DB3_3	3	A096	B73_ M0323	Backcross B73	keep	keep	99.826
DO1_1	1	A096	M0323	selfed	keep	keep	97.9151
DO1_3	3	A096	M0323	selfed	keep	keep	99.5147
DO1_2	2	A096	M0323	selfed	keep	keep	99.3255
CC3_1	1	A096	Mo17_ M0323	Backcross Mo17	keep	keep	99.2039
CC3_3	3	A096	Mo17_ M0323	Backcross Mo17	keep	keep	99.7403
CC3_2	2	A096	Mo17_ M0323	Backcross Mo17	keep	keep	96.6752
AJ2_1	1	A097	B73_ M0326	Backcross B73	keep	keep	99.8096
AJ2_3	3	A097	B73_ M0326	Backcross B73	keep	keep	99.81
AJ2_2	2	A097	B73_ M0326	Backcross B73	keep	keep	99.4964
CY1_1	1	A097	M0326	selfed	exclude	low_homozygosity	74.7286
CY1_3	3	A097	M0326	selfed	keep	keep	99.4215
CY1_2	2	A097	M0326	selfed	keep	keep	99.1306
AV3_3	3	A097	Mo17_ M0326	Backcross Mo17	keep	keep	99.6762
AV3_1	1	A097	Mo17_ M0326	Backcross Mo17	keep	keep	99.4456
AV3_2	2	A097	Mo17_ M0326	Backcross Mo17	keep	keep	98.9207
DT2_3	3	A098	B73_ M0334	Backcross B73	keep	keep	99.8991
DT2_1	1	A098	B73_ M0334	Backcross B73	keep	keep	99.7993
DT2_2	2	A098	B73_ M0334	Backcross B73	keep	keep	98.8751
DH1_1	1	A098	M0334	selfed	exclude	low_homozygosity	80.3961
DH1_2	2	A098	M0334	selfed	keep	keep	99.3181
DH1_3	3	A098	M0334	selfed	keep	keep	99.4979
DN1_2	2	A098	Mo17_ M0334	Backcross Mo17	keep	keep	98.2586
DN1_1	1	A098	Mo17_ M0334	Backcross Mo17	keep	keep	98.0844
DN1_3	3	A098	Mo17_ M0334	Backcross Mo17	keep	keep	98.3377
AZ1_1	1	A099	B73_ M0337	Backcross B73	exclude	low_homozygosity	93.8423
AZ1_3	3	A099	B73_ M0337	Backcross B73	keep	keep	99.926
AZ1_2	2	A099	B73_ M0337	Backcross B73	keep	keep	99.7116
AV1_3	3	A099	M0337	selfed	keep	keep	99.3352
AV1_2	2	A099	M0337	selfed	keep	keep	99.4357
AV1_1	1	A099	M0337	selfed	keep	keep	98.7601
FM1_1	1	A099	Mo17_ M0337	Backcross Mo17	exclude	low_homozygosity	2.96527
FM1_3	3	A099	Mo17_ M0337	Backcross Mo17	keep	keep	99.7165
FM1_2	2	A099	Mo17_ M0337	Backcross Mo17	keep	keep	99.5998
CT1_1	1	A100	B73_ M0344	Backcross B73	exclude	low_homozygosity	72.4615
CT1_3	3	A100	B73_ M0344	Backcross B73	keep	keep	99.9155
CT1_2	2	A100	B73_ M0344	Backcross B73	keep	keep	99.7602
FD1_3	3	A100	M0344	selfed	keep	keep	98.7949
FD1_1	1	A100	M0344	selfed	keep	keep	99.0638
FD1_2	2	A100	M0344	selfed	keep	keep	99.3057
DA1_3	3	A100	Mo17_ M0344	Backcross Mo17	keep	keep	99.6452
DA1_2	2	A100	Mo17_ M0344	Backcross Mo17	keep	keep	99.6501
DA1_1	1	A100	Mo17_ M0344	Backcross Mo17	keep	keep	98.848
CF2_3	3	A101	B73_ M0346	Backcross B73	keep	keep	99.9263
CF2_1	1	A101	B73_ M0346	Backcross B73	keep	keep	99.6758
CF2_2	2	A101	B73_ M0346	Backcross B73	keep	keep	99.8948
AL2_3	3	A101	M0346	selfed	exclude	low_homozygosity	90.8183
AL2_1	1	A101	M0346	selfed	keep	keep	96.6455
AL2_2	2	A101	M0346	selfed	keep	keep	99.2514
CJ3_1	1	A101	Mo17_ M0346	Backcross Mo17	exclude	low_homozygosity	88.3674
CJ3_3	3	A101	Mo17_ M0346	Backcross Mo17	keep	keep	99.5023
CJ3_2	2	A101	Mo17_ M0346	Backcross Mo17	keep	keep	99.493
DR1_2	2	A102	B73_ M0349	Backcross B73	keep	keep	99.8829
DR1_1	1	A102	B73_ M0349	Backcross B73	keep	keep	99.427
DR1_3	3	A102	B73_ M0349	Backcross B73	keep	keep	99.937
FF1_2	2	A102	M0349	selfed	keep	keep	99.1797
FF1_1	1	A102	M0349	selfed	keep	keep	96.6474
FF1_3	3	A102	M0349	selfed	keep	keep	99.3334
EH2_3	3	A102	Mo17_ M0349	Backcross Mo17	keep	keep	99.4725
EH2_1	1	A102	Mo17_ M0349	Backcross Mo17	keep	keep	99.0153
EH2_2	2	A102	Mo17_ M0349	Backcross Mo17	keep	keep	99.4872
BU2_1	1	A103	B73_ M0351	Backcross B73	keep	keep	99.2564
BU2_3	3	A103	B73_ M0351	Backcross B73	keep	keep	99.7089
BU2_2	2	A103	B73_ M0351	Backcross B73	keep	keep	99.8195
EF2_1	1	A103	M0351	selfed	keep	keep	98.6471
EF2_2	2	A103	M0351	selfed	keep	keep	99.3347
EF2_3	3	A103	M0351	selfed	keep	keep	99.5716
CY3_2	2	A103	Mo17_ M0351	Backcross Mo17	keep	keep	99.4817
CY3_1	1	A103	Mo17_ M0351	Backcross Mo17	keep	keep	99.2959
CY3_3	3	A103	Mo17_ M0351	Backcross Mo17	keep	keep	99.2742
DH3_2	2	A104	B73_ M0354	Backcross B73	exclude	low_homozygosity	76.7115
DH3_3	3	A104	B73_ M0354	Backcross B73	keep	keep	99.6703
DH3_1	1	A104	B73_ M0354	Backcross B73	keep	keep	99.2215
CW2_1	1	A104	M0354	selfed	keep	keep	98.652
CW2_3	3	A104	M0354	selfed	keep	keep	99.3701
CW2_2	2	A104	M0354	selfed	keep	keep	98.0137
DO3_1	1	A104	Mo17_ M0354	Backcross Mo17	keep	keep	96.3805
DO3_2	2	A104	Mo17_ M0354	Backcross Mo17	keep	keep	99.5152
DO3_3	3	A104	Mo17_ M0354	Backcross Mo17	keep	keep	99.5943
CB2_1	1	A105	B73_ M0357	Backcross B73	exclude	IBM-RIL_excluded	NA
CB2_2	2	A105	B73_ M0357	Backcross B73	exclude	IBM-RIL_excluded	NA
CB2_3	3	A105	B73_ M0357	Backcross B73	exclude	IBM-RIL_excluded	NA
CX1_1	1	A105	M0357	selfed	exclude	low_homozygosity	68.9786
CX1_3	3	A105	M0357	selfed	exclude	low_homozygosity	88.1737
CX1_2	2	A105	M0357	selfed	exclude	last_replicate	98.9144
EF3_1	1	A105	Mo17_ M0357	Backcross Mo17	exclude	IBM-RIL_excluded	NA
EF3_3	3	A105	Mo17_ M0357	Backcross Mo17	exclude	IBM-RIL_excluded	NA
EF3_2	2	A105	Mo17_ M0357	Backcross Mo17	exclude	IBM-RIL_excluded	NA
GB1_1	1	A106	B73_ M0364	Backcross B73	exclude	low_homozygosity	93.2758
GB1_3	3	A106	B73_ M0364	Backcross B73	keep	keep	99.8912
GB1_2	2	A106	B73_ M0364	Backcross B73	keep	keep	99.8912
CN3_2	2	A106	M0364	selfed	keep	keep	98.8657
CN3_1	1	A106	M0364	selfed	keep	keep	98.637
CN3_3	3	A106	M0364	selfed	keep	keep	98.8474
AH3_2	2	A106	Mo17_ M0364	Backcross Mo17	exclude	library_size	NA
AH3_3	3	A106	Mo17_ M0364	Backcross Mo17	keep	keep	99.6437
AH3_1	1	A106	Mo17_ M0364	Backcross Mo17	keep	keep	98.9361
DG2_3	3	A107	B73_ M0365	Backcross B73	keep	keep	99.4489
DG2_2	2	A107	B73_ M0365	Backcross B73	keep	keep	99.3681
DG2_1	1	A107	B73_ M0365	Backcross B73	keep	keep	95.8213
AX2_2	2	A107	M0365	selfed	exclude	low_homozygosity	92.2453
AX2_1	1	A107	M0365	selfed	keep	keep	98.2603
AX2_3	3	A107	M0365	selfed	keep	keep	99.4596
BM2_1	1	A107	Mo17_ M0365	Backcross Mo17	keep	keep	98.5187
BM2_3	3	A107	Mo17_ M0365	Backcross Mo17	keep	keep	99.5259
BM2_2	2	A107	Mo17_ M0365	Backcross Mo17	keep	keep	98.52
BY2_1	1	A108	B73_ M0367	Backcross B73	exclude	low_homozygosity	63.0863
BY2_3	3	A108	B73_ M0367	Backcross B73	keep	keep	99.9224
BY2_2	2	A108	B73_ M0367	Backcross B73	keep	keep	99.8355
AQ1_2	2	A108	M0367	selfed	keep	keep	98.3572
AQ1_3	3	A108	M0367	selfed	keep	keep	98.415
AQ1_1	1	A108	M0367	selfed	keep	keep	97.2481
CN2_3	3	A108	Mo17_ M0367	Backcross Mo17	keep	keep	99.6877
CN2_2	2	A108	Mo17_ M0367	Backcross Mo17	keep	keep	99.5879
CN2_1	1	A108	Mo17_ M0367	Backcross Mo17	keep	keep	98.8353
DK2_3	3	A109	B73_ M0368	Backcross B73	keep	keep	99.9159
DK2_2	2	A109	B73_ M0368	Backcross B73	keep	keep	99.8463
DK2_1	1	A109	B73_ M0368	Backcross B73	keep	keep	99.3521
CJ1_1	1	A109	M0368	selfed	keep	keep	98.7414
CJ1_2	2	A109	M0368	selfed	keep	keep	99.3571
CJ1_3	3	A109	M0368	selfed	keep	keep	99.2975
CI1_1	1	A109	Mo17_ M0368	Backcross Mo17	keep	keep	99.0719
CI1_3	3	A109	Mo17_ M0368	Backcross Mo17	keep	keep	99.3008
CI1_2	2	A109	Mo17_ M0368	Backcross Mo17	keep	keep	99.1641
BB1_2	2	A110	B73_ M0372	Backcross B73	exclude	IBM-RIL_excluded	NA
BB1_3	3	A110	B73_ M0372	Backcross B73	exclude	IBM-RIL_excluded	NA
BB1_1	1	A110	B73_ M0372	Backcross B73	exclude	IBM-RIL_excluded	NA
DL3_2	2	A110	M0372	selfed	exclude	low_homozygosity	94.2753
DL3_1	1	A110	M0372	selfed	exclude	low_homozygosity	94.9602
DL3_3	3	A110	M0372	selfed	exclude	last_replicate	95.5736
DB1_3	3	A110	Mo17_ M0372	Backcross Mo17	exclude	IBM-RIL_excluded	NA
DB1_2	2	A110	Mo17_ M0372	Backcross Mo17	exclude	IBM-RIL_excluded	NA
DB1_1	1	A110	Mo17_ M0372	Backcross Mo17	exclude	IBM-RIL_excluded	NA
DM2_1	1	A111	B73_ M0373	Backcross B73	exclude	low_homozygosity	54.5601
DM2_2	2	A111	B73_ M0373	Backcross B73	exclude	low_homozygosity	57.8037
DM2_3	3	A111	B73_ M0373	Backcross B73	exclude	low_homozygosity	57.8826
BU1_1	1	A111	M0373	selfed	exclude	BC_excluded	99.2239
BU1_2	2	A111	M0373	selfed	exclude	BC_excluded	99.4675
BU1_3	3	A111	M0373	selfed	exclude	BC_excluded	99.4862
BM3_1	1	A111	Mo17_ M0373	Backcross Mo17	exclude	low_homozygosity	20.3969
BM3_3	3	A111	Mo17_ M0373	Backcross Mo17	exclude	low_homozygosity	23.1477
BM3_2	2	A111	Mo17_ M0373	Backcross Mo17	exclude	low_homozygosity	41.4616
BG2_2	2	A112	B73_ M0380	Backcross B73	keep	keep	99.559
BG2_1	1	A112	B73_ M0380	Backcross B73	keep	keep	99.0983
BG2_3	3	A112	B73_ M0380	Backcross B73	keep	keep	99.931
DX2_2	2	A112	M0380	selfed	keep	keep	99.0131
DX2_1	1	A112	M0380	selfed	keep	keep	99.075
DX2_3	3	A112	M0380	selfed	keep	keep	99.176
AL3_1	1	A112	Mo17_ M0380	Backcross Mo17	keep	keep	97.8756
AL3_2	2	A112	Mo17_ M0380	Backcross Mo17	keep	keep	99.3749
AL3_3	3	A112	Mo17_ M0380	Backcross Mo17	keep	keep	99.7007
CW3_1	1	A113	B73_ M0382	Backcross B73	exclude	low_homozygosity	68.9215
CW3_2	2	A113	B73_ M0382	Backcross B73	exclude	last_replicate	99.7148
CW3_3	3	A113	B73_ M0382	Backcross B73	exclude	low_homozygosity	70.6216
BH1_2	2	A113	M0382	selfed	keep	keep	98.7092
BH1_1	1	A113	M0382	selfed	keep	keep	98.8503
BH1_3	3	A113	M0382	selfed	keep	keep	98.696
BL3_3	3	A113	Mo17_ M0382	Backcross Mo17	exclude	low_homozygosity	40.9243
BL3_1	1	A113	Mo17_ M0382	Backcross Mo17	keep	keep	98.4562
BL3_2	2	A113	Mo17_ M0382	Backcross Mo17	keep	keep	99.5656
DQ1_3	3	b	B73	selfed	keep	keep	99.953
DQ1_2	2	b	B73	selfed	keep	keep	99.6405
DQ1_1	1	b	B73	selfed	keep	keep	98.6186
AR2_1	1	b	B73_Mo17	Backcross B73	keep	keep	NA
AR2_3	3	b	B73_Mo17	Backcross B73	keep	keep	NA
AR2_2	2	b	B73_Mo17	Backcross B73	keep	keep	NA
DL2_1	1	b	Mo17	selfed	keep	keep	95.5117
DL2_3	3	b	Mo17	selfed	keep	keep	99.652
DL2_2	2	b	Mo17	selfed	keep	keep	99.006
ED1_2	2	c	B73	selfed	keep	keep	99.9113
ED1_3	3	c	B73	selfed	keep	keep	99.94
ED1_1	1	c	B73	selfed	keep	keep	99.8229
BW3_1	1	c	Mo17	selfed	keep	keep	99.2938
BW3_2	2	c	Mo17	selfed	keep	keep	99.5959
BW3_3	3	c	Mo17	selfed	keep	keep	99.6667
CV1_3	3	c	Mo17_B73	Backcross Mo17	keep	keep	NA
CV1_2	2	c	Mo17_B73	Backcross Mo17	keep	keep	NA
CV1_1	1	c	Mo17_B73	Backcross Mo17	keep	keep	NA
CV3_2	2	d	B73	selfed	keep	keep	99.555
CV3_3	3	d	B73	selfed	keep	keep	99.9098
CV3_1	1	d	B73	selfed	keep	keep	98.5506
AZ2_2	2	d	B73_Mo17	Backcross B73	keep	keep	NA
AZ2_3	3	d	B73_Mo17	Backcross B73	keep	keep	NA
AZ2_1	1	d	B73_Mo17	Backcross B73	keep	keep	NA
EE3_2	2	d	Mo17	selfed	keep	keep	99.6667
EE3_1	1	d	Mo17	selfed	keep	keep	98.9762
EE3_3	3	d	Mo17	selfed	keep	keep	99.6843
DJ1_1	1	e	B73	selfed	keep	keep	99.1828
DJ1_2	2	e	B73	selfed	keep	keep	99.4107
DJ1_3	3	e	B73	selfed	keep	keep	99.9345
DX1_2	2	e	Mo17	selfed	keep	keep	99.402
DX1_1	1	e	Mo17	selfed	keep	keep	98.9665
DX1_3	3	e	Mo17	selfed	keep	keep	99.7039
BX3_3	3	e	Mo17_B73	Backcross Mo17	keep	keep	NA
BX3_1	1	e	Mo17_B73	Backcross Mo17	keep	keep	NA
BX3_2	2	e	Mo17_B73	Backcross Mo17	keep	keep	NA
CU1_3	3	f	B73	selfed	keep	keep	99.9462
CU1_1	1	f	B73	selfed	keep	keep	96.8098
CU1_2	2	f	B73	selfed	keep	keep	99.882
AT2_2	2	f	B73_Mo17	Backcross B73	keep	keep	NA
AT2_1	1	f	B73_Mo17	Backcross B73	keep	keep	NA
AT2_3	3	f	B73_Mo17	Backcross B73	keep	keep	NA
BG3_1	1	f	Mo17	selfed	exclude	low_homozygosity	91.0058
BG3_3	3	f	Mo17	selfed	keep	keep	99.695
BG3_2	2	f	Mo17	selfed	keep	keep	99.6813
CH3_3	3	g	B73	selfed	keep	keep	99.9456
CH3_2	2	g	B73	selfed	keep	keep	99.1501
CH3_1	1	g	B73	selfed	keep	keep	98.9896
DW2_1	1	g	Mo17	selfed	exclude	low_homozygosity	81.8366
DW2_3	3	g	Mo17	selfed	keep	keep	99.6985
DW2_2	2	g	Mo17	selfed	keep	keep	99.616
BF2_3	3	g	Mo17_B73	Backcross Mo17	keep	keep	NA
BF2_2	2	g	Mo17_B73	Backcross Mo17	keep	keep	NA
BF2_1	1	g	Mo17_B73	Backcross Mo17	keep	keep	NA
EC3_2	2	h	B73	selfed	keep	keep	99.6851
EC3_3	3	h	B73	selfed	keep	keep	99.8735
EC3_1	1	h	B73	selfed	keep	keep	99.2431
BL2_3	3	h	B73_Mo17	Backcross B73	keep	keep	NA
BL2_2	2	h	B73_Mo17	Backcross B73	keep	keep	NA
BL2_1	1	h	B73_Mo17	Backcross B73	keep	keep	NA
DU2_2	2	h	Mo17	selfed	keep	keep	97.7262
DU2_3	3	h	Mo17	selfed	keep	keep	99.6137
DU2_1	1	h	Mo17	selfed	keep	keep	99.2615
EB3_1	1	i	B73	selfed	keep	keep	99.8768
EB3_2	2	i	B73	selfed	keep	keep	99.5205
EB3_3	3	i	B73	selfed	keep	keep	99.9196
DD1_3	3	i	Mo17	selfed	keep	keep	99.6007
DD1_1	1	i	Mo17	selfed	keep	keep	98.39
DD1_2	2	i	Mo17	selfed	keep	keep	99.4596
EI2_1	1	i	Mo17_B73	Backcross Mo17	keep	keep	NA
EI2_2	2	i	Mo17_B73	Backcross Mo17	keep	keep	NA
EI2_3	3	i	Mo17_B73	Backcross Mo17	keep	keep	NA
BV2_2	2	j	B73	selfed	keep	keep	99.8687
BV2_3	3	j	B73	selfed	keep	keep	99.9426
BV2_1	1	j	B73	selfed	keep	keep	95.6647
FA1_2	2	j	B73_Mo17	Backcross B73	keep	keep	NA
FA1_1	1	j	B73_Mo17	Backcross B73	keep	keep	NA
FA1_3	3	j	B73_Mo17	Backcross B73	keep	keep	NA
ER1_1	1	j	Mo17	selfed	keep	keep	99.1305
ER1_3	3	j	Mo17	selfed	keep	keep	99.6304
ER1_2	2	j	Mo17	selfed	keep	keep	99.0633
EB1_1	1	k	B73	selfed	keep	keep	99.5222
EB1_2	2	k	B73	selfed	keep	keep	97.3559
EB1_3	3	k	B73	selfed	keep	keep	99.9303
CK3_1	1	k	Mo17	selfed	keep	keep	97.3882
CK3_2	2	k	Mo17	selfed	keep	keep	99.0882
CK3_3	3	k	Mo17	selfed	keep	keep	99.4427
DW3_1	1	k	Mo17_B73	Backcross Mo17	keep	keep	NA
DW3_3	3	k	Mo17_B73	Backcross Mo17	keep	keep	NA
DW3_2	2	k	Mo17_B73	Backcross Mo17	keep	keep	NA
DI2_2	2	l	B73	selfed	keep	keep	99.8666
DI2_3	3	l	B73	selfed	keep	keep	99.9405
DI2_1	1	l	B73	selfed	keep	keep	99.6863
CO2_3	3	l	B73_Mo17	Backcross B73	keep	keep	NA
CO2_2	2	l	B73_Mo17	Backcross B73	keep	keep	NA
CO2_1	1	l	B73_Mo17	Backcross B73	keep	keep	NA
EE1_1	1	l	Mo17	selfed	exclude	low_homozygosity	94.8309
EE1_3	3	l	Mo17	selfed	keep	keep	99.1084
EE1_2	2	l	Mo17	selfed	keep	keep	99.5933
AP2_2	2	m	B73	selfed	keep	keep	99.8451
AP2_1	1	m	B73	selfed	keep	keep	99.9129
AP2_3	3	m	B73	selfed	keep	keep	99.9477
BS1_3	3	m	Mo17	selfed	keep	keep	99.6556
BS1_2	2	m	Mo17	selfed	keep	keep	99.2585
BS1_1	1	m	Mo17	selfed	keep	keep	98.6866
BM1_2	2	m	Mo17_B73	Backcross Mo17	keep	keep	NA
BM1_1	1	m	Mo17_B73	Backcross Mo17	keep	keep	NA
BM1_3	3	m	Mo17_B73	Backcross Mo17	keep	keep	NA
EG3_1	1	n	B73	selfed	keep	keep	96.9557
EG3_2	2	n	B73	selfed	keep	keep	99.8712
EG3_3	3	n	B73	selfed	keep	keep	99.9391
BG1_1	1	n	B73_Mo17	Backcross B73	keep	keep	NA
BG1_3	3	n	B73_Mo17	Backcross B73	keep	keep	NA
BG1_2	2	n	B73_Mo17	Backcross B73	keep	keep	NA
DD3_3	3	n	Mo17	selfed	exclude	low_homozygosity	69.0134
DD3_1	1	n	Mo17	selfed	keep	keep	98.3381
DD3_2	2	n	Mo17	selfed	keep	keep	99.2497
BO2_2	2	o	B73	selfed	keep	keep	99.7546
BO2_3	3	o	B73	selfed	keep	keep	99.9307
BO2_1	1	o	B73	selfed	keep	keep	98.4809
AP3_2	2	o	Mo17	selfed	keep	keep	98.5227
AP3_1	1	o	Mo17	selfed	keep	keep	95.8391
AP3_3	3	o	Mo17	selfed	keep	keep	99.6458
BA2_2	2	o	Mo17_B73	Backcross Mo17	keep	keep	NA
BA2_3	3	o	Mo17_B73	Backcross Mo17	keep	keep	NA
BA2_1	1	o	Mo17_B73	Backcross Mo17	keep	keep	NA
CZ1_1	1	p	B73	selfed	exclude	low_homozygosity	69.6934
CZ1_3	3	p	B73	selfed	keep	keep	99.9318
CZ1_2	2	p	B73	selfed	keep	keep	99.817
DV1_1	1	p	B73_Mo17	Backcross B73	exclude	library_size	NA
DV1_2	2	p	B73_Mo17	Backcross B73	keep	keep	NA
DV1_3	3	p	B73_Mo17	Backcross B73	keep	keep	NA
AU1_1	1	p	Mo17	selfed	exclude	library_size	NA
AU1_2	2	p	Mo17	selfed	keep	keep	98.439
AU1_3	3	p	Mo17	selfed	keep	keep	99.0222
DC3_3	3	q	B73	selfed	keep	keep	99.9356
DC3_1	1	q	B73	selfed	keep	keep	99.7804
DC3_2	2	q	B73	selfed	keep	keep	99.8063
BR3_1	1	q	Mo17	selfed	exclude	low_homozygosity	75.0814
BR3_2	2	q	Mo17	selfed	keep	keep	99.332
BR3_3	3	q	Mo17	selfed	keep	keep	99.6482
DV3_3	3	q	Mo17_B73	Backcross Mo17	keep	keep	NA
DV3_1	1	q	Mo17_B73	Backcross Mo17	keep	keep	NA
DV3_2	2	q	Mo17_B73	Backcross Mo17	keep	keep	NA

## Sheet: Table S2 MPH and BPH
Table S2: MPH and BPH: Phenotypic mid-parent and better-parent heterosis values of each hybrid
Hybrid	Trait	Hybrid_value	IBM-RIL_value	Maternal_value	MPH	MPH_percent	Better parent	BPH_percent
B73_M0001	sqr_root_tips	49.8126	30.9553	26.4102	21.1299	73.6674	M0001	60.9178
B73_M0001	sqrt_Volume_minus_seed	473.707	294.976	239.619	206.41	77.2211	M0001	60.5919
B73_M0001	LR_density	29.8939	25.2604	19.347	7.59027	34.0315	M0001	18.3431
B73_M0001	sqrt_Root_length_minus_seed	645.953	373.764	359.979	279.081	76.0706	M0001	72.8236
B73_M0007	sqr_root_tips	40.1131	9.73243	26.4102	22.0418	121.971	B73	51.8848
B73_M0007	sqrt_Volume_minus_seed	422.844	169.197	239.619	218.436	106.863	B73	76.4652
B73_M0007	LR_density	28.4147	9.41832	19.347	14.0321	97.5626	B73	46.8692
B73_M0007	sqrt_Root_length_minus_seed	598.872	185.2	359.979	326.283	119.698	B73	66.3633
B73_M0008	sqr_root_tips	33.9196	20.2179	26.4102	10.6055	45.4899	B73	28.4336
B73_M0008	sqrt_Volume_minus_seed	394.597	186.27	239.619	181.652	85.305	B73	64.677
B73_M0008	LR_density	23.9408	16.7006	19.347	5.91703	32.829	B73	23.7446
B73_M0008	sqrt_Root_length_minus_seed	586.987	273.038	359.979	270.478	85.4569	B73	63.0615
B73_M0021	sqr_root_tips	47.7892	45.5383	26.4102	11.8149	32.8427	M0021	4.94279
B73_M0021	sqrt_Volume_minus_seed	341.653	347.307	239.619	48.1902	16.4212	M0021	-1.62787
B73_M0021	LR_density	23.4141	29.0009	19.347	-0.759876	-3.14337	M0021	-19.2644
B73_M0021	sqrt_Root_length_minus_seed	543.132	525.55	359.979	100.368	22.6685	M0021	3.34551
B73_M0022	sqr_root_tips	47.2869	44.7643	26.4102	11.6997	32.876	M0022	5.63531
B73_M0022	sqrt_Volume_minus_seed	372.331	384.57	239.619	60.2363	19.3007	M0022	-3.18259
B73_M0022	LR_density	20.4496	25.3821	19.347	-1.91494	-8.56237	M0022	-19.4331
B73_M0022	sqrt_Root_length_minus_seed	600.937	542.003	359.979	149.947	33.2483	M0022	10.8735
B73_M0025	sqr_root_tips	42.6228	46.7895	26.4102	6.02293	16.4561	M0025	-8.9053
B73_M0025	sqrt_Volume_minus_seed	407.108	444.775	239.619	64.9112	18.969	M0025	-8.46877
B73_M0025	LR_density	21.8022	20.034	19.347	2.11178	10.7249	M0025	8.82638
B73_M0025	sqrt_Root_length_minus_seed	562.941	583.461	359.979	91.2216	19.3381	M0025	-3.51686
B73_M0030	sqr_root_tips	43.7404	30.6859	26.4102	15.1924	53.2168	M0030	42.5423
B73_M0030	sqrt_Volume_minus_seed	515.118	407.178	239.619	191.719	59.2827	M0030	26.5092
B73_M0030	LR_density	23.3463	14.1614	19.347	6.59214	39.3462	B73	20.6719
B73_M0030	sqrt_Root_length_minus_seed	617.384	458.498	359.979	208.146	50.8618	M0030	34.6536
B73_M0040	sqr_root_tips	46.1786	26.4686	26.4102	19.7392	74.6582	M0040	74.4656
B73_M0040	sqrt_Volume_minus_seed	464.196	268.886	239.619	209.943	82.5726	M0040	72.6363
B73_M0040	LR_density	29.8204	29.7307	19.347	5.28159	21.5234	M0040	0.301819
B73_M0040	sqrt_Root_length_minus_seed	581.074	350.476	359.979	225.846	63.578	B73	61.419
B73_M0042	sqr_root_tips	34.2292	22.8607	26.4102	9.59377	38.943	B73	29.6061
B73_M0042	sqrt_Volume_minus_seed	403.209	217.915	239.619	174.442	76.253	B73	68.271
B73_M0042	LR_density	28.0928	21.0794	19.347	7.87961	38.9825	M0042	33.2713
B73_M0042	sqrt_Root_length_minus_seed	544.53	354.486	359.979	187.297	52.4301	B73	51.2672
B73_M0043	sqr_root_tips	39.6249	39.7053	26.4102	6.56719	19.8658	M0043	-0.202397
B73_M0043	sqrt_Volume_minus_seed	275.894	351.849	239.619	-19.8394	-6.70854	M0043	-21.5872
B73_M0043	LR_density	26.1368	36.8556	19.347	-1.96446	-6.99065	M0043	-29.0832
B73_M0043	sqrt_Root_length_minus_seed	416.994	417.624	359.979	28.1927	7.25119	M0043	-0.150856
B73_M0045	sqr_root_tips	39.0654	7.29456	26.4102	22.213	131.809	B73	47.9178
B73_M0045	sqrt_Volume_minus_seed	354.866	82.3563	239.619	193.878	120.431	B73	48.096
B73_M0045	LR_density	27.347	22.2628	19.347	6.54207	31.4449	M0045	22.8368
B73_M0045	sqrt_Root_length_minus_seed	447.888	61.3797	359.979	237.208	112.592	B73	24.4206
B73_M0046	sqr_root_tips	37.8229	22.0028	26.4102	13.6164	56.2511	B73	43.2133
B73_M0046	sqrt_Volume_minus_seed	372.738	262.92	239.619	121.469	48.3422	M0046	41.7689
B73_M0046	LR_density	25.8361	25.9752	19.347	3.17504	14.011	M0046	-0.535432
B73_M0046	sqrt_Root_length_minus_seed	554.119	346.752	359.979	200.753	56.8117	B73	53.931
B73_M0047	sqr_root_tips	30.1161	19.6448	26.4102	7.08865	30.7834	B73	14.0323
B73_M0047	sqrt_Volume_minus_seed	266.593	250.729	239.619	21.419	8.73624	M0047	6.32712
B73_M0047	LR_density	16.2522	13.2905	19.347	-0.0665489	-0.407806	B73	-15.9961
B73_M0047	sqrt_Root_length_minus_seed	408.792	341.498	359.979	58.0534	16.5518	B73	13.56
B73_M0048	sqr_root_tips	31.8622	20.5635	26.4102	8.3754	35.66	B73	20.6437
B73_M0048	sqrt_Volume_minus_seed	344.382	290.734	239.619	79.206	29.8692	M0048	18.4528
B73_M0048	LR_density	20.5406	20.5186	19.347	0.607824	3.04937	M0048	0.107248
B73_M0048	sqrt_Root_length_minus_seed	480.264	355.398	359.979	122.575	34.2688	B73	33.4146
B73_M0055	sqr_root_tips	45.4067	15.9126	26.4102	24.2454	114.574	B73	71.9288
B73_M0055	sqrt_Volume_minus_seed	405.88	223.45	239.619	174.346	75.3003	B73	69.3858
B73_M0055	LR_density	24.6461	18.5427	19.347	5.70121	30.0937	B73	27.3898
B73_M0055	sqrt_Root_length_minus_seed	576.977	215.898	359.979	289.038	100.382	B73	60.2808
B73_M0057	sqr_root_tips	33.497	10.2626	26.4102	15.1606	82.6802	B73	26.8335
B73_M0057	sqrt_Volume_minus_seed	379.701	223.653	239.619	148.065	63.9214	B73	58.4604
B73_M0057	LR_density	20.0215	7.36091	19.347	6.66756	49.9295	B73	3.48651
B73_M0057	sqrt_Root_length_minus_seed	503.087	250.391	359.979	197.902	64.8465	B73	39.7547
B73_M0058	sqr_root_tips	36.7772	24.0208	26.4102	11.5617	45.8516	B73	39.2539
B73_M0058	sqrt_Volume_minus_seed	414.99	262.566	239.619	163.898	65.274	M0058	58.0518
B73_M0058	LR_density	25.7425	20.1897	19.347	5.97416	30.2209	M0058	27.5031
B73_M0058	sqrt_Root_length_minus_seed	580.593	376.813	359.979	212.197	57.6001	M0058	54.0796
B73_M0066	sqr_root_tips	41.2071	44.7516	26.4102	5.6262	15.8124	M0066	-7.92044
B73_M0066	sqrt_Volume_minus_seed	344.159	429.958	239.619	9.37063	2.79897	M0066	-19.9552
B73_M0066	LR_density	28.6104	32.7942	19.347	2.53978	9.74193	M0066	-12.7579
B73_M0066	sqrt_Root_length_minus_seed	516.651	569.306	359.979	52.0089	11.1933	M0066	-9.24891
B73_M0067	sqr_root_tips	51.1981	13.1942	26.4102	31.3959	158.548	B73	93.8573
B73_M0067	sqrt_Volume_minus_seed	429.138	193.132	239.619	212.763	98.3305	B73	79.0921
B73_M0067	LR_density	28.5461	17.9167	19.347	9.91423	53.2112	B73	47.5482
B73_M0067	sqrt_Root_length_minus_seed	579.203	188.24	359.979	305.093	111.304	B73	60.8991
B73_M0071	sqr_root_tips	26.5278	20.313	26.4102	3.16626	13.5533	B73	0.44542
B73_M0071	sqrt_Volume_minus_seed	262.618	241.88	239.619	21.8686	9.08356	M0071	8.57376
B73_M0071	LR_density	18.3823	12.3501	19.347	2.53381	15.9876	B73	-4.98592
B73_M0071	sqrt_Root_length_minus_seed	361.448	269.42	359.979	46.7492	14.8552	B73	0.408265
B73_M0077	sqr_root_tips	54.357	22.341	26.4102	29.9814	122.998	B73	105.818
B73_M0077	sqrt_Volume_minus_seed	539.253	193.603	239.619	322.642	148.95	B73	125.046
B73_M0077	LR_density	29.606	23.2929	19.347	8.28609	38.8655	M0077	27.1032
B73_M0077	sqrt_Root_length_minus_seed	757.191	251.588	359.979	451.408	147.623	B73	110.343
B73_M0080	sqr_root_tips	38.2471	33.8146	26.4102	8.13476	27.0147	M0080	13.1085
B73_M0080	sqrt_Volume_minus_seed	442.937	294.365	239.619	175.945	65.899	M0080	50.472
B73_M0080	LR_density	22.038	20.0732	19.347	2.32793	11.8109	M0080	9.78827
B73_M0080	sqrt_Root_length_minus_seed	587.947	374.714	359.979	220.601	60.0526	M0080	56.9056
B73_M0081	sqr_root_tips	35.433	12.0258	26.4102	16.215	84.3742	B73	34.1641
B73_M0081	sqrt_Volume_minus_seed	409.982	215.452	239.619	182.446	80.1836	B73	71.0974
B73_M0081	LR_density	19.9868	7.89777	19.347	6.36445	46.7206	B73	3.30724
B73_M0081	sqrt_Root_length_minus_seed	538.393	221.999	359.979	247.404	85.0217	B73	49.5624
B73_M0083	sqr_root_tips	38.3337	16.8907	26.4102	16.6833	77.0573	B73	45.1474
B73_M0083	sqrt_Volume_minus_seed	335.673	184.402	239.619	123.663	58.3286	B73	40.0862
B73_M0083	LR_density	23.8048	14.5556	19.347	6.85347	40.4304	B73	23.0414
B73_M0083	sqrt_Root_length_minus_seed	514.853	245.907	359.979	211.911	69.9507	B73	43.0233
B73_M0086	sqr_root_tips	38.5804	26.8972	26.4102	11.9267	44.7469	M0086	43.4364
B73_M0086	sqrt_Volume_minus_seed	371.608	275.33	239.619	114.133	44.328	M0086	34.968
B73_M0086	LR_density	20.2045	22.264	19.347	-0.600992	-2.88862	M0086	-9.25044
B73_M0086	sqrt_Root_length_minus_seed	438.131	318.368	359.979	98.9573	29.176	B73	21.7102
B73_M0093	sqr_root_tips	40.3899	12.2619	26.4102	21.0539	108.884	B73	52.9331
B73_M0093	sqrt_Volume_minus_seed	310.855	153.242	239.619	114.424	58.2518	B73	29.7289
B73_M0093	LR_density	25.7063	13.1338	19.347	9.46594	58.2865	B73	32.87
B73_M0093	sqrt_Root_length_minus_seed	438.781	179.703	359.979	168.94	62.6072	B73	21.8907
B73_M0101	sqr_root_tips	42.6422	17.049	26.4102	20.9126	96.2402	B73	61.4611
B73_M0101	sqrt_Volume_minus_seed	509.248	242.451	239.619	268.212	111.275	M0101	110.041
B73_M0101	LR_density	27.8452	13.4124	19.347	11.4656	69.9986	B73	43.9257
B73_M0101	sqrt_Root_length_minus_seed	653.265	305.749	359.979	320.402	96.256	B73	81.4734
B73_M0110	sqr_root_tips	52.2433	37.3545	26.4102	20.3609	63.8627	M0110	39.858
B73_M0110	sqrt_Volume_minus_seed	424.029	283.65	239.619	162.395	62.0695	M0110	49.4904
B73_M0110	LR_density	28.9633	34.502	19.347	2.03882	7.57236	M0110	-16.0533
B73_M0110	sqrt_Root_length_minus_seed	593.433	366.433	359.979	230.227	63.3873	M0110	61.9483
B73_M0116	sqr_root_tips	36.0493	23.2665	26.4102	11.2109	45.1354	B73	36.4976
B73_M0116	sqrt_Volume_minus_seed	384.684	224.015	239.619	152.867	65.9428	B73	60.5399
B73_M0116	LR_density	21.824	17.2525	19.347	3.52424	19.2584	B73	12.803
B73_M0116	sqrt_Root_length_minus_seed	526.643	329.337	359.979	181.985	52.8016	B73	46.2984
B73_M0126	sqr_root_tips	35.5189	18.3473	26.4102	13.1402	58.7172	B73	34.4894
B73_M0126	sqrt_Volume_minus_seed	364.003	203.112	239.619	142.638	64.4355	B73	51.9092
B73_M0126	LR_density	23.835	16.8008	19.347	5.76111	31.8753	B73	23.1977
B73_M0126	sqrt_Root_length_minus_seed	496.148	216.504	359.979	207.907	72.1293	B73	37.8271
B73_M0127	sqr_root_tips	36.1786	28.9445	26.4102	8.50122	30.7155	M0127	24.993
B73_M0127	sqrt_Volume_minus_seed	381.468	290.125	239.619	116.596	44.0199	M0127	31.4841
B73_M0127	LR_density	22.6016	23.2753	19.347	1.2905	6.05553	M0127	-2.89427
B73_M0127	sqrt_Root_length_minus_seed	527.749	447.614	359.979	123.953	30.6968	M0127	17.9026
B73_M0129	sqr_root_tips	42.1059	10.0349	26.4102	23.8834	131.065	B73	59.4306
B73_M0129	sqrt_Volume_minus_seed	469.676	111.602	239.619	294.066	167.454	B73	96.0097
B73_M0129	LR_density	25.2255	9.44014	19.347	10.8319	75.2555	B73	30.3848
B73_M0129	sqrt_Root_length_minus_seed	622.016	137.453	359.979	373.3	150.091	B73	72.7926
B73_M0133	sqr_root_tips	44.4923	29.9962	26.4102	16.2891	57.7562	M0133	48.3266
B73_M0133	sqrt_Volume_minus_seed	394.853	265.833	239.619	142.127	56.2374	M0133	48.5339
B73_M0133	LR_density	23.6829	24.5755	19.347	1.72165	7.83951	M0133	-3.63215
B73_M0133	sqrt_Root_length_minus_seed	539.109	353.207	359.979	182.516	51.1834	B73	49.7614
B73_M0138	sqr_root_tips	36.2245	20.5337	26.4102	12.7526	54.3312	B73	37.1611
B73_M0138	sqrt_Volume_minus_seed	400.288	236.419	239.619	162.269	68.1747	B73	67.0519
B73_M0138	LR_density	25.3929	18.048	19.347	6.69546	35.8095	B73	31.2502
B73_M0138	sqrt_Root_length_minus_seed	484.298	239.946	359.979	184.336	61.453	B73	34.5352
B73_M0141	sqr_root_tips	30.1216	21.5381	26.4102	6.14745	25.642	B73	14.0529
B73_M0141	sqrt_Volume_minus_seed	357.258	252.014	239.619	111.442	45.3354	M0141	41.7614
B73_M0141	LR_density	23.1121	19.8538	19.347	3.51171	17.9165	M0141	16.4113
B73_M0141	sqrt_Root_length_minus_seed	460.761	291.699	359.979	134.923	41.4079	B73	27.9969
B73_M0151	sqr_root_tips	42.2092	8.22201	26.4102	24.8931	143.757	B73	59.8216
B73_M0151	sqrt_Volume_minus_seed	521.564	269.372	239.619	267.069	104.941	M0151	93.6225
B73_M0151	LR_density	26.4601	7.89338	19.347	12.8399	94.2711	B73	36.766
B73_M0151	sqrt_Root_length_minus_seed	673.989	287.424	359.979	350.287	108.213	B73	87.2302
B73_M0159	sqr_root_tips	48.0687	16.7006	26.4102	26.5134	123.001	B73	82.0083
B73_M0159	sqrt_Volume_minus_seed	434.529	136.415	239.619	246.512	131.112	B73	81.3417
B73_M0159	LR_density	28.4247	21.3059	19.347	8.09821	39.8407	M0159	33.4119
B73_M0159	sqrt_Root_length_minus_seed	552.842	169.379	359.979	288.163	108.873	B73	53.5764
B73_M0161	sqr_root_tips	32.3505	10.2924	26.4102	13.9992	76.2848	B73	22.4926
B73_M0161	sqrt_Volume_minus_seed	383.838	234.486	239.619	146.786	61.9212	B73	60.1868
B73_M0161	LR_density	23.1149	9.24932	19.347	8.81671	61.6634	B73	19.4754
B73_M0161	sqrt_Root_length_minus_seed	556.876	266.021	359.979	243.876	77.9156	B73	54.6969
B73_M0162	sqr_root_tips	26.726	15.4667	26.4102	5.7875	27.6405	B73	1.19564
B73_M0162	sqrt_Volume_minus_seed	337.806	201.494	239.619	117.249	53.1607	B73	40.9763
B73_M0162	LR_density	18.9534	16.3734	19.347	1.09319	6.12079	B73	-2.03428
B73_M0162	sqrt_Root_length_minus_seed	414.251	195.709	359.979	136.408	49.0952	B73	15.0767
B73_M0168	sqr_root_tips	44.6454	16.4396	26.4102	23.2205	108.381	B73	69.0461
B73_M0168	sqrt_Volume_minus_seed	391.21	229.669	239.619	156.566	66.7249	B73	63.2635
B73_M0168	LR_density	19.7202	18.1975	19.347	0.947995	5.04998	B73	1.92936
B73_M0168	sqrt_Root_length_minus_seed	519.234	231.06	359.979	223.715	75.7023	B73	44.2403
B73_M0169	sqr_root_tips	41.1345	27.834	26.4102	14.0124	51.664	M0169	47.785
B73_M0169	sqrt_Volume_minus_seed	394.876	251.653	239.619	149.24	60.7567	M0169	56.9131
B73_M0169	LR_density	22.6903	21.4511	19.347	2.29125	11.2322	M0169	5.77684
B73_M0169	sqrt_Root_length_minus_seed	548.062	326.358	359.979	204.894	59.7067	B73	52.2486
B73_M0172	sqr_root_tips	40.2971	21.1244	26.4102	16.5298	69.5487	B73	52.5818
B73_M0172	sqrt_Volume_minus_seed	445.15	305.347	239.619	172.668	63.3682	M0172	45.7852
B73_M0172	LR_density	20.7496	10.7405	19.347	5.70585	37.9285	B73	7.2498
B73_M0172	sqrt_Root_length_minus_seed	569.506	361.426	359.979	208.804	57.8881	M0172	57.572
B73_M0192	sqr_root_tips	36.0217	20.2563	26.4102	12.6884	54.3791	B73	36.3931
B73_M0192	sqrt_Volume_minus_seed	381.194	183.51	239.619	169.63	80.1789	B73	59.0837
B73_M0192	LR_density	21.8743	12.7379	19.347	5.83185	36.3526	B73	13.0632
B73_M0192	sqrt_Root_length_minus_seed	595.225	353.144	359.979	238.664	66.9348	B73	65.3502
B73_M0194	sqr_root_tips	31.8498	8.9089	26.4102	14.1902	80.3543	B73	20.5964
B73_M0194	sqrt_Volume_minus_seed	349.112	219.254	239.619	119.675	52.1607	B73	45.6946
B73_M0194	LR_density	17.4146	6.81061	19.347	4.33586	33.1519	B73	-9.9877
B73_M0194	sqrt_Root_length_minus_seed	501.053	270.743	359.979	185.692	58.8823	B73	39.1896
B73_M0195	sqr_root_tips	26.7709	11.177	26.4102	7.97732	42.447	B73	1.36585
B73_M0195	sqrt_Volume_minus_seed	276.208	156.905	239.619	77.9461	39.3147	B73	15.2698
B73_M0195	LR_density	17.92	11.3062	19.347	2.59349	16.9215	B73	-7.37538
B73_M0195	sqrt_Root_length_minus_seed	392.588	189.639	359.979	117.78	42.8587	B73	9.05878
B73_M0197	sqr_root_tips	34.7934	28.5342	26.4102	7.32125	26.6497	M0197	21.9361
B73_M0197	sqrt_Volume_minus_seed	378.802	261.682	239.619	128.151	51.1276	M0197	44.7566
B73_M0197	LR_density	20.9627	21.807	19.347	0.385666	1.87426	M0197	-3.87203
B73_M0197	sqrt_Root_length_minus_seed	533.708	355.05	359.979	176.194	49.2831	B73	48.2611
B73_M0200	sqr_root_tips	27.9254	20.7447	26.4102	4.34797	18.4412	B73	5.7372
B73_M0200	sqrt_Volume_minus_seed	236.419	245.828	239.619	-6.30445	-2.59738	M0200	-3.82743
B73_M0200	LR_density	17.0832	13.8983	19.347	0.460594	2.77088	B73	-11.7006
B73_M0200	sqrt_Root_length_minus_seed	338.046	326.164	359.979	-5.0254	-1.46483	B73	-6.09274
B73_M0201	sqr_root_tips	35.6249	31.6047	26.4102	6.61747	22.813	M0201	12.7204
B73_M0201	sqrt_Volume_minus_seed	350.394	335.366	239.619	62.9018	21.8795	M0201	4.48115
B73_M0201	LR_density	22.289	20.4644	19.347	2.38338	11.9734	M0201	8.91637
B73_M0201	sqrt_Root_length_minus_seed	444.83	381.825	359.979	73.9277	19.9319	M0201	16.5009
B73_M0202	sqr_root_tips	54.4226	22.0695	26.4102	30.1828	124.517	B73	106.067
B73_M0202	sqrt_Volume_minus_seed	439.282	289.456	239.619	174.745	66.0568	M0202	51.7613
B73_M0202	LR_density	25.598	24.0679	19.347	3.89063	17.923	M0202	6.35775
B73_M0202	sqrt_Root_length_minus_seed	637.127	290.75	359.979	311.762	95.8195	B73	76.9902
B73_M0214	sqr_root_tips	41.8854	21.5056	26.4102	17.9275	74.8294	B73	58.5957
B73_M0214	sqrt_Volume_minus_seed	508.756	199.485	239.619	289.204	131.725	B73	112.319
B73_M0214	LR_density	23.805	18.875	19.347	4.69402	24.5618	B73	23.0427
B73_M0214	sqrt_Root_length_minus_seed	611.419	323.377	359.979	269.741	78.9461	B73	69.8487
B73_M0220	sqr_root_tips	28.308	24.1838	26.4102	3.01099	11.9025	B73	7.18592
B73_M0220	sqrt_Volume_minus_seed	380.148	225.037	239.619	147.821	63.6259	B73	58.6471
B73_M0220	LR_density	23.0252	23.0249	19.347	1.83929	8.68164	M0220	0.00137094
B73_M0220	sqrt_Root_length_minus_seed	490.878	296.971	359.979	162.404	49.4417	B73	36.3632
B73_M0224	sqr_root_tips	35.8076	30.2068	26.4102	7.49913	26.4907	M0224	18.5416
B73_M0224	sqrt_Volume_minus_seed	415.051	225.584	239.619	182.45	78.4389	B73	73.2131
B73_M0224	LR_density	28.2929	16.7129	19.347	10.263	56.9219	B73	46.2394
B73_M0224	sqrt_Root_length_minus_seed	544.015	316.724	359.979	205.664	60.7842	B73	51.1242
B73_M0230	sqr_root_tips	37.751	28.867	26.4102	10.1124	36.5878	M0230	30.7754
B73_M0230	sqrt_Volume_minus_seed	363.182	349.266	239.619	68.7399	23.3458	M0230	3.98444
B73_M0230	LR_density	21.9089	22.4974	19.347	0.986687	4.71598	M0230	-2.61605
B73_M0230	sqrt_Root_length_minus_seed	532.427	486.069	359.979	109.403	25.8622	M0230	9.53734
B73_M0233	sqr_root_tips	27.3142	32.7226	26.4102	-2.25225	-7.61759	M0233	-16.5282
B73_M0233	sqrt_Volume_minus_seed	412.578	326.668	239.619	129.435	45.7135	M0233	26.299
B73_M0233	LR_density	17.8378	16.6877	19.347	-0.179526	-0.996408	B73	-7.80052
B73_M0233	sqrt_Root_length_minus_seed	532.726	510.113	359.979	97.6801	22.4528	M0233	4.43287
B73_M0240	sqr_root_tips	26.8638	25.6193	26.4102	0.849008	3.26357	B73	1.71736
B73_M0240	sqrt_Volume_minus_seed	374.084	325.155	239.619	91.6974	32.4722	M0240	15.048
B73_M0240	LR_density	30.4216	20.7897	19.347	10.3533	51.5902	M0240	46.3302
B73_M0240	sqrt_Root_length_minus_seed	522.219	475.201	359.979	104.629	25.0555	M0240	9.89435
B73_M0253	sqr_root_tips	32.1271	15.1276	26.4102	11.3582	54.6884	B73	21.6466
B73_M0253	sqrt_Volume_minus_seed	387.979	225.568	239.619	155.386	66.806	B73	61.9153
B73_M0253	LR_density	26.7028	15.2356	19.347	9.41157	54.4296	B73	38.0209
B73_M0253	sqrt_Root_length_minus_seed	458.567	238.493	359.979	159.331	53.2459	B73	27.3871
B73_M0255	sqr_root_tips	35.5611	18.7331	26.4102	12.9894	57.5475	B73	34.6491
B73_M0255	sqrt_Volume_minus_seed	351.966	334.283	239.619	65.0152	22.6573	M0255	5.28992
B73_M0255	LR_density	21.4572	16.6981	19.347	3.43463	19.0574	B73	10.9073
B73_M0255	sqrt_Root_length_minus_seed	474.392	366.772	359.979	111.017	30.5515	M0255	29.3425
B73_M0264	sqr_root_tips	41.7415	16.7176	26.4102	20.1776	93.571	B73	58.0507
B73_M0264	sqrt_Volume_minus_seed	422.284	215.192	239.619	194.878	85.6965	B73	76.2315
B73_M0264	LR_density	23.738	15.7715	19.347	6.17873	35.1879	B73	22.6961
B73_M0264	sqrt_Root_length_minus_seed	558.464	253.657	359.979	251.647	82.0182	B73	55.1382
B73_M0265	sqr_root_tips	41.298	17.8023	26.4102	19.1918	86.816	B73	56.3714
B73_M0265	sqrt_Volume_minus_seed	398.637	182.353	239.619	187.651	88.94	B73	66.3628
B73_M0265	LR_density	24.8111	14.4184	19.347	7.92844	46.962	B73	28.243
B73_M0265	sqrt_Root_length_minus_seed	540.655	256.533	359.979	232.399	75.3916	B73	50.1908
B73_M0268	sqr_root_tips	32.239	26.9424	26.4102	5.56267	20.8525	M0268	19.6589
B73_M0268	sqrt_Volume_minus_seed	370.86	302.291	239.619	99.9048	36.8714	M0268	22.683
B73_M0268	LR_density	24.9279	18.7681	19.347	5.87036	30.8033	B73	28.8466
B73_M0268	sqrt_Root_length_minus_seed	520.922	384.85	359.979	148.508	39.877	M0268	35.3571
B73_M0269	sqr_root_tips	31.619	25.4804	26.4102	5.67367	21.8678	B73	19.7226
B73_M0269	sqrt_Volume_minus_seed	305.007	223.112	239.619	73.6413	31.829	B73	27.2883
B73_M0269	LR_density	21.183	19.1035	19.347	1.95775	10.1832	B73	9.48996
B73_M0269	sqrt_Root_length_minus_seed	429.821	292.278	359.979	103.692	31.7949	B73	19.4017
B73_M0270	sqr_root_tips	47.082	36.0718	26.4102	15.841	50.7057	M0270	30.5229
B73_M0270	sqrt_Volume_minus_seed	473.493	371.272	239.619	168.048	55.0173	M0270	27.5327
B73_M0270	LR_density	31.7245	31.0134	19.347	6.54431	25.9899	M0270	2.29275
B73_M0270	sqrt_Root_length_minus_seed	543.908	409.757	359.979	159.04	41.3233	M0270	32.7391
B73_M0272	sqr_root_tips	49.1137	42.5484	26.4102	14.6344	42.4439	M0272	15.4301
B73_M0272	sqrt_Volume_minus_seed	407.057	309.805	239.619	132.345	48.1759	M0272	31.3913
B73_M0272	LR_density	24.1131	20.5784	19.347	4.1504	20.7908	M0272	17.1765
B73_M0272	sqrt_Root_length_minus_seed	606.982	497.909	359.979	178.038	41.5062	M0272	21.9063
B73_M0275	sqr_root_tips	25.2595	17.0392	26.4102	3.5348	16.2709	B73	-4.35708
B73_M0275	sqrt_Volume_minus_seed	332.597	127.399	239.619	149.087	81.2425	B73	38.8024
B73_M0275	LR_density	15.8184	18.9088	19.347	-3.30952	-17.3021	B73	-18.2384
B73_M0275	sqrt_Root_length_minus_seed	417.715	182.447	359.979	146.503	54.0176	B73	16.039
B73_M0276	sqr_root_tips	35.6386	34.6814	26.4102	5.09284	16.6728	M0276	2.76009
B73_M0276	sqrt_Volume_minus_seed	350.423	374.565	239.619	43.3312	14.1102	M0276	-6.44528
B73_M0276	LR_density	26.0058	21.0661	19.347	5.79931	28.7002	M0276	23.4489
B73_M0276	sqrt_Root_length_minus_seed	397.268	432.775	359.979	0.891124	0.224817	M0276	-8.20452
B73_M0297	sqr_root_tips	39.3003	33.6148	26.4102	9.28775	30.9463	M0297	16.9134
B73_M0297	sqrt_Volume_minus_seed	484.325	302.082	239.619	213.475	78.8166	M0297	60.3292
B73_M0297	LR_density	27.9154	26.7419	19.347	4.87096	21.1372	M0297	4.38814
B73_M0297	sqrt_Root_length_minus_seed	628.494	407.14	359.979	244.935	63.8584	M0297	54.3682
B73_M0307	sqr_root_tips	44.6977	7.70214	26.4102	27.6416	162.062	B73	69.2442
B73_M0307	sqrt_Volume_minus_seed	404.589	164.3	239.619	202.63	100.332	B73	68.847
B73_M0307	LR_density	15.5321	3.01245	19.347	4.35239	38.9312	B73	-19.7181
B73_M0307	sqrt_Root_length_minus_seed	524.022	156.485	359.979	265.79	102.927	B73	45.5703
B73_M0308	sqr_root_tips	36.8796	33.5967	26.4102	6.87614	22.9178	M0308	9.77152
B73_M0308	sqrt_Volume_minus_seed	313.35	261.941	239.619	62.5703	24.9503	M0308	19.6262
B73_M0308	LR_density	23.4579	21.6099	19.347	2.97953	14.5496	M0308	8.55197
B73_M0308	sqrt_Root_length_minus_seed	462.474	355.423	359.979	104.773	29.2908	B73	28.4727
B73_M0309	sqr_root_tips	18.662	10.345	26.4102	0.284354	1.54729	B73	-29.3381
B73_M0309	sqrt_Volume_minus_seed	248.457	135.616	239.619	60.8396	32.4275	B73	3.68851
B73_M0309	LR_density	14.2911	14.557	19.347	-2.66086	-15.6965	B73	-26.1325
B73_M0309	sqrt_Root_length_minus_seed	298.267	178.24	359.979	29.1575	10.8348	B73	-17.1432
B73_M0313	sqr_root_tips	32.3743	21.4185	26.4102	8.4599	35.3758	B73	22.5824
B73_M0313	sqrt_Volume_minus_seed	353.077	215.201	239.619	125.668	55.2604	B73	47.3496
B73_M0313	LR_density	25.5028	19.5124	19.347	6.07311	31.2569	M0313	30.7006
B73_M0313	sqrt_Root_length_minus_seed	412.368	257.202	359.979	103.778	33.6298	B73	14.5536
B73_M0322	sqr_root_tips	43.5045	14.8021	26.4102	22.8983	111.124	B73	64.726
B73_M0322	sqrt_Volume_minus_seed	435.145	134.027	239.619	248.322	132.919	B73	81.5988
B73_M0322	LR_density	24.2433	9.22255	19.347	9.95854	69.7145	B73	25.308
B73_M0322	sqrt_Root_length_minus_seed	622.034	164.086	359.979	360.002	137.388	B73	72.7974
B73_M0323	sqr_root_tips	39.7713	21.0263	26.4102	16.053	67.6821	B73	50.5907
B73_M0323	sqrt_Volume_minus_seed	385.845	241.347	239.619	145.362	60.4459	M0323	59.8714
B73_M0323	LR_density	18.9897	15.3813	19.347	1.62555	9.36157	B73	-1.84674
B73_M0323	sqrt_Root_length_minus_seed	513.044	298.178	359.979	183.965	55.9031	B73	42.5206
B73_M0326	sqr_root_tips	40.7678	29.2674	26.4102	12.929	46.4423	M0326	39.2942
B73_M0326	sqrt_Volume_minus_seed	373.556	262.085	239.619	122.704	48.9149	M0326	42.5324
B73_M0326	LR_density	21.2484	17.3552	19.347	2.89728	15.7881	B73	9.82788
B73_M0326	sqrt_Root_length_minus_seed	529.798	363.433	359.979	168.092	46.4719	M0326	45.7758
B73_M0334	sqr_root_tips	43.5516	25.239	26.4102	17.727	68.6439	B73	64.9044
B73_M0334	sqrt_Volume_minus_seed	434.791	209.413	239.619	210.275	93.6573	B73	81.4512
B73_M0334	LR_density	22.6351	17.7358	19.347	4.09367	22.0785	B73	16.9954
B73_M0334	sqrt_Root_length_minus_seed	624.189	308.268	359.979	290.066	86.814	B73	73.3962
B73_M0337	sqr_root_tips	21.1035	27.5158	26.4102	-5.85946	-21.7315	M0337	-23.3039
B73_M0337	sqrt_Volume_minus_seed	217.136	279.754	239.619	-42.5501	-16.3852	M0337	-22.3831
B73_M0337	LR_density	19.9894	22.8869	19.347	-1.12752	-5.33941	M0337	-12.66
B73_M0337	sqrt_Root_length_minus_seed	254.384	405.852	359.979	-128.531	-33.5665	M0337	-37.3209
B73_M0344	sqr_root_tips	33.2289	30.6463	26.4102	4.70063	16.4771	M0344	8.42698
B73_M0344	sqrt_Volume_minus_seed	336.534	276.904	239.619	78.2727	30.3076	M0344	21.5347
B73_M0344	LR_density	16.9944	16.3929	19.347	-0.875513	-4.89937	B73	-12.1598
B73_M0344	sqrt_Root_length_minus_seed	481.404	444.414	359.979	79.2074	19.6937	M0344	8.32325
B73_M0346	sqr_root_tips	30.0839	17.6594	26.4102	8.04914	36.5292	B73	13.9103
B73_M0346	sqrt_Volume_minus_seed	343.732	270.3	239.619	88.7728	34.8184	M0346	27.167
B73_M0346	LR_density	18.48	15.4049	19.347	1.10406	6.35398	B73	-4.48109
B73_M0346	sqrt_Root_length_minus_seed	541.14	363.082	359.979	179.61	49.6804	M0346	49.0407
B73_M0349	sqr_root_tips	53.2054	19.7105	26.4102	30.145	130.722	B73	101.458
B73_M0349	sqrt_Volume_minus_seed	533.611	203.303	239.619	312.15	140.951	B73	122.692
B73_M0349	LR_density	26.0858	18.488	19.347	7.16834	37.8927	B73	34.8317
B73_M0349	sqrt_Root_length_minus_seed	713.417	325.72	359.979	370.568	108.085	B73	98.1833
B73_M0351	sqr_root_tips	36	31.6839	26.4102	6.95294	23.9368	M0351	13.6223
B73_M0351	sqrt_Volume_minus_seed	417.009	327.71	239.619	133.345	47.008	M0351	27.2494
B73_M0351	LR_density	23.9817	22.0697	19.347	3.27335	15.8069	M0351	8.66335
B73_M0351	sqrt_Root_length_minus_seed	534.425	405.348	359.979	151.761	39.6593	M0351	31.8435
B73_M0354	sqr_root_tips	37.7748	17.293	26.4102	15.9232	72.8697	B73	43.031
B73_M0354	sqrt_Volume_minus_seed	412.259	304.647	239.619	140.126	51.4919	M0354	35.3236
B73_M0354	LR_density	19.2872	16.4945	19.347	1.36643	7.62483	B73	-0.309016
B73_M0354	sqrt_Root_length_minus_seed	504.131	319.774	359.979	164.255	48.3278	B73	40.0447
B73_M0364	sqr_root_tips	39.7408	20.977	26.4102	16.0472	67.7279	B73	50.4751
B73_M0364	sqrt_Volume_minus_seed	377.525	222.644	239.619	146.394	63.3379	B73	57.5525
B73_M0364	LR_density	20.942	15.6856	19.347	3.42576	19.5576	B73	8.24463
B73_M0364	sqrt_Root_length_minus_seed	558.216	379.596	359.979	188.429	50.9561	M0364	47.0554
B73_M0365	sqr_root_tips	41.4828	31.6177	26.4102	12.4688	42.9753	M0365	31.2012
B73_M0365	sqrt_Volume_minus_seed	393.51	323.572	239.619	111.915	39.7432	M0365	21.6145
B73_M0365	LR_density	20.414	16.3921	19.347	2.54453	14.2395	B73	5.51551
B73_M0365	sqrt_Root_length_minus_seed	580.84	463.65	359.979	169.025	41.0441	M0365	25.2754
B73_M0367	sqr_root_tips	34.3098	11.938	26.4102	15.1358	78.9387	B73	29.9113
B73_M0367	sqrt_Volume_minus_seed	284.148	196.127	239.619	66.2749	30.4191	B73	18.5833
B73_M0367	LR_density	16.8356	9.59956	19.347	2.36233	16.322	B73	-12.9807
B73_M0367	sqrt_Root_length_minus_seed	435.207	222.006	359.979	144.215	49.5596	B73	20.898
B73_M0368	sqr_root_tips	24.9108	25.057	26.4102	-0.82284	-3.19753	B73	-5.67747
B73_M0368	sqrt_Volume_minus_seed	345.057	215.639	239.619	117.428	51.5875	B73	44.0025
B73_M0368	LR_density	28.2808	22.8664	19.347	7.17413	33.9898	M0368	23.6783
B73_M0368	sqrt_Root_length_minus_seed	388.25	312.568	359.979	51.9769	15.4567	B73	7.85374
B73_M0380	sqr_root_tips	29.6305	20.9445	26.4102	5.95316	25.1428	B73	12.1934
B73_M0380	sqrt_Volume_minus_seed	310.706	236.437	239.619	72.6784	30.5335	B73	29.667
B73_M0380	LR_density	28.7846	28.4074	19.347	4.90743	20.5528	M0380	1.32778
B73_M0380	sqrt_Root_length_minus_seed	462.313	339.146	359.979	112.751	32.255	B73	28.428
B73_Mo17	sqr_root_tips	44.3448	12.7313	26.4102	24.7741	126.587	B73	67.908
B73_Mo17	sqrt_Volume_minus_seed	448.668	207.016	239.619	225.35	100.91	B73	87.2424
B73_Mo17	LR_density	25.2355	14.5702	19.347	8.27692	48.8068	B73	30.4364
B73_Mo17	sqrt_Root_length_minus_seed	616.712	186.719	359.979	343.363	125.614	B73	71.3191
Mo17_B73	sqr_root_tips	32.6951	26.4102	12.7313	13.1243	67.0608	B73	23.7972
Mo17_B73	sqrt_Volume_minus_seed	436.204	239.619	207.016	212.886	95.3289	B73	82.0408
Mo17_B73	LR_density	26.8686	19.347	14.5702	9.91008	58.4371	B73	38.8779
Mo17_B73	sqrt_Root_length_minus_seed	513.615	359.979	186.719	240.267	87.8974	B73	42.6794
Mo17_M0007	sqr_root_tips	28.0238	9.73243	12.7313	16.7919	149.503	Mo17	120.117
Mo17_M0007	sqrt_Volume_minus_seed	407.61	169.197	207.016	219.503	116.691	Mo17	96.8973
Mo17_M0007	LR_density	23	9.41832	14.5702	11.0057	91.7586	Mo17	57.8568
Mo17_M0007	sqrt_Root_length_minus_seed	478.453	185.2	186.719	292.493	157.289	Mo17	156.242
Mo17_M0008	sqr_root_tips	28.2785	20.2179	12.7313	11.8039	71.6491	M0008	39.8688
Mo17_M0008	sqrt_Volume_minus_seed	354.241	186.27	207.016	157.597	80.1436	Mo17	71.1171
Mo17_M0008	LR_density	23.4899	16.7006	14.5702	7.85454	50.2357	M0008	40.653
Mo17_M0008	sqrt_Root_length_minus_seed	437.974	273.038	186.719	208.095	90.5239	M0008	60.4075
Mo17_M0021	sqr_root_tips	51.1574	45.5383	12.7313	22.0225	75.5884	M0021	12.3392
Mo17_M0021	sqrt_Volume_minus_seed	476.37	347.307	207.016	199.209	71.8745	M0021	37.1613
Mo17_M0021	LR_density	32.3248	29.0009	14.5702	10.5393	48.3774	M0021	11.4613
Mo17_M0021	sqrt_Root_length_minus_seed	649.208	525.55	186.719	293.073	82.2928	M0021	23.5292
Mo17_M0022	sqr_root_tips	29.9463	44.7643	12.7313	1.19847	4.16889	M0022	-33.1023
Mo17_M0022	sqrt_Volume_minus_seed	385.62	384.57	207.016	89.8265	30.368	M0022	0.272981
Mo17_M0022	LR_density	29.8274	25.3821	14.5702	9.85124	49.315	M0022	17.5133
Mo17_M0022	sqrt_Root_length_minus_seed	430.826	542.003	186.719	66.4653	18.2416	M0022	-20.5122
Mo17_M0025	sqr_root_tips	54.5597	46.7895	12.7313	24.7992	83.3296	M0025	16.6065
Mo17_M0025	sqrt_Volume_minus_seed	516.295	444.775	207.016	190.399	58.4233	M0025	16.08
Mo17_M0025	LR_density	18.0373	20.034	14.5702	0.735263	4.24957	M0025	-9.96628
Mo17_M0025	sqrt_Root_length_minus_seed	661.67	583.461	186.719	276.58	71.8221	M0025	13.4043
Mo17_M0029	sqr_root_tips	32.0336	22.1356	12.7313	14.6002	83.748	M0029	44.7154
Mo17_M0029	sqrt_Volume_minus_seed	461.051	274.006	207.016	220.54	91.6961	M0029	68.2628
Mo17_M0029	LR_density	25.1445	17.5264	14.5702	9.09615	56.6798	M0029	43.4658
Mo17_M0029	sqrt_Root_length_minus_seed	484.998	354.427	186.719	214.425	79.2485	M0029	36.8401
Mo17_M0030	sqr_root_tips	38.3175	30.6859	12.7313	16.6089	76.5084	M0030	24.8701
Mo17_M0030	sqrt_Volume_minus_seed	477.368	407.178	207.016	170.27	55.445	M0030	17.238
Mo17_M0030	LR_density	25.2543	14.1614	14.5702	10.8885	75.7949	Mo17	73.3292
Mo17_M0030	sqrt_Root_length_minus_seed	557.423	458.498	186.719	234.814	72.7861	M0030	21.5758
Mo17_M0042	sqr_root_tips	23.3257	22.8607	12.7313	5.52972	31.0728	M0042	2.0342
Mo17_M0042	sqrt_Volume_minus_seed	324.24	217.915	207.016	111.774	52.6082	M0042	48.7919
Mo17_M0042	LR_density	20.2704	21.0794	14.5702	2.44561	13.7203	M0042	-3.83797
Mo17_M0042	sqrt_Root_length_minus_seed	435.212	354.486	186.719	164.609	60.8305	M0042	22.7725
Mo17_M0043	sqr_root_tips	41.7901	39.7053	12.7313	15.5718	59.3929	M0043	5.25077
Mo17_M0043	sqrt_Volume_minus_seed	418.099	351.849	207.016	138.667	49.6243	M0043	18.8292
Mo17_M0043	LR_density	32.3148	36.8556	14.5702	6.60198	25.6758	M0043	-12.3203
Mo17_M0043	sqrt_Root_length_minus_seed	497.734	417.624	186.719	195.563	64.7191	M0043	19.1824
Mo17_M0045	sqr_root_tips	9.9221	7.29456	12.7313	-0.0908377	-0.907203	Mo17	-22.0654
Mo17_M0045	sqrt_Volume_minus_seed	170.607	82.3563	207.016	25.921	17.9153	Mo17	-17.5875
Mo17_M0045	LR_density	22.5406	22.2628	14.5702	4.12412	22.3936	M0045	1.24772
Mo17_M0045	sqrt_Root_length_minus_seed	146.014	61.3797	186.719	21.9642	17.706	Mo17	-21.8004
Mo17_M0046	sqr_root_tips	27.0183	22.0028	12.7313	9.65129	55.5724	M0046	22.7951
Mo17_M0046	sqrt_Volume_minus_seed	376.684	262.92	207.016	141.716	60.3126	M0046	43.2694
Mo17_M0046	LR_density	30.2657	25.9752	14.5702	9.99304	49.2932	M0046	16.5178
Mo17_M0046	sqrt_Root_length_minus_seed	434.235	346.752	186.719	167.5	62.7961	M0046	25.2292
Mo17_M0047	sqr_root_tips	28.7943	19.6448	12.7313	12.6063	77.8739	M0047	46.5748
Mo17_M0047	sqrt_Volume_minus_seed	336.948	250.729	207.016	108.075	47.2207	M0047	34.3873
Mo17_M0047	LR_density	18.6618	13.2905	14.5702	4.73145	33.9651	Mo17	28.0823
Mo17_M0047	sqrt_Root_length_minus_seed	439.283	341.498	186.719	175.174	66.3266	M0047	28.6341
Mo17_M0048	sqr_root_tips	19.3022	20.5635	12.7313	2.65482	15.9473	M0048	-6.1335
Mo17_M0048	sqrt_Volume_minus_seed	320.678	290.734	207.016	71.8026	28.8509	M0048	10.2995
Mo17_M0048	LR_density	18.6141	20.5186	14.5702	1.06976	6.09748	M0048	-9.2816
Mo17_M0048	sqrt_Root_length_minus_seed	341.86	355.398	186.719	70.8015	26.1203	M0048	-3.80928
Mo17_M0055	sqr_root_tips	15.9432	15.9126	12.7313	1.62122	11.3198	M0055	0.192279
Mo17_M0055	sqrt_Volume_minus_seed	292.535	223.45	207.016	77.3022	35.9156	M0055	30.9178
Mo17_M0055	LR_density	23.5069	18.5427	14.5702	6.95047	41.9804	M0055	26.7716
Mo17_M0055	sqrt_Root_length_minus_seed	297.399	215.898	186.719	96.0907	47.7331	M0055	37.7499
Mo17_M0057	sqr_root_tips	16.8457	10.2626	12.7313	5.34876	46.5233	Mo17	32.3172
Mo17_M0057	sqrt_Volume_minus_seed	291.354	223.653	207.016	76.0197	35.303	M0057	30.2707
Mo17_M0057	LR_density	17.1407	7.36091	14.5702	6.17514	56.3141	Mo17	17.6424
Mo17_M0057	sqrt_Root_length_minus_seed	292.532	250.391	186.719	73.9764	33.8479	M0057	16.8298
Mo17_M0058	sqr_root_tips	22.3782	24.0208	12.7313	4.00217	21.7792	M0058	-6.83817
Mo17_M0058	sqrt_Volume_minus_seed	355.392	262.566	207.016	120.601	51.3651	M0058	35.3533
Mo17_M0058	LR_density	22.0808	20.1897	14.5702	4.70082	27.0474	M0058	9.36641
Mo17_M0058	sqrt_Root_length_minus_seed	387.584	376.813	186.719	105.817	37.5551	M0058	2.85827
Mo17_M0066	sqr_root_tips	41.9281	44.7516	12.7313	13.1866	45.8801	M0066	-6.30936
Mo17_M0066	sqrt_Volume_minus_seed	401.192	429.958	207.016	82.7045	25.9679	M0066	-6.6905
Mo17_M0066	LR_density	23.5161	32.7942	14.5702	-0.166086	-0.70131	M0066	-28.2919
Mo17_M0066	sqrt_Root_length_minus_seed	621.646	569.306	186.719	243.634	64.4513	M0066	9.19375
Mo17_M0067	sqr_root_tips	26.9011	13.1942	12.7313	13.9383	107.526	M0067	103.886
Mo17_M0067	sqrt_Volume_minus_seed	339.262	193.132	207.016	139.188	69.568	Mo17	63.8816
Mo17_M0067	LR_density	21.8455	17.9167	14.5702	5.60207	34.4882	M0067	21.928
Mo17_M0067	sqrt_Root_length_minus_seed	408.042	188.24	186.719	220.563	117.646	M0067	116.767
Mo17_M0077	sqr_root_tips	37.4041	22.341	12.7313	19.868	113.297	M0077	67.4238
Mo17_M0077	sqrt_Volume_minus_seed	330.128	193.603	207.016	129.819	64.8091	Mo17	59.4696
Mo17_M0077	LR_density	19.4993	23.2929	14.5702	0.567763	2.99903	M0077	-16.2865
Mo17_M0077	sqrt_Root_length_minus_seed	485.404	251.588	186.719	266.25	121.49	M0077	92.9357
Mo17_M0080	sqr_root_tips	45.854	33.8146	12.7313	22.581	97.0269	M0080	35.6042
Mo17_M0080	sqrt_Volume_minus_seed	406.086	294.365	207.016	155.395	61.9868	M0080	37.9532
Mo17_M0080	LR_density	21.2359	20.0732	14.5702	3.91425	22.5974	M0080	5.79247
Mo17_M0080	sqrt_Root_length_minus_seed	542.12	374.714	186.719	261.404	93.1201	M0080	44.6757
Mo17_M0081	sqr_root_tips	22.1172	12.0258	12.7313	9.73864	78.6735	Mo17	73.7227
Mo17_M0081	sqrt_Volume_minus_seed	397.457	215.452	207.016	186.223	88.1595	M0081	84.476
Mo17_M0081	LR_density	17.063	7.89777	14.5702	5.82907	51.8879	Mo17	17.1094
Mo17_M0081	sqrt_Root_length_minus_seed	379.494	221.999	186.719	175.135	85.6994	M0081	70.9437
Mo17_M0083	sqr_root_tips	20.7174	16.8907	12.7313	5.90636	39.8781	M0083	22.6553
Mo17_M0083	sqrt_Volume_minus_seed	292.25	184.402	207.016	96.5407	49.3287	Mo17	41.1722
Mo17_M0083	LR_density	16.0722	14.5556	14.5702	1.50926	10.3637	Mo17	10.3087
Mo17_M0083	sqrt_Root_length_minus_seed	336.437	245.907	186.719	120.124	55.5326	M0083	36.8149
Mo17_M0086	sqr_root_tips	22.6585	26.8972	12.7313	2.84422	14.3544	M0086	-15.759
Mo17_M0086	sqrt_Volume_minus_seed	347.411	275.33	207.016	106.237	44.0502	M0086	26.1796
Mo17_M0086	LR_density	23.9523	22.264	14.5702	5.53517	30.0545	M0086	7.58282
Mo17_M0086	sqrt_Root_length_minus_seed	296.108	318.368	186.719	43.5649	17.2504	M0086	-6.99175
Mo17_M0087	sqr_root_tips	33.1097	33.1249	12.7313	10.1816	44.4068	M0087	-0.0457305
Mo17_M0087	sqrt_Volume_minus_seed	386.961	326.732	207.016	120.086	44.9973	M0087	18.4336
Mo17_M0087	LR_density	20.141	17.2849	14.5702	4.21352	26.4543	M0087	16.524
Mo17_M0087	sqrt_Root_length_minus_seed	429.532	462.443	186.719	104.951	32.3343	M0087	-7.11676
Mo17_M0093	sqr_root_tips	20.8953	12.2619	12.7313	8.39871	67.2079	Mo17	64.1253
Mo17_M0093	sqrt_Volume_minus_seed	283.874	153.242	207.016	103.745	57.5945	Mo17	37.1262
Mo17_M0093	LR_density	18.4589	13.1338	14.5702	4.60695	33.2585	Mo17	26.6898
Mo17_M0093	sqrt_Root_length_minus_seed	305.923	179.703	186.719	122.712	66.9783	Mo17	63.8411
Mo17_M0101	sqr_root_tips	19.0443	17.049	12.7313	4.15416	27.8987	M0101	11.7035
Mo17_M0101	sqrt_Volume_minus_seed	347.047	242.451	207.016	122.313	54.4257	M0101	43.1408
Mo17_M0101	LR_density	18.8943	13.4124	14.5702	4.90304	35.0435	Mo17	29.6783
Mo17_M0101	sqrt_Root_length_minus_seed	361.963	305.749	186.719	115.729	46.9994	M0101	18.3855
Mo17_M0109	sqr_root_tips	11.4444	32.8842	12.7313	-11.3634	-49.8224	M0109	-65.1979
Mo17_M0109	sqrt_Volume_minus_seed	258.551	342.055	207.016	-15.9844	-5.82233	M0109	-24.4123
Mo17_M0109	LR_density	22.4186	29.6433	14.5702	0.311858	1.41069	M0109	-24.3722
Mo17_M0109	sqrt_Root_length_minus_seed	220.537	412.128	186.719	-78.8858	-26.3459	M0109	-46.488
Mo17_M0110	sqr_root_tips	42.7903	37.3545	12.7313	17.7474	70.8681	M0110	14.552
Mo17_M0110	sqrt_Volume_minus_seed	481.304	283.65	207.016	235.971	96.1837	M0110	69.6824
Mo17_M0110	LR_density	33.9209	34.502	14.5702	9.3848	38.249	M0110	-1.68428
Mo17_M0110	sqrt_Root_length_minus_seed	549.749	366.433	186.719	273.172	98.7693	M0110	50.0269
Mo17_M0116	sqr_root_tips	28.3532	23.2665	12.7313	10.3542	57.5269	M0116	21.8624
Mo17_M0116	sqrt_Volume_minus_seed	380.634	224.015	207.016	165.118	76.615	M0116	69.914
Mo17_M0116	LR_density	23.2538	17.2525	14.5702	7.34249	46.1463	M0116	34.7853
Mo17_M0116	sqrt_Root_length_minus_seed	476.21	329.337	186.719	218.182	84.5574	M0116	44.5965
Mo17_M0126	sqr_root_tips	23.8474	18.3473	12.7313	8.30815	53.4654	M0126	29.9781
Mo17_M0126	sqrt_Volume_minus_seed	258.592	203.112	207.016	53.5278	26.103	Mo17	24.9137
Mo17_M0126	LR_density	19.1775	16.8008	14.5702	3.49204	22.2629	M0126	14.1464
Mo17_M0126	sqrt_Root_length_minus_seed	344.745	216.504	186.719	143.133	70.9944	M0126	59.2323
Mo17_M0127	sqr_root_tips	27.5296	28.9445	12.7313	6.69166	32.1129	M0127	-4.88837
Mo17_M0127	sqrt_Volume_minus_seed	309.969	290.125	207.016	61.398	24.7004	M0127	6.83968
Mo17_M0127	LR_density	17.0746	23.2753	14.5702	-1.84813	-9.76673	M0127	-26.6407
Mo17_M0127	sqrt_Root_length_minus_seed	355.376	447.614	186.719	38.2095	12.0471	M0127	-20.6066
Mo17_M0129	sqr_root_tips	31.7804	10.0349	12.7313	20.3973	179.189	Mo17	149.624
Mo17_M0129	sqrt_Volume_minus_seed	409.183	111.602	207.016	249.874	156.848	Mo17	97.6572
Mo17_M0129	LR_density	26.0423	9.44014	14.5702	14.0372	116.926	Mo17	78.7376
Mo17_M0129	sqrt_Root_length_minus_seed	449.736	137.453	186.719	287.65	177.467	Mo17	140.862
Mo17_M0133	sqr_root_tips	44.1361	29.9962	12.7313	22.7723	106.593	M0133	47.139
Mo17_M0133	sqrt_Volume_minus_seed	435.514	265.833	207.016	199.089	84.2079	M0133	63.8295
Mo17_M0133	LR_density	26.2813	24.5755	14.5702	6.70847	34.2744	M0133	6.94107
Mo17_M0133	sqrt_Root_length_minus_seed	565.916	353.207	186.719	295.953	109.627	M0133	60.2221
Mo17_M0138	sqr_root_tips	28.0825	20.5337	12.7313	11.45	68.8413	M0138	36.7633
Mo17_M0138	sqrt_Volume_minus_seed	408.148	236.419	207.016	186.43	84.0844	M0138	72.6374
Mo17_M0138	LR_density	24.6268	18.048	14.5702	8.31775	51.0008	M0138	36.452
Mo17_M0138	sqrt_Root_length_minus_seed	415.418	239.946	186.719	202.085	94.728	M0138	73.13
Mo17_M0141	sqr_root_tips	24.6683	21.5381	12.7313	7.53357	43.9668	M0141	14.5333
Mo17_M0141	sqrt_Volume_minus_seed	294.592	252.014	207.016	65.0769	28.3541	M0141	16.8952
Mo17_M0141	LR_density	22.186	19.8538	14.5702	4.97403	28.8986	M0141	11.7468
Mo17_M0141	sqrt_Root_length_minus_seed	333.321	291.699	186.719	94.1122	39.3431	M0141	14.269
Mo17_M0147	sqr_root_tips	37.4011	26.4578	12.7313	17.8065	90.8749	M0147	41.3614
Mo17_M0147	sqrt_Volume_minus_seed	398.8	212.086	207.016	189.249	90.3117	M0147	88.0373
Mo17_M0147	LR_density	22.7047	20.0042	14.5702	5.41756	31.3386	M0147	13.4999
Mo17_M0147	sqrt_Root_length_minus_seed	501.136	303.301	186.719	256.126	104.537	M0147	65.2274
Mo17_M0151	sqr_root_tips	29.9715	8.22201	12.7313	19.4949	186.079	Mo17	135.416
Mo17_M0151	sqrt_Volume_minus_seed	425.591	269.372	207.016	187.397	78.6741	M0151	57.994
Mo17_M0151	LR_density	23.2767	7.89338	14.5702	12.045	107.24	Mo17	59.7563
Mo17_M0151	sqrt_Root_length_minus_seed	522.124	287.424	186.719	285.052	120.239	M0151	81.6564
Mo17_M0156	sqr_root_tips	33.8704	36.1672	12.7313	9.42118	38.5336	M0156	-6.35038
Mo17_M0156	sqrt_Volume_minus_seed	433.927	369.908	207.016	145.464	50.4275	M0156	17.3066
Mo17_M0156	LR_density	26.4688	27.6392	14.5702	5.3641	25.4166	M0156	-4.23464
Mo17_M0156	sqrt_Root_length_minus_seed	504.186	493.628	186.719	164.012	48.2144	M0156	2.13892
Mo17_M0159	sqr_root_tips	29.6046	16.7006	12.7313	14.8887	101.174	M0159	77.2672
Mo17_M0159	sqrt_Volume_minus_seed	354.446	136.415	207.016	182.73	106.414	Mo17	71.2162
Mo17_M0159	LR_density	21.99	21.3059	14.5702	4.05193	22.5885	M0159	3.21056
Mo17_M0159	sqrt_Root_length_minus_seed	397.339	169.379	186.719	219.29	123.162	Mo17	112.8
Mo17_M0161	sqr_root_tips	26.6408	10.2924	12.7313	15.1289	131.42	Mo17	109.254
Mo17_M0161	sqrt_Volume_minus_seed	378.625	234.486	207.016	157.874	71.5167	M0161	61.4704
Mo17_M0161	LR_density	25.5681	9.24932	14.5702	13.6583	114.682	Mo17	75.4825
Mo17_M0161	sqrt_Root_length_minus_seed	407.412	266.021	186.719	181.042	79.9759	M0161	53.1501
Mo17_M0162	sqr_root_tips	20.3367	15.4667	12.7313	6.23764	44.2416	M0162	31.4865
Mo17_M0162	sqrt_Volume_minus_seed	309.737	201.494	207.016	105.481	51.642	Mo17	49.6193
Mo17_M0162	LR_density	26.088	16.3734	14.5702	10.6162	68.6167	M0162	59.3314
Mo17_M0162	sqrt_Root_length_minus_seed	302.068	195.709	186.719	110.854	57.974	M0162	54.3458
Mo17_M0169	sqr_root_tips	29.101	27.834	12.7313	8.8183	43.477	M0169	4.55185
Mo17_M0169	sqrt_Volume_minus_seed	315.442	251.653	207.016	86.1072	37.5465	M0169	25.3481
Mo17_M0169	LR_density	20.246	21.4511	14.5702	2.23534	12.4113	M0169	-5.61795
Mo17_M0169	sqrt_Root_length_minus_seed	385.834	326.358	186.719	129.295	50.4	M0169	18.2242
Mo17_M0172	sqr_root_tips	31.5699	21.1244	12.7313	14.642	86.4967	M0172	49.4475
Mo17_M0172	sqrt_Volume_minus_seed	414.497	305.347	207.016	158.315	61.798	M0172	35.7463
Mo17_M0172	LR_density	19.9532	10.7405	14.5702	7.29789	57.6666	Mo17	36.9458
Mo17_M0172	sqrt_Root_length_minus_seed	473.37	361.426	186.719	199.297	72.717	M0172	30.9728
Mo17_M0192	sqr_root_tips	27.5263	20.2563	12.7313	11.0324	66.8883	M0192	35.8896
Mo17_M0192	sqrt_Volume_minus_seed	367.714	183.51	207.016	172.451	88.3171	Mo17	77.6255
Mo17_M0192	LR_density	21.952	12.7379	14.5702	8.29794	60.7727	Mo17	50.664
Mo17_M0192	sqrt_Root_length_minus_seed	426.119	353.144	186.719	156.187	57.8616	M0192	20.6641
Mo17_M0194	sqr_root_tips	14.9322	8.9089	12.7313	4.11214	38.0046	Mo17	17.2875
Mo17_M0194	sqrt_Volume_minus_seed	280.41	219.254	207.016	67.275	31.5645	M0194	27.893
Mo17_M0194	LR_density	13.9737	6.81061	14.5702	3.28333	30.7129	Mo17	-4.09365
Mo17_M0194	sqrt_Root_length_minus_seed	352.319	270.743	186.719	123.588	54.032	M0194	30.1304
Mo17_M0195	sqr_root_tips	24.2096	11.177	12.7313	12.2554	102.52	Mo17	90.1576
Mo17_M0195	sqrt_Volume_minus_seed	319.53	156.905	207.016	137.569	75.6037	Mo17	54.35
Mo17_M0195	LR_density	16.3485	11.3062	14.5702	3.41038	26.3591	Mo17	12.2056
Mo17_M0195	sqrt_Root_length_minus_seed	336.932	189.639	186.719	148.753	79.0487	M0195	77.6703
Mo17_M0197	sqr_root_tips	28.2122	28.5342	12.7313	7.57949	36.7353	M0197	-1.12819
Mo17_M0197	sqrt_Volume_minus_seed	418.867	261.682	207.016	184.518	78.7363	M0197	60.0673
Mo17_M0197	LR_density	25.6143	21.807	14.5702	7.42567	40.8259	M0197	17.4587
Mo17_M0197	sqrt_Root_length_minus_seed	484.843	355.05	186.719	213.959	78.9852	M0197	36.5563
Mo17_M0202	sqr_root_tips	24.0333	22.0695	12.7313	6.6329	38.1192	M0202	8.89837
Mo17_M0202	sqrt_Volume_minus_seed	339.391	289.456	207.016	91.1544	36.7208	M0202	17.2512
Mo17_M0202	LR_density	21.006	24.0679	14.5702	1.68696	8.73212	M0202	-12.7219
Mo17_M0202	sqrt_Root_length_minus_seed	347.524	290.75	186.719	108.789	45.569	M0202	19.5266
Mo17_M0214	sqr_root_tips	19.7177	21.5056	12.7313	2.59929	15.1841	M0214	-8.31339
Mo17_M0214	sqrt_Volume_minus_seed	279.225	199.485	207.016	75.9746	37.3797	Mo17	34.8807
Mo17_M0214	LR_density	15.6171	18.875	14.5702	-1.10554	-6.61103	M0214	-17.2608
Mo17_M0214	sqrt_Root_length_minus_seed	327.877	323.377	186.719	72.8286	28.5548	M0214	1.39145
Mo17_M0220	sqr_root_tips	26.2992	24.1838	12.7313	7.84159	42.4844	M0220	8.74685
Mo17_M0220	sqrt_Volume_minus_seed	358.731	225.037	207.016	142.704	66.0586	M0220	59.4098
Mo17_M0220	LR_density	25.6644	23.0249	14.5702	6.86687	36.5307	M0220	11.4637
Mo17_M0220	sqrt_Root_length_minus_seed	449.534	296.971	186.719	207.688	85.8767	M0220	51.3729
Mo17_M0224	sqr_root_tips	22.2218	30.2068	12.7313	0.75272	3.50607	M0224	-26.4345
Mo17_M0224	sqrt_Volume_minus_seed	297.076	225.584	207.016	80.7754	37.3441	M0224	31.6919
Mo17_M0224	LR_density	20.7446	16.7129	14.5702	5.10308	32.6253	M0224	24.1235
Mo17_M0224	sqrt_Root_length_minus_seed	334.05	316.724	186.719	82.3291	32.7065	M0224	5.47067
Mo17_M0230	sqr_root_tips	28.8824	28.867	12.7313	8.08328	38.8635	M0230	0.0534459
Mo17_M0230	sqrt_Volume_minus_seed	386.675	349.266	207.016	108.533	39.021	M0230	10.7107
Mo17_M0230	LR_density	23.5305	22.4974	14.5702	4.99671	26.96	M0230	4.592
Mo17_M0230	sqrt_Root_length_minus_seed	451.884	486.069	186.719	115.49	34.3318	M0230	-7.0329
Mo17_M0233	sqr_root_tips	25.7064	32.7226	12.7313	2.97946	13.1098	M0233	-21.4414
Mo17_M0233	sqrt_Volume_minus_seed	344.047	326.668	207.016	77.2054	28.933	M0233	5.32036
Mo17_M0233	LR_density	21.3043	16.6877	14.5702	5.67538	36.3133	M0233	27.6648
Mo17_M0233	sqrt_Root_length_minus_seed	437.033	510.113	186.719	88.6163	25.434	M0233	-14.3264
Mo17_M0253	sqr_root_tips	27.4298	15.1276	12.7313	13.5003	96.9188	M0253	81.3222
Mo17_M0253	sqrt_Volume_minus_seed	354.33	225.568	207.016	138.038	63.8203	M0253	57.0838
Mo17_M0253	LR_density	21.4966	15.2356	14.5702	6.59375	44.2448	M0253	41.0949
Mo17_M0253	sqrt_Root_length_minus_seed	449.175	238.493	186.719	236.569	111.271	M0253	88.3389
Mo17_M0265	sqr_root_tips	26.3209	17.8023	12.7313	11.0541	72.4061	M0265	47.8513
Mo17_M0265	sqrt_Volume_minus_seed	377.837	182.353	207.016	183.152	94.0762	Mo17	82.5152
Mo17_M0265	LR_density	25.9109	14.4184	14.5702	11.4166	78.7664	Mo17	77.8353
Mo17_M0265	sqrt_Root_length_minus_seed	432.677	256.533	186.719	211.051	95.2282	M0265	68.6631
Mo17_M0268	sqr_root_tips	34.7306	26.9424	12.7313	14.8937	75.0812	M0268	28.9069
Mo17_M0268	sqrt_Volume_minus_seed	423.71	302.291	207.016	169.056	66.3868	M0268	40.1663
Mo17_M0268	LR_density	25.2697	18.7681	14.5702	8.60055	51.5956	M0268	34.6414
Mo17_M0268	sqrt_Root_length_minus_seed	494.907	384.85	186.719	209.122	73.1748	M0268	28.5973
Mo17_M0269	sqr_root_tips	25.7213	25.4804	12.7313	6.61544	34.6252	M0269	0.945407
Mo17_M0269	sqrt_Volume_minus_seed	384.781	223.112	207.016	169.717	78.9145	M0269	72.4609
Mo17_M0269	LR_density	21.9934	19.1035	14.5702	5.15658	30.6268	M0269	15.1277
Mo17_M0269	sqrt_Root_length_minus_seed	406.791	292.278	186.719	167.293	69.8511	M0269	39.1795
Mo17_M0270	sqr_root_tips	25.5609	36.0718	12.7313	1.15938	4.75126	M0270	-29.1387
Mo17_M0270	sqrt_Volume_minus_seed	373.47	371.272	207.016	84.3257	29.1639	M0270	0.592046
Mo17_M0270	LR_density	27.1132	31.0134	14.5702	4.32136	18.9601	M0270	-12.5761
Mo17_M0270	sqrt_Root_length_minus_seed	367.666	409.757	186.719	69.4279	23.2794	M0270	-10.2722
Mo17_M0272	sqr_root_tips	25.2699	42.5484	12.7313	-2.36996	-8.57444	M0272	-40.6091
Mo17_M0272	sqrt_Volume_minus_seed	308.127	309.805	207.016	49.7163	19.2393	M0272	-0.541611
Mo17_M0272	LR_density	19.0759	20.5784	14.5702	1.50159	8.54424	M0272	-7.30156
Mo17_M0272	sqrt_Root_length_minus_seed	333.016	497.909	186.719	-9.29775	-2.71615	M0272	-33.117
Mo17_M0275	sqr_root_tips	29.9289	17.0392	12.7313	15.0436	101.064	M0275	75.6475
Mo17_M0275	sqrt_Volume_minus_seed	414.568	127.399	207.016	247.36	147.936	Mo17	100.259
Mo17_M0275	LR_density	23.4073	18.9088	14.5702	6.66784	39.8329	M0275	23.7904
Mo17_M0275	sqrt_Root_length_minus_seed	491.055	182.447	186.719	306.472	166.035	Mo17	162.991
Mo17_M0276	sqr_root_tips	34.0026	34.6814	12.7313	10.2962	43.4324	M0276	-1.95722
Mo17_M0276	sqrt_Volume_minus_seed	468.885	374.565	207.016	178.094	61.2449	M0276	25.1813
Mo17_M0276	LR_density	27.2134	21.0661	14.5702	9.39528	52.7288	M0276	29.1812
Mo17_M0276	sqrt_Root_length_minus_seed	507.679	432.775	186.719	197.932	63.9012	M0276	17.3079
Mo17_M0297	sqr_root_tips	37.5381	33.6148	12.7313	14.365	61.99	M0297	11.6712
Mo17_M0297	sqrt_Volume_minus_seed	429.154	302.082	207.016	174.605	68.5938	M0297	42.0655
Mo17_M0297	LR_density	29.6446	26.7419	14.5702	8.98858	43.5155	M0297	10.8545
Mo17_M0297	sqrt_Root_length_minus_seed	506.586	407.14	186.719	209.657	70.6083	M0297	24.4257
Mo17_M0298	sqr_root_tips	30.604	20.0709	12.7313	14.2029	86.5971	M0298	52.4796
Mo17_M0298	sqrt_Volume_minus_seed	369.692	251.547	207.016	140.41	61.2391	M0298	46.9674
Mo17_M0298	LR_density	18.4714	11.0167	14.5702	5.67798	44.382	Mo17	26.7756
Mo17_M0298	sqrt_Root_length_minus_seed	469.52	373.44	186.719	189.441	67.6383	M0298	25.7285
Mo17_M0307	sqr_root_tips	22.9396	7.70214	12.7313	12.7228	124.529	Mo17	80.182
Mo17_M0307	sqrt_Volume_minus_seed	433.456	164.3	207.016	247.798	133.47	Mo17	109.382
Mo17_M0307	LR_density	12.8545	3.01245	14.5702	4.06318	46.2181	Mo17	-11.7753
Mo17_M0307	sqrt_Root_length_minus_seed	507.526	156.485	186.719	335.924	195.757	Mo17	171.813
Mo17_M0308	sqr_root_tips	15.5932	33.5967	12.7313	-7.57077	-32.6834	M0308	-53.587
Mo17_M0308	sqrt_Volume_minus_seed	200.619	261.941	207.016	-33.8596	-14.4404	M0308	-23.4106
Mo17_M0308	LR_density	20.9909	21.6099	14.5702	2.90087	16.0358	M0308	-2.86437
Mo17_M0308	sqrt_Root_length_minus_seed	207.32	355.423	186.719	-63.7509	-23.5182	M0308	-41.6695
Mo17_M0309	sqr_root_tips	23.8956	10.345	12.7313	12.3574	107.1	Mo17	87.6912
Mo17_M0309	sqrt_Volume_minus_seed	347.955	135.616	207.016	176.638	103.107	Mo17	68.0808
Mo17_M0309	LR_density	17.4422	14.557	14.5702	2.87859	19.7657	Mo17	19.7116
Mo17_M0309	sqrt_Root_length_minus_seed	465.797	178.24	186.719	283.318	155.26	Mo17	149.464
Mo17_M0322	sqr_root_tips	34.5959	14.8021	12.7313	20.8292	151.301	M0322	133.722
Mo17_M0322	sqrt_Volume_minus_seed	329.664	134.027	207.016	159.143	93.3271	Mo17	59.2455
Mo17_M0322	LR_density	29.6444	9.22255	14.5702	17.748	149.189	Mo17	103.459
Mo17_M0322	sqrt_Root_length_minus_seed	434.054	164.086	186.719	258.651	147.462	Mo17	132.464
Mo17_M0323	sqr_root_tips	25.5752	21.0263	12.7313	8.69639	51.5225	M0323	21.6342
Mo17_M0323	sqrt_Volume_minus_seed	351.265	241.347	207.016	127.083	56.6874	M0323	45.5433
Mo17_M0323	LR_density	17.6811	15.3813	14.5702	2.7054	18.0653	M0323	14.9522
Mo17_M0323	sqrt_Root_length_minus_seed	391.978	298.178	186.719	149.53	61.6747	M0323	31.4576
Mo17_M0326	sqr_root_tips	32.5904	29.2674	12.7313	11.591	55.1969	M0326	11.3538
Mo17_M0326	sqrt_Volume_minus_seed	396.112	262.085	207.016	161.562	68.8814	M0326	51.1391
Mo17_M0326	LR_density	26.2907	17.3552	14.5702	10.328	64.7009	M0326	51.4859
Mo17_M0326	sqrt_Root_length_minus_seed	496.352	363.433	186.719	221.276	80.4418	M0326	36.5733
Mo17_M0334	sqr_root_tips	29.6158	25.239	12.7313	10.6307	55.9949	M0334	17.3418
Mo17_M0334	sqrt_Volume_minus_seed	410.3	209.413	207.016	202.085	97.0563	M0334	95.9289
Mo17_M0334	LR_density	21.1666	17.7358	14.5702	5.01362	31.0383	M0334	19.3438
Mo17_M0334	sqrt_Root_length_minus_seed	555.483	308.268	186.719	307.989	124.443	M0334	80.1945
Mo17_M0337	sqr_root_tips	21.934	27.5158	12.7313	1.81044	8.99664	M0337	-20.2858
Mo17_M0337	sqrt_Volume_minus_seed	358.711	279.754	207.016	115.326	47.3843	M0337	28.224
Mo17_M0337	LR_density	25.5354	22.8869	14.5702	6.80692	36.3452	M0337	11.5724
Mo17_M0337	sqrt_Root_length_minus_seed	392.661	405.852	186.719	96.3754	32.5279	M0337	-3.25021
Mo17_M0344	sqr_root_tips	33.9937	30.6463	12.7313	12.3049	56.7339	M0344	10.9227
Mo17_M0344	sqrt_Volume_minus_seed	482.505	276.904	207.016	240.545	99.4152	M0344	74.2502
Mo17_M0344	LR_density	26.3799	16.3929	14.5702	10.8984	70.3962	M0344	60.923
Mo17_M0344	sqrt_Root_length_minus_seed	550.716	444.414	186.719	235.15	74.5167	M0344	23.9197
Mo17_M0346	sqr_root_tips	21.4974	17.6594	12.7313	6.30202	41.4733	M0346	21.7333
Mo17_M0346	sqrt_Volume_minus_seed	311.092	270.3	207.016	72.4339	30.3505	M0346	15.0915
Mo17_M0346	LR_density	23.1218	15.4049	14.5702	8.13424	54.2733	M0346	50.0934
Mo17_M0346	sqrt_Root_length_minus_seed	382.588	363.082	186.719	107.688	39.1733	M0346	5.37238
Mo17_M0349	sqr_root_tips	30.3388	19.7105	12.7313	14.1179	87.0348	M0349	53.9217
Mo17_M0349	sqrt_Volume_minus_seed	391.926	203.303	207.016	186.766	91.0345	Mo17	89.3211
Mo17_M0349	LR_density	29.2129	18.488	14.5702	12.6838	76.736	M0349	58.0096
Mo17_M0349	sqrt_Root_length_minus_seed	462.096	325.72	186.719	205.876	80.3516	M0349	41.8691
Mo17_M0351	sqr_root_tips	26.8899	31.6839	12.7313	4.68228	21.0841	M0351	-15.1307
Mo17_M0351	sqrt_Volume_minus_seed	413.162	327.71	207.016	145.799	54.5322	M0351	26.0755
Mo17_M0351	LR_density	24.181	22.0697	14.5702	5.86111	31.9931	M0351	9.56669
Mo17_M0351	sqrt_Root_length_minus_seed	473.897	405.348	186.719	177.864	60.0824	M0351	16.9113
Mo17_M0354	sqr_root_tips	23.2172	17.293	12.7313	8.20503	54.6559	M0354	34.2578
Mo17_M0354	sqrt_Volume_minus_seed	357.186	304.647	207.016	101.354	39.6176	M0354	17.2459
Mo17_M0354	LR_density	19.0886	16.4945	14.5702	3.55629	22.896	M0354	15.727
Mo17_M0354	sqrt_Root_length_minus_seed	397.781	319.774	186.719	144.534	57.0726	M0354	24.3944
Mo17_M0364	sqr_root_tips	24.4598	20.977	12.7313	7.6056	45.126	M0364	16.6028
Mo17_M0364	sqrt_Volume_minus_seed	344.915	222.644	207.016	130.085	60.5522	M0364	54.9175
Mo17_M0364	LR_density	21.3331	15.6856	14.5702	6.20522	41.0184	M0364	36.0043
Mo17_M0364	sqrt_Root_length_minus_seed	408.69	379.596	186.719	125.533	44.3332	M0364	7.66456
Mo17_M0365	sqr_root_tips	39.7184	31.6177	12.7313	17.5439	79.1175	M0365	25.6209
Mo17_M0365	sqrt_Volume_minus_seed	495.132	323.572	207.016	229.838	86.6352	M0365	53.0208
Mo17_M0365	LR_density	24.2742	16.3921	14.5702	8.79312	56.799	M0365	48.0853
Mo17_M0365	sqrt_Root_length_minus_seed	605.98	463.65	186.719	280.796	86.3496	M0365	30.6977
Mo17_M0367	sqr_root_tips	25.1404	11.938	12.7313	12.8057	103.819	Mo17	97.4686
Mo17_M0367	sqrt_Volume_minus_seed	329.468	196.127	207.016	127.896	63.4496	Mo17	59.1507
Mo17_M0367	LR_density	17.8548	9.59956	14.5702	5.76994	47.7452	Mo17	22.5436
Mo17_M0367	sqrt_Root_length_minus_seed	402.533	222.006	186.719	198.17	96.97	M0367	81.3164
Mo17_M0368	sqr_root_tips	29.1105	25.057	12.7313	10.2164	54.0715	M0368	16.1771
Mo17_M0368	sqrt_Volume_minus_seed	382.101	215.639	207.016	170.774	80.8098	M0368	77.1949
Mo17_M0368	LR_density	28.8407	22.8664	14.5702	10.1224	54.0775	M0368	26.1267
Mo17_M0368	sqrt_Root_length_minus_seed	388.712	312.568	186.719	139.068	55.7066	M0368	24.3605
Mo17_M0380	sqr_root_tips	24.1775	20.9445	12.7313	7.33955	43.5895	M0380	15.4359
Mo17_M0380	sqrt_Volume_minus_seed	302.94	236.437	207.016	81.2135	36.6277	M0380	28.1271
Mo17_M0380	LR_density	26.9967	28.4074	14.5702	5.50794	25.6317	M0380	-4.96595
Mo17_M0380	sqrt_Root_length_minus_seed	344.643	339.146	186.719	81.7106	31.0766	M0380	1.6209
Mo17_M0382	sqr_root_tips	46.8252	42.6516	12.7313	19.1338	69.0963	M0382	9.78546
Mo17_M0382	sqrt_Volume_minus_seed	565.631	402.239	207.016	261.003	85.6792	M0382	40.6205
Mo17_M0382	LR_density	39.2672	29.3787	14.5702	17.2928	78.695	M0382	33.6588
Mo17_M0382	sqrt_Root_length_minus_seed	639.121	548.63	186.719	271.446	73.8277	M0382	16.4939

## Sheet: Table S3 SPE pattern ref
Table S3: SPE pattern ref: SPE pattern of all genes in both reference hybrids B73xMo17 and Mo17xB73 and their eQTL
Gene	Hybrid	SPE_pattern	eQTL_id	cis_trans
Zm00001eb000010	B73_Mo17	None	Zm00001eb000010_1_2	cis
Zm00001eb000010	Mo17_B73	None	Zm00001eb000010_1_2	cis
Zm00001eb000020	B73_Mo17	None	Zm00001eb000020_1_1	cis
Zm00001eb000020	Mo17_B73	None	Zm00001eb000020_1_1	cis
Zm00001eb000050	B73_Mo17	None	Zm00001eb000050_1_1	cis
Zm00001eb000050	Mo17_B73	None	Zm00001eb000050_1_1	cis
Zm00001eb000060	B73_Mo17	None	Zm00001eb000060_1_1	cis
Zm00001eb000060	Mo17_B73	None	Zm00001eb000060_1_1	cis
Zm00001eb000070	B73_Mo17	None	Zm00001eb000070_10_140	trans
Zm00001eb000070	Mo17_B73	None	Zm00001eb000070_10_140	trans
Zm00001eb000080	B73_Mo17	1_SPE_B73/Mo17_M_B73	Zm00001eb000080_1_1	cis
Zm00001eb000080	Mo17_B73	6_SPE_Mo17/B73_P_B73	Zm00001eb000080_1_1	cis
Zm00001eb000100	B73_Mo17	None	NA	NA
Zm00001eb000100	Mo17_B73	None	NA	NA
Zm00001eb000110	B73_Mo17	None	NA	NA
Zm00001eb000110	Mo17_B73	None	NA	NA
Zm00001eb000120	B73_Mo17	None	NA	NA
Zm00001eb000120	Mo17_B73	None	NA	NA
Zm00001eb000140	B73_Mo17	None	NA	NA
Zm00001eb000140	Mo17_B73	None	NA	NA
Zm00001eb000150	B73_Mo17	1_SPE_B73/Mo17_M_B73	NA	NA
Zm00001eb000150	Mo17_B73	None	NA	NA
Zm00001eb000170	B73_Mo17	None	NA	NA
Zm00001eb000170	Mo17_B73	None	NA	NA
Zm00001eb000180	B73_Mo17	None	Zm00001eb000180_1_1	cis
Zm00001eb000180	Mo17_B73	None	Zm00001eb000180_1_1	cis
Zm00001eb000190	B73_Mo17	None	Zm00001eb000190_1_1	cis
Zm00001eb000190	Mo17_B73	None	Zm00001eb000190_1_1	cis
Zm00001eb000200	B73_Mo17	None	Zm00001eb000200_1_1	cis
Zm00001eb000200	Mo17_B73	None	Zm00001eb000200_1_1	cis
Zm00001eb000210	B73_Mo17	None	Zm00001eb000210_1_2	cis
Zm00001eb000210	Mo17_B73	None	Zm00001eb000210_1_2	cis
Zm00001eb000220	B73_Mo17	None	NA	NA
Zm00001eb000220	Mo17_B73	None	NA	NA
Zm00001eb000230	B73_Mo17	None	Zm00001eb000230_1_1	cis
Zm00001eb000230	Mo17_B73	None	Zm00001eb000230_1_1	cis
Zm00001eb000240	B73_Mo17	None	Zm00001eb000240_1_1	cis
Zm00001eb000240	Mo17_B73	None	Zm00001eb000240_1_1	cis
Zm00001eb000250	B73_Mo17	None	NA	NA
Zm00001eb000250	Mo17_B73	None	NA	NA
Zm00001eb000270	B73_Mo17	1_SPE_B73/Mo17_M_B73	Zm00001eb000270_1_1	cis
Zm00001eb000270	Mo17_B73	None	Zm00001eb000270_1_1	cis
Zm00001eb000290	B73_Mo17	None	NA	NA
Zm00001eb000290	Mo17_B73	None	NA	NA
Zm00001eb000300	B73_Mo17	None	NA	NA
Zm00001eb000300	Mo17_B73	None	NA	NA
Zm00001eb000310	B73_Mo17	None	NA	NA
Zm00001eb000310	Mo17_B73	None	NA	NA
Zm00001eb000320	B73_Mo17	None	Zm00001eb000320_1_1	cis
Zm00001eb000320	Mo17_B73	None	Zm00001eb000320_1_1	cis
Zm00001eb000330	B73_Mo17	None	NA	NA
Zm00001eb000330	Mo17_B73	None	NA	NA
Zm00001eb000340	B73_Mo17	None	NA	NA
Zm00001eb000340	Mo17_B73	None	NA	NA
Zm00001eb000360	B73_Mo17	None	NA	NA
Zm00001eb000360	Mo17_B73	None	NA	NA
Zm00001eb000370	B73_Mo17	None	Zm00001eb000370_1_1	cis
Zm00001eb000370	Mo17_B73	None	Zm00001eb000370_1_1	cis
Zm00001eb000380	B73_Mo17	None	NA	NA
Zm00001eb000380	Mo17_B73	None	NA	NA
Zm00001eb000390	B73_Mo17	None	NA	NA
Zm00001eb000390	Mo17_B73	None	NA	NA
Zm00001eb000400	B73_Mo17	None	Zm00001eb000400_1_1	cis
Zm00001eb000400	Mo17_B73	None	Zm00001eb000400_1_1	cis
Zm00001eb000410	B73_Mo17	None	NA	NA
Zm00001eb000410	Mo17_B73	None	NA	NA
Zm00001eb000420	B73_Mo17	None	NA	NA
Zm00001eb000420	Mo17_B73	None	NA	NA
Zm00001eb000430	B73_Mo17	1_SPE_B73/Mo17_M_B73	NA	NA
Zm00001eb000430	Mo17_B73	6_SPE_Mo17/B73_P_B73	NA	NA
Zm00001eb000440	B73_Mo17	None	Zm00001eb000440_1_2	cis
Zm00001eb000440	Mo17_B73	None	Zm00001eb000440_1_2	cis
Zm00001eb000450	B73_Mo17	None	Zm00001eb000450_1_2	cis
Zm00001eb000450	Mo17_B73	None	Zm00001eb000450_1_2	cis
Zm00001eb000460	B73_Mo17	None	NA	NA
Zm00001eb000460	Mo17_B73	None	NA	NA
Zm00001eb000470	B73_Mo17	None	NA	NA
Zm00001eb000470	Mo17_B73	None	NA	NA
Zm00001eb000480	B73_Mo17	None	Zm00001eb000480_1_2	cis
Zm00001eb000480	Mo17_B73	None	Zm00001eb000480_1_2	cis
Zm00001eb000490	B73_Mo17	None	Zm00001eb000490_1_2	cis
Zm00001eb000490	Mo17_B73	None	Zm00001eb000490_1_2	cis
Zm00001eb000500	B73_Mo17	None	Zm00001eb000500_1_2	cis
Zm00001eb000500	Mo17_B73	None	Zm00001eb000500_1_2	cis
Zm00001eb000510	B73_Mo17	None	NA	NA
Zm00001eb000510	Mo17_B73	None	NA	NA
Zm00001eb000520	B73_Mo17	None	Zm00001eb000520_1_2	cis
Zm00001eb000520	Mo17_B73	None	Zm00001eb000520_1_2	cis
Zm00001eb000530	B73_Mo17	None	NA	NA
Zm00001eb000530	Mo17_B73	None	NA	NA
Zm00001eb000540	B73_Mo17	None	NA	NA
Zm00001eb000540	Mo17_B73	None	NA	NA
Zm00001eb000550	B73_Mo17	None	Zm00001eb000550_1_2	cis
Zm00001eb000550	Mo17_B73	None	Zm00001eb000550_1_2	cis
Zm00001eb000560	B73_Mo17	None	NA	NA
Zm00001eb000560	Mo17_B73	None	NA	NA
Zm00001eb000570	B73_Mo17	2_SPE_B73/Mo17_P_Mo17	Zm00001eb000570_1_2	cis
Zm00001eb000570	Mo17_B73	5_SPE_Mo17/B73_M_Mo17	Zm00001eb000570_1_2	cis
Zm00001eb000580	B73_Mo17	None	NA	NA
Zm00001eb000580	Mo17_B73	None	NA	NA
Zm00001eb000590	B73_Mo17	None	Zm00001eb000590_1_3	cis
Zm00001eb000590	Mo17_B73	None	Zm00001eb000590_1_3	cis
Zm00001eb000600	B73_Mo17	None	Zm00001eb000600_1_2	cis
Zm00001eb000600	Mo17_B73	None	Zm00001eb000600_1_2	cis
Zm00001eb000620	B73_Mo17	None	NA	NA
Zm00001eb000620	Mo17_B73	None	NA	NA
Zm00001eb000630	B73_Mo17	None	NA	NA
Zm00001eb000630	Mo17_B73	None	NA	NA
Zm00001eb000640	B73_Mo17	None	NA	NA
Zm00001eb000640	Mo17_B73	None	NA	NA
Zm00001eb000650	B73_Mo17	None	Zm00001eb000650_1_3	cis
Zm00001eb000650	Mo17_B73	None	Zm00001eb000650_1_3	cis
Zm00001eb000660	B73_Mo17	None	Zm00001eb000660_1_2	cis
Zm00001eb000660	Mo17_B73	None	Zm00001eb000660_1_2	cis
Zm00001eb000670	B73_Mo17	None	Zm00001eb000670_1_2	cis
Zm00001eb000670	Mo17_B73	None	Zm00001eb000670_1_2	cis
Zm00001eb000680	B73_Mo17	1_SPE_B73/Mo17_M_B73	Zm00001eb000680_1_3	cis
Zm00001eb000680	Mo17_B73	6_SPE_Mo17/B73_P_B73	Zm00001eb000680_1_3	cis
Zm00001eb000690	B73_Mo17	None	Zm00001eb000690_1_3	cis
Zm00001eb000690	Mo17_B73	None	Zm00001eb000690_1_3	cis
Zm00001eb000700	B73_Mo17	None	NA	NA
Zm00001eb000700	Mo17_B73	None	NA	NA
Zm00001eb000710	B73_Mo17	None	Zm00001eb000710_1_3	cis
Zm00001eb000710	Mo17_B73	None	Zm00001eb000710_1_3	cis
Zm00001eb000720	B73_Mo17	None	NA	NA
Zm00001eb000720	Mo17_B73	None	NA	NA
Zm00001eb000740	B73_Mo17	None	NA	NA
Zm00001eb000740	Mo17_B73	None	NA	NA
Zm00001eb000750	B73_Mo17	None	NA	NA
Zm00001eb000750	Mo17_B73	None	NA	NA
Zm00001eb000760	B73_Mo17	None	NA	NA
Zm00001eb000760	Mo17_B73	None	NA	NA
Zm00001eb000770	B73_Mo17	None	NA	NA
Zm00001eb000770	Mo17_B73	None	NA	NA
Zm00001eb000780	B73_Mo17	None	Zm00001eb000780_1_3	cis
Zm00001eb000780	Mo17_B73	None	Zm00001eb000780_1_3	cis
Zm00001eb000790	B73_Mo17	None	NA	NA
Zm00001eb000790	Mo17_B73	None	NA	NA
Zm00001eb000800	B73_Mo17	None	NA	NA
Zm00001eb000800	Mo17_B73	None	NA	NA
Zm00001eb000810	B73_Mo17	None	NA	NA
Zm00001eb000810	Mo17_B73	None	NA	NA
Zm00001eb000820	B73_Mo17	None	Zm00001eb000820_1_3	cis
Zm00001eb000820	Mo17_B73	None	Zm00001eb000820_1_3	cis
Zm00001eb000830	B73_Mo17	None	NA	NA
Zm00001eb000830	Mo17_B73	None	NA	NA
Zm00001eb000840	B73_Mo17	None	Zm00001eb000840_1_3	cis
Zm00001eb000840	Mo17_B73	None	Zm00001eb000840_1_3	cis
Zm00001eb000850	B73_Mo17	None	NA	NA
Zm00001eb000850	Mo17_B73	None	NA	NA
Zm00001eb000860	B73_Mo17	None	NA	NA
Zm00001eb000860	Mo17_B73	None	NA	NA
Zm00001eb000870	B73_Mo17	None	Zm00001eb000870_1_3	cis
Zm00001eb000870	Mo17_B73	None	Zm00001eb000870_1_3	cis
Zm00001eb000880	B73_Mo17	None	Zm00001eb000880_1_3	cis
Zm00001eb000880	Mo17_B73	None	Zm00001eb000880_1_3	cis
Zm00001eb000890	B73_Mo17	None	NA	NA
Zm00001eb000890	Mo17_B73	None	NA	NA
Zm00001eb000900	B73_Mo17	None	NA	NA
Zm00001eb000900	Mo17_B73	None	NA	NA
Zm00001eb000910	B73_Mo17	None	Zm00001eb000910_1_3	cis
Zm00001eb000910	Mo17_B73	None	Zm00001eb000910_1_3	cis
Zm00001eb000920	B73_Mo17	None	Zm00001eb000920_1_3	cis
Zm00001eb000920	Mo17_B73	None	Zm00001eb000920_1_3	cis
Zm00001eb000930	B73_Mo17	None	Zm00001eb000930_1_4	cis
Zm00001eb000930	Mo17_B73	None	Zm00001eb000930_1_4	cis
Zm00001eb000940	B73_Mo17	None	NA	NA
Zm00001eb000940	Mo17_B73	None	NA	NA
Zm00001eb000960	B73_Mo17	None	NA	NA
Zm00001eb000960	Mo17_B73	None	NA	NA
Zm00001eb000970	B73_Mo17	None	NA	NA
Zm00001eb000970	Mo17_B73	None	NA	NA
Zm00001eb000980	B73_Mo17	None	Zm00001eb000980_1_3	cis
Zm00001eb000980	Mo17_B73	None	Zm00001eb000980_1_3	cis
Zm00001eb000990	B73_Mo17	None	Zm00001eb000990_1_3	cis
Zm00001eb000990	Mo17_B73	None	Zm00001eb000990_1_3	cis
Zm00001eb001000	B73_Mo17	None	NA	NA
Zm00001eb001000	Mo17_B73	None	NA	NA
Zm00001eb001010	B73_Mo17	None	Zm00001eb001010_1_4	cis
Zm00001eb001010	Mo17_B73	None	Zm00001eb001010_1_4	cis
Zm00001eb001020	B73_Mo17	None	Zm00001eb001020_1_3	cis
Zm00001eb001020	Mo17_B73	None	Zm00001eb001020_1_3	cis
Zm00001eb001030	B73_Mo17	None	NA	NA
Zm00001eb001030	Mo17_B73	None	NA	NA
Zm00001eb001040	B73_Mo17	None	NA	NA
Zm00001eb001040	Mo17_B73	None	NA	NA
Zm00001eb001050	B73_Mo17	None	NA	NA
Zm00001eb001050	Mo17_B73	None	NA	NA
Zm00001eb001060	B73_Mo17	None	Zm00001eb001060_1_3	cis
Zm00001eb001060	Mo17_B73	None	Zm00001eb001060_1_3	cis
Zm00001eb001070	B73_Mo17	None	Zm00001eb001070_1_4	cis
Zm00001eb001070	Mo17_B73	None	Zm00001eb001070_1_4	cis
Zm00001eb001090	B73_Mo17	1_SPE_B73/Mo17_M_B73	Zm00001eb001090_1_4	cis
Zm00001eb001090	Mo17_B73	6_SPE_Mo17/B73_P_B73	Zm00001eb001090_1_4	cis
Zm00001eb001100	B73_Mo17	None	NA	NA
Zm00001eb001100	Mo17_B73	None	NA	NA
Zm00001eb001110	B73_Mo17	None	Zm00001eb001110_1_4	cis
Zm00001eb001110	Mo17_B73	None	Zm00001eb001110_1_4	cis
Zm00001eb001120	B73_Mo17	None	Zm00001eb001120_1_4	cis
Zm00001eb001120	Mo17_B73	None	Zm00001eb001120_1_4	cis
Zm00001eb001130	B73_Mo17	None	Zm00001eb001130_1_4	cis
Zm00001eb001130	Mo17_B73	None	Zm00001eb001130_1_4	cis
Zm00001eb001140	B73_Mo17	None	NA	NA
Zm00001eb001140	Mo17_B73	None	NA	NA
Zm00001eb001150	B73_Mo17	None	Zm00001eb001150_1_4	cis
Zm00001eb001150	Mo17_B73	None	Zm00001eb001150_1_4	cis
Zm00001eb001160	B73_Mo17	None	NA	NA
Zm00001eb001160	Mo17_B73	None	NA	NA
Zm00001eb001170	B73_Mo17	None	Zm00001eb001170_1_4	cis
Zm00001eb001170	Mo17_B73	None	Zm00001eb001170_1_4	cis
Zm00001eb001180	B73_Mo17	None	Zm00001eb001180_1_4	cis
Zm00001eb001180	Mo17_B73	None	Zm00001eb001180_1_4	cis
Zm00001eb001190	B73_Mo17	None	Zm00001eb001190_1_4	cis
Zm00001eb001190	Mo17_B73	None	Zm00001eb001190_1_4	cis
Zm00001eb001200	B73_Mo17	None	Zm00001eb001200_1_4	cis
Zm00001eb001200	Mo17_B73	None	Zm00001eb001200_1_4	cis
Zm00001eb001210	B73_Mo17	None	NA	NA
Zm00001eb001210	Mo17_B73	None	NA	NA
Zm00001eb001220	B73_Mo17	None	NA	NA
Zm00001eb001220	Mo17_B73	None	NA	NA
Zm00001eb001230	B73_Mo17	None	NA	NA
Zm00001eb001230	Mo17_B73	None	NA	NA
Zm00001eb001240	B73_Mo17	None	Zm00001eb001240_4_234	trans
Zm00001eb001240	Mo17_B73	None	Zm00001eb001240_4_234	trans
Zm00001eb001250	B73_Mo17	None	NA	NA
Zm00001eb001250	Mo17_B73	None	NA	NA
Zm00001eb001260	B73_Mo17	None	NA	NA
Zm00001eb001260	Mo17_B73	None	NA	NA
Zm00001eb001270	B73_Mo17	None	NA	NA
Zm00001eb001270	Mo17_B73	None	NA	NA
Zm00001eb001280	B73_Mo17	None	NA	NA
Zm00001eb001280	Mo17_B73	None	NA	NA
Zm00001eb001290	B73_Mo17	None	NA	NA
Zm00001eb001290	Mo17_B73	None	NA	NA
Zm00001eb001300	B73_Mo17	None	NA	NA
Zm00001eb001300	Mo17_B73	None	NA	NA
Zm00001eb001310	B73_Mo17	None	NA	NA
Zm00001eb001310	Mo17_B73	None	NA	NA
Zm00001eb001320	B73_Mo17	None	NA	NA
Zm00001eb001320	Mo17_B73	None	NA	NA
Zm00001eb001330	B73_Mo17	None	NA	NA
Zm00001eb001330	Mo17_B73	None	NA	NA
Zm00001eb001340	B73_Mo17	None	Zm00001eb001340_1_4	cis
Zm00001eb001340	Mo17_B73	None	Zm00001eb001340_1_4	cis
Zm00001eb001350	B73_Mo17	None	NA	NA
Zm00001eb001350	Mo17_B73	None	NA	NA
Zm00001eb001360	B73_Mo17	None	Zm00001eb001360_1_4	cis
Zm00001eb001360	Mo17_B73	None	Zm00001eb001360_1_4	cis
Zm00001eb001370	B73_Mo17	None	NA	NA
Zm00001eb001370	Mo17_B73	None	NA	NA
Zm00001eb001400	B73_Mo17	None	NA	NA
Zm00001eb001400	Mo17_B73	None	NA	NA
Zm00001eb001410	B73_Mo17	None	NA	NA
Zm00001eb001410	Mo17_B73	None	NA	NA
Zm00001eb001420	B73_Mo17	None	NA	NA
Zm00001eb001420	Mo17_B73	None	NA	NA
Zm00001eb001430	B73_Mo17	None	NA	NA
Zm00001eb001430	Mo17_B73	None	NA	NA
Zm00001eb001440	B73_Mo17	None	NA	NA
Zm00001eb001440	Mo17_B73	None	NA	NA
Zm00001eb001460	B73_Mo17	None	NA	NA
Zm00001eb001460	Mo17_B73	None	NA	NA
Zm00001eb001470	B73_Mo17	None	NA	NA
Zm00001eb001470	Mo17_B73	None	NA	NA
Zm00001eb001480	B73_Mo17	None	NA	NA
Zm00001eb001480	Mo17_B73	None	NA	NA
Zm00001eb001490	B73_Mo17	None	NA	NA
Zm00001eb001490	Mo17_B73	None	NA	NA
Zm00001eb001500	B73_Mo17	None	NA	NA
Zm00001eb001500	Mo17_B73	None	NA	NA
Zm00001eb001510	B73_Mo17	None	Zm00001eb001510_1_4	cis
Zm00001eb001510	Mo17_B73	None	Zm00001eb001510_1_4	cis
Zm00001eb001520	B73_Mo17	1_SPE_B73/Mo17_M_B73	Zm00001eb001520_1_4	cis
Zm00001eb001520	Mo17_B73	6_SPE_Mo17/B73_P_B73	Zm00001eb001520_1_4	cis
Zm00001eb001530	B73_Mo17	None	Zm00001eb001530_1_4	cis
Zm00001eb001530	Mo17_B73	None	Zm00001eb001530_1_4	cis
Zm00001eb001550	B73_Mo17	None	NA	NA
Zm00001eb001550	Mo17_B73	None	NA	NA
Zm00001eb001560	B73_Mo17	None	Zm00001eb001560_1_5	cis
Zm00001eb001560	Mo17_B73	None	Zm00001eb001560_1_5	cis
Zm00001eb001570	B73_Mo17	None	NA	NA
Zm00001eb001570	Mo17_B73	None	NA	NA
Zm00001eb001580	B73_Mo17	None	NA	NA
Zm00001eb001580	Mo17_B73	None	NA	NA
Zm00001eb001590	B73_Mo17	None	NA	NA
Zm00001eb001590	Mo17_B73	None	NA	NA
Zm00001eb001600	B73_Mo17	None	NA	NA
Zm00001eb001600	Mo17_B73	None	NA	NA
Zm00001eb001610	B73_Mo17	None	NA	NA
Zm00001eb001610	Mo17_B73	None	NA	NA
Zm00001eb001620	B73_Mo17	None	NA	NA
Zm00001eb001620	Mo17_B73	None	NA	NA
Zm00001eb001630	B73_Mo17	None	NA	NA
Zm00001eb001630	Mo17_B73	None	NA	NA
Zm00001eb001640	B73_Mo17	None	Zm00001eb001640_1_5	cis
Zm00001eb001640	Mo17_B73	None	Zm00001eb001640_1_5	cis
Zm00001eb001650	B73_Mo17	None	NA	NA
Zm00001eb001650	Mo17_B73	None	NA	NA
Zm00001eb001660	B73_Mo17	None	NA	NA
Zm00001eb001660	Mo17_B73	None	NA	NA
Zm00001eb001670	B73_Mo17	None	Zm00001eb001670_1_292	trans
Zm00001eb001670	Mo17_B73	None	Zm00001eb001670_1_292	trans
Zm00001eb001680	B73_Mo17	None	Zm00001eb001680_1_5	cis
Zm00001eb001680	Mo17_B73	None	Zm00001eb001680_1_5	cis
Zm00001eb001690	B73_Mo17	None	NA	NA
Zm00001eb001690	Mo17_B73	None	NA	NA
Zm00001eb001700	B73_Mo17	None	Zm00001eb001700_1_5	cis
Zm00001eb001700	Mo17_B73	None	Zm00001eb001700_1_5	cis
Zm00001eb001710	B73_Mo17	None	NA	NA
Zm00001eb001710	Mo17_B73	None	NA	NA
Zm00001eb001720	B73_Mo17	None	Zm00001eb001720_1_5	cis
Zm00001eb001720	Mo17_B73	None	Zm00001eb001720_1_5	cis
Zm00001eb001740	B73_Mo17	None	NA	NA
Zm00001eb001740	Mo17_B73	None	NA	NA
Zm00001eb001760	B73_Mo17	None	Zm00001eb001760_1_5	cis
Zm00001eb001760	Mo17_B73	None	Zm00001eb001760_1_5	cis
Zm00001eb001770	B73_Mo17	None	Zm00001eb001770_1_5	cis
Zm00001eb001770	Mo17_B73	None	Zm00001eb001770_1_5	cis
Zm00001eb001780	B73_Mo17	None	NA	NA
Zm00001eb001780	Mo17_B73	None	NA	NA
Zm00001eb001790	B73_Mo17	None	NA	NA
Zm00001eb001790	Mo17_B73	None	NA	NA
Zm00001eb001800	B73_Mo17	None	NA	NA
Zm00001eb001800	Mo17_B73	None	NA	NA
Zm00001eb001810	B73_Mo17	None	Zm00001eb001810_1_5	cis
Zm00001eb001810	Mo17_B73	None	Zm00001eb001810_1_5	cis
Zm00001eb001820	B73_Mo17	None	Zm00001eb001820_1_5	cis
Zm00001eb001820	Mo17_B73	None	Zm00001eb001820_1_5	cis
Zm00001eb001830	B73_Mo17	None	Zm00001eb001830_1_5	cis
Zm00001eb001830	Mo17_B73	None	Zm00001eb001830_1_5	cis
Zm00001eb001840	B73_Mo17	None	NA	NA
Zm00001eb001840	Mo17_B73	None	NA	NA
Zm00001eb001860	B73_Mo17	None	NA	NA
Zm00001eb001860	Mo17_B73	None	NA	NA
Zm00001eb001870	B73_Mo17	None	NA	NA
Zm00001eb001870	Mo17_B73	None	NA	NA
Zm00001eb001880	B73_Mo17	None	Zm00001eb001880_1_5	cis
Zm00001eb001880	Mo17_B73	None	Zm00001eb001880_1_5	cis
Zm00001eb001890	B73_Mo17	None	Zm00001eb001890_1_5	cis
Zm00001eb001890	Mo17_B73	None	Zm00001eb001890_1_5	cis
Zm00001eb001900	B73_Mo17	None	Zm00001eb001900_1_5	cis
Zm00001eb001900	Mo17_B73	None	Zm00001eb001900_1_5	cis
Zm00001eb001910	B73_Mo17	None	Zm00001eb001910_1_5	cis
Zm00001eb001910	Mo17_B73	None	Zm00001eb001910_1_5	cis
Zm00001eb001920	B73_Mo17	None	Zm00001eb001920_1_6	cis
Zm00001eb001920	Mo17_B73	None	Zm00001eb001920_1_6	cis
Zm00001eb001940	B73_Mo17	None	Zm00001eb001940_1_8	cis
Zm00001eb001940	Mo17_B73	None	Zm00001eb001940_1_8	cis
Zm00001eb001950	B73_Mo17	None	Zm00001eb001950_1_5	cis
Zm00001eb001950	Mo17_B73	None	Zm00001eb001950_1_5	cis
Zm00001eb001960	B73_Mo17	None	Zm00001eb001960_1_6	cis
Zm00001eb001960	Mo17_B73	None	Zm00001eb001960_1_6	cis
Zm00001eb001970	B73_Mo17	None	Zm00001eb001970_1_6	cis
Zm00001eb001970	Mo17_B73	None	Zm00001eb001970_1_6	cis
Zm00001eb001980	B73_Mo17	None	Zm00001eb001980_1_6	cis
Zm00001eb001980	Mo17_B73	None	Zm00001eb001980_1_6	cis
Zm00001eb001990	B73_Mo17	None	NA	NA
Zm00001eb001990	Mo17_B73	None	NA	NA
Zm00001eb002000	B73_Mo17	None	Zm00001eb002000_1_6	cis
Zm00001eb002000	Mo17_B73	None	Zm00001eb002000_1_6	cis
Zm00001eb002010	B73_Mo17	None	NA	NA
Zm00001eb002010	Mo17_B73	None	NA	NA
Zm00001eb002020	B73_Mo17	None	Zm00001eb002020_1_5	cis
Zm00001eb002020	Mo17_B73	None	Zm00001eb002020_1_5	cis
Zm00001eb002030	B73_Mo17	None	NA	NA
Zm00001eb002030	Mo17_B73	None	NA	NA
Zm00001eb002040	B73_Mo17	None	NA	NA
Zm00001eb002040	Mo17_B73	None	NA	NA
Zm00001eb002050	B73_Mo17	None	NA	NA
Zm00001eb002050	Mo17_B73	None	NA	NA
Zm00001eb002060	B73_Mo17	None	NA	NA
Zm00001eb002060	Mo17_B73	None	NA	NA
Zm00001eb002070	B73_Mo17	None	NA	NA
Zm00001eb002070	Mo17_B73	None	NA	NA
Zm00001eb002080	B73_Mo17	None	NA	NA
Zm00001eb002080	Mo17_B73	None	NA	NA
Zm00001eb002090	B73_Mo17	None	Zm00001eb002090_1_6	cis
Zm00001eb002090	Mo17_B73	None	Zm00001eb002090_1_6	cis
Zm00001eb002100	B73_Mo17	None	Zm00001eb002100_1_6	cis
Zm00001eb002100	Mo17_B73	None	Zm00001eb002100_1_6	cis
Zm00001eb002140	B73_Mo17	None	NA	NA
Zm00001eb002140	Mo17_B73	None	NA	NA
Zm00001eb002150	B73_Mo17	None	NA	NA
Zm00001eb002150	Mo17_B73	None	NA	NA
Zm00001eb002170	B73_Mo17	None	NA	NA
Zm00001eb002170	Mo17_B73	None	NA	NA
Zm00001eb002180	B73_Mo17	None	NA	NA
Zm00001eb002180	Mo17_B73	None	NA	NA
Zm00001eb002190	B73_Mo17	None	NA	NA
Zm00001eb002190	Mo17_B73	None	NA	NA
Zm00001eb002200	B73_Mo17	None	NA	NA
Zm00001eb002200	Mo17_B73	None	NA	NA
Zm00001eb002210	B73_Mo17	None	NA	NA
Zm00001eb002210	Mo17_B73	None	NA	NA
Zm00001eb002220	B73_Mo17	None	Zm00001eb002220_1_6	cis
Zm00001eb002220	Mo17_B73	None	Zm00001eb002220_1_6	cis
Zm00001eb002240	B73_Mo17	None	Zm00001eb002240_1_7	cis
Zm00001eb002240	Mo17_B73	None	Zm00001eb002240_1_7	cis
Zm00001eb002250	B73_Mo17	None	NA	NA
Zm00001eb002250	Mo17_B73	None	NA	NA
Zm00001eb002260	B73_Mo17	None	NA	NA
Zm00001eb002260	Mo17_B73	None	NA	NA
Zm00001eb002270	B73_Mo17	None	NA	NA
Zm00001eb002270	Mo17_B73	None	NA	NA
Zm00001eb002280	B73_Mo17	None	NA	NA
Zm00001eb002280	Mo17_B73	None	NA	NA
Zm00001eb002290	B73_Mo17	None	NA	NA
Zm00001eb002290	Mo17_B73	None	NA	NA
Zm00001eb002300	B73_Mo17	None	NA	NA
Zm00001eb002300	Mo17_B73	None	NA	NA
Zm00001eb002310	B73_Mo17	None	NA	NA
Zm00001eb002310	Mo17_B73	None	NA	NA
Zm00001eb002320	B73_Mo17	None	Zm00001eb002320_1_7	cis
Zm00001eb002320	Mo17_B73	None	Zm00001eb002320_1_7	cis
Zm00001eb002330	B73_Mo17	None	Zm00001eb002330_7_136	trans
Zm00001eb002330	Mo17_B73	None	Zm00001eb002330_7_136	trans
Zm00001eb002340	B73_Mo17	None	NA	NA
Zm00001eb002340	Mo17_B73	None	NA	NA
Zm00001eb002350	B73_Mo17	None	Zm00001eb002350_1_7	cis
Zm00001eb002350	Mo17_B73	None	Zm00001eb002350_1_7	cis
Zm00001eb002360	B73_Mo17	None	NA	NA
Zm00001eb002360	Mo17_B73	None	NA	NA
Zm00001eb002370	B73_Mo17	None	NA	NA
Zm00001eb002370	Mo17_B73	None	NA	NA
Zm00001eb002380	B73_Mo17	2_SPE_B73/Mo17_P_Mo17	NA	NA
Zm00001eb002380	Mo17_B73	5_SPE_Mo17/B73_M_Mo17	NA	NA
Zm00001eb002390	B73_Mo17	None	Zm00001eb002390_1_7	cis
Zm00001eb002390	Mo17_B73	None	Zm00001eb002390_1_7	cis
Zm00001eb002410	B73_Mo17	None	NA	NA
Zm00001eb002410	Mo17_B73	None	NA	NA
Zm00001eb002420	B73_Mo17	None	Zm00001eb002420_1_7	cis
Zm00001eb002420	Mo17_B73	None	Zm00001eb002420_1_7	cis
Zm00001eb002430	B73_Mo17	None	Zm00001eb002430_1_7	cis
Zm00001eb002430	Mo17_B73	None	Zm00001eb002430_1_7	cis
Zm00001eb002440	B73_Mo17	None	NA	NA
Zm00001eb002440	Mo17_B73	None	NA	NA
Zm00001eb002450	B73_Mo17	1_SPE_B73/Mo17_M_B73	Zm00001eb002450_1_7	cis
Zm00001eb002450	Mo17_B73	6_SPE_Mo17/B73_P_B73	Zm00001eb002450_1_7	cis
Zm00001eb002460	B73_Mo17	None	NA	NA
Zm00001eb002460	Mo17_B73	None	NA	NA
Zm00001eb002470	B73_Mo17	None	NA	NA
Zm00001eb002470	Mo17_B73	None	NA	NA
Zm00001eb002480	B73_Mo17	None	Zm00001eb002480_1_7	cis
Zm00001eb002480	Mo17_B73	None	Zm00001eb002480_1_7	cis
Zm00001eb002490	B73_Mo17	None	Zm00001eb002490_1_7	cis
Zm00001eb002490	Mo17_B73	None	Zm00001eb002490_1_7	cis
Zm00001eb002510	B73_Mo17	None	Zm00001eb002510_4_173	trans
Zm00001eb002510	B73_Mo17	None	Zm00001eb002510_1_8	cis
Zm00001eb002510	Mo17_B73	None	Zm00001eb002510_4_173	trans
Zm00001eb002510	Mo17_B73	None	Zm00001eb002510_1_8	cis
Zm00001eb002520	B73_Mo17	None	Zm00001eb002520_1_7	cis
Zm00001eb002520	Mo17_B73	None	Zm00001eb002520_1_7	cis
Zm00001eb002530	B73_Mo17	None	NA	NA
Zm00001eb002530	Mo17_B73	None	NA	NA
Zm00001eb002540	B73_Mo17	None	Zm00001eb002540_1_7	cis
Zm00001eb002540	Mo17_B73	None	Zm00001eb002540_1_7	cis
Zm00001eb002550	B73_Mo17	None	Zm00001eb002550_1_7	cis
Zm00001eb002550	Mo17_B73	None	Zm00001eb002550_1_7	cis
Zm00001eb002560	B73_Mo17	None	Zm00001eb002560_1_7	cis
Zm00001eb002560	Mo17_B73	None	Zm00001eb002560_1_7	cis
Zm00001eb002570	B73_Mo17	None	Zm00001eb002570_1_7	cis
Zm00001eb002570	Mo17_B73	None	Zm00001eb002570_1_7	cis
Zm00001eb002590	B73_Mo17	None	Zm00001eb002590_1_7	cis
Zm00001eb002590	Mo17_B73	None	Zm00001eb002590_1_7	cis
Zm00001eb002600	B73_Mo17	None	Zm00001eb002600_1_7	cis
Zm00001eb002600	Mo17_B73	None	Zm00001eb002600_1_7	cis
Zm00001eb002610	B73_Mo17	None	Zm00001eb002610_1_7	cis
Zm00001eb002610	Mo17_B73	None	Zm00001eb002610_1_7	cis
Zm00001eb002620	B73_Mo17	None	NA	NA
Zm00001eb002620	Mo17_B73	None	NA	NA
Zm00001eb002640	B73_Mo17	None	NA	NA
Zm00001eb002640	Mo17_B73	None	NA	NA
Zm00001eb002650	B73_Mo17	None	NA	NA
Zm00001eb002650	Mo17_B73	None	NA	NA
Zm00001eb002660	B73_Mo17	None	Zm00001eb002660_1_8	cis
Zm00001eb002660	Mo17_B73	None	Zm00001eb002660_1_8	cis
Zm00001eb002680	B73_Mo17	None	Zm00001eb002680_1_8	cis
Zm00001eb002680	Mo17_B73	None	Zm00001eb002680_1_8	cis
Zm00001eb002690	B73_Mo17	None	NA	NA
Zm00001eb002690	Mo17_B73	None	NA	NA
Zm00001eb002700	B73_Mo17	None	NA	NA
Zm00001eb002700	Mo17_B73	None	NA	NA
Zm00001eb002710	B73_Mo17	None	NA	NA
Zm00001eb002710	Mo17_B73	None	NA	NA
Zm00001eb002720	B73_Mo17	None	NA	NA
Zm00001eb002720	Mo17_B73	None	NA	NA
Zm00001eb002730	B73_Mo17	None	NA	NA
Zm00001eb002730	Mo17_B73	None	NA	NA
Zm00001eb002740	B73_Mo17	None	Zm00001eb002740_1_8	cis
Zm00001eb002740	Mo17_B73	None	Zm00001eb002740_1_8	cis
Zm00001eb002750	B73_Mo17	None	NA	NA
Zm00001eb002750	Mo17_B73	None	NA	NA
Zm00001eb002760	B73_Mo17	None	NA	NA
Zm00001eb002760	Mo17_B73	None	NA	NA
Zm00001eb002770	B73_Mo17	None	NA	NA
Zm00001eb002770	Mo17_B73	None	NA	NA
Zm00001eb002780	B73_Mo17	None	NA	NA
Zm00001eb002780	Mo17_B73	None	NA	NA
Zm00001eb002790	B73_Mo17	None	Zm00001eb002790_1_8	cis
Zm00001eb002790	Mo17_B73	None	Zm00001eb002790_1_8	cis
Zm00001eb002800	B73_Mo17	None	NA	NA
Zm00001eb002800	Mo17_B73	None	NA	NA
Zm00001eb002810	B73_Mo17	None	Zm00001eb002810_1_8	cis
Zm00001eb002810	Mo17_B73	None	Zm00001eb002810_1_8	cis
Zm00001eb002820	B73_Mo17	None	NA	NA
Zm00001eb002820	Mo17_B73	None	NA	NA
Zm00001eb002830	B73_Mo17	None	NA	NA
Zm00001eb002830	Mo17_B73	None	NA	NA
Zm00001eb002840	B73_Mo17	None	NA	NA
Zm00001eb002840	Mo17_B73	None	NA	NA
Zm00001eb002850	B73_Mo17	None	Zm00001eb002850_1_8	cis
Zm00001eb002850	Mo17_B73	None	Zm00001eb002850_1_8	cis
Zm00001eb002860	B73_Mo17	None	NA	NA
Zm00001eb002860	Mo17_B73	None	NA	NA
Zm00001eb002870	B73_Mo17	None	Zm00001eb002870_1_8	cis
Zm00001eb002870	Mo17_B73	None	Zm00001eb002870_1_8	cis
Zm00001eb002880	B73_Mo17	None	NA	NA
Zm00001eb002880	Mo17_B73	None	NA	NA
Zm00001eb002890	B73_Mo17	None	NA	NA
Zm00001eb002890	Mo17_B73	None	NA	NA
Zm00001eb002900	B73_Mo17	None	NA	NA
Zm00001eb002900	Mo17_B73	None	NA	NA
Zm00001eb002910	B73_Mo17	2_SPE_B73/Mo17_P_Mo17	Zm00001eb002910_1_8	cis
Zm00001eb002910	Mo17_B73	5_SPE_Mo17/B73_M_Mo17	Zm00001eb002910_1_8	cis
Zm00001eb002920	B73_Mo17	None	Zm00001eb002920_1_8	cis
Zm00001eb002920	Mo17_B73	None	Zm00001eb002920_1_8	cis
Zm00001eb002930	B73_Mo17	1_SPE_B73/Mo17_M_B73	NA	NA
Zm00001eb002930	Mo17_B73	None	NA	NA
Zm00001eb002940	B73_Mo17	None	Zm00001eb002940_1_8	cis
Zm00001eb002940	Mo17_B73	None	Zm00001eb002940_1_8	cis
Zm00001eb002950	B73_Mo17	None	Zm00001eb002950_1_164	trans
Zm00001eb002950	B73_Mo17	None	Zm00001eb002950_1_8	cis
Zm00001eb002950	Mo17_B73	None	Zm00001eb002950_1_164	trans
Zm00001eb002950	Mo17_B73	None	Zm00001eb002950_1_8	cis
Zm00001eb002960	B73_Mo17	None	NA	NA
Zm00001eb002960	Mo17_B73	None	NA	NA
Zm00001eb002970	B73_Mo17	None	NA	NA
Zm00001eb002970	Mo17_B73	None	NA	NA
Zm00001eb002980	B73_Mo17	None	NA	NA
Zm00001eb002980	Mo17_B73	None	NA	NA
Zm00001eb002990	B73_Mo17	None	NA	NA
Zm00001eb002990	Mo17_B73	None	NA	NA
Zm00001eb003000	B73_Mo17	None	Zm00001eb003000_1_8	cis
Zm00001eb003000	Mo17_B73	None	Zm00001eb003000_1_8	cis
Zm00001eb003010	B73_Mo17	None	Zm00001eb003010_1_8	cis
Zm00001eb003010	Mo17_B73	None	Zm00001eb003010_1_8	cis
Zm00001eb003020	B73_Mo17	None	NA	NA
Zm00001eb003020	Mo17_B73	None	NA	NA
Zm00001eb003030	B73_Mo17	None	NA	NA
Zm00001eb003030	Mo17_B73	None	NA	NA
Zm00001eb003040	B73_Mo17	1_SPE_B73/Mo17_M_B73	Zm00001eb003040_1_8	cis
Zm00001eb003040	Mo17_B73	6_SPE_Mo17/B73_P_B73	Zm00001eb003040_1_8	cis
Zm00001eb003050	B73_Mo17	None	NA	NA
Zm00001eb003050	Mo17_B73	None	NA	NA
Zm00001eb003060	B73_Mo17	None	NA	NA
Zm00001eb003060	Mo17_B73	None	NA	NA
Zm00001eb003070	B73_Mo17	None	NA	NA
Zm00001eb003070	Mo17_B73	None	NA	NA
Zm00001eb003080	B73_Mo17	None	Zm00001eb003080_1_8	cis
Zm00001eb003080	Mo17_B73	None	Zm00001eb003080_1_8	cis
Zm00001eb003090	B73_Mo17	None	Zm00001eb003090_1_8	cis
Zm00001eb003090	Mo17_B73	None	Zm00001eb003090_1_8	cis
Zm00001eb003100	B73_Mo17	None	NA	NA
Zm00001eb003100	Mo17_B73	None	NA	NA
Zm00001eb003110	B73_Mo17	None	Zm00001eb003110_1_8	cis
Zm00001eb003110	Mo17_B73	None	Zm00001eb003110_1_8	cis
Zm00001eb003120	B73_Mo17	None	NA	NA
Zm00001eb003120	Mo17_B73	None	NA	NA
Zm00001eb003130	B73_Mo17	None	Zm00001eb003130_1_8	cis
Zm00001eb003130	Mo17_B73	None	Zm00001eb003130_1_8	cis
Zm00001eb003140	B73_Mo17	None	Zm00001eb003140_1_9	cis
Zm00001eb003140	Mo17_B73	None	Zm00001eb003140_1_9	cis
Zm00001eb003150	B73_Mo17	None	NA	NA
Zm00001eb003150	Mo17_B73	None	NA	NA
Zm00001eb003160	B73_Mo17	None	NA	NA
Zm00001eb003160	Mo17_B73	None	NA	NA
Zm00001eb003170	B73_Mo17	None	NA	NA
Zm00001eb003170	Mo17_B73	None	NA	NA
Zm00001eb003180	B73_Mo17	None	Zm00001eb003180_1_9	cis
Zm00001eb003180	Mo17_B73	None	Zm00001eb003180_1_9	cis
Zm00001eb003190	B73_Mo17	None	Zm00001eb003190_1_8	cis
Zm00001eb003190	Mo17_B73	None	Zm00001eb003190_1_8	cis
Zm00001eb003200	B73_Mo17	None	Zm00001eb003200_1_9	cis
Zm00001eb003200	Mo17_B73	None	Zm00001eb003200_1_9	cis
Zm00001eb003210	B73_Mo17	None	NA	NA
Zm00001eb003210	Mo17_B73	None	NA	NA
Zm00001eb003220	B73_Mo17	None	NA	NA
Zm00001eb003220	Mo17_B73	None	NA	NA
Zm00001eb003230	B73_Mo17	None	Zm00001eb003230_1_9	cis
Zm00001eb003230	Mo17_B73	None	Zm00001eb003230_1_9	cis
Zm00001eb003240	B73_Mo17	None	NA	NA
Zm00001eb003240	Mo17_B73	None	NA	NA
Zm00001eb003270	B73_Mo17	None	NA	NA
Zm00001eb003270	Mo17_B73	None	NA	NA
Zm00001eb003280	B73_Mo17	None	NA	NA
Zm00001eb003280	Mo17_B73	None	NA	NA
Zm00001eb003290	B73_Mo17	None	NA	NA
Zm00001eb003290	Mo17_B73	None	NA	NA
Zm00001eb003300	B73_Mo17	None	NA	NA
Zm00001eb003300	Mo17_B73	None	NA	NA
Zm00001eb003310	B73_Mo17	1_SPE_B73/Mo17_M_B73	Zm00001eb003310_1_9	cis
Zm00001eb003310	Mo17_B73	6_SPE_Mo17/B73_P_B73	Zm00001eb003310_1_9	cis
Zm00001eb003330	B73_Mo17	None	Zm00001eb003330_1_9	cis
Zm00001eb003330	Mo17_B73	None	Zm00001eb003330_1_9	cis
Zm00001eb003340	B73_Mo17	None	Zm00001eb003340_1_9	cis
Zm00001eb003340	Mo17_B73	None	Zm00001eb003340_1_9	cis
Zm00001eb003350	B73_Mo17	None	NA	NA
Zm00001eb003350	Mo17_B73	None	NA	NA
Zm00001eb003360	B73_Mo17	None	NA	NA
Zm00001eb003360	Mo17_B73	None	NA	NA
Zm00001eb003370	B73_Mo17	None	NA	NA
Zm00001eb003370	Mo17_B73	None	NA	NA
Zm00001eb003380	B73_Mo17	None	NA	NA
Zm00001eb003380	Mo17_B73	None	NA	NA
Zm00001eb003390	B73_Mo17	None	NA	NA
Zm00001eb003390	Mo17_B73	None	NA	NA
Zm00001eb003400	B73_Mo17	None	NA	NA
Zm00001eb003400	Mo17_B73	None	NA	NA
Zm00001eb003420	B73_Mo17	None	Zm00001eb003420_1_9	cis
Zm00001eb003420	Mo17_B73	None	Zm00001eb003420_1_9	cis
Zm00001eb003440	B73_Mo17	None	NA	NA
Zm00001eb003440	Mo17_B73	None	NA	NA
Zm00001eb003450	B73_Mo17	None	Zm00001eb003450_1_9	cis
Zm00001eb003450	Mo17_B73	None	Zm00001eb003450_1_9	cis
Zm00001eb003460	B73_Mo17	None	NA	NA
Zm00001eb003460	Mo17_B73	None	NA	NA
Zm00001eb003470	B73_Mo17	None	NA	NA
Zm00001eb003470	Mo17_B73	None	NA	NA
Zm00001eb003480	B73_Mo17	None	NA	NA
Zm00001eb003480	Mo17_B73	None	NA	NA
Zm00001eb003490	B73_Mo17	None	Zm00001eb003490_1_9	cis
Zm00001eb003490	Mo17_B73	None	Zm00001eb003490_1_9	cis
Zm00001eb003510	B73_Mo17	None	Zm00001eb003510_1_9	cis
Zm00001eb003510	Mo17_B73	None	Zm00001eb003510_1_9	cis
Zm00001eb003520	B73_Mo17	None	NA	NA
Zm00001eb003520	Mo17_B73	None	NA	NA
Zm00001eb003530	B73_Mo17	None	NA	NA
Zm00001eb003530	Mo17_B73	None	NA	NA
Zm00001eb003540	B73_Mo17	None	Zm00001eb003540_1_10	cis
Zm00001eb003540	Mo17_B73	None	Zm00001eb003540_1_10	cis
Zm00001eb003550	B73_Mo17	None	Zm00001eb003550_1_9	cis
Zm00001eb003550	Mo17_B73	None	Zm00001eb003550_1_9	cis
Zm00001eb003560	B73_Mo17	None	NA	NA
Zm00001eb003560	Mo17_B73	None	NA	NA
Zm00001eb003570	B73_Mo17	2_SPE_B73/Mo17_P_Mo17	Zm00001eb003570_1_253	trans
Zm00001eb003570	Mo17_B73	5_SPE_Mo17/B73_M_Mo17	Zm00001eb003570_1_253	trans
Zm00001eb003580	B73_Mo17	None	Zm00001eb003580_1_10	cis
Zm00001eb003580	Mo17_B73	5_SPE_Mo17/B73_M_Mo17	Zm00001eb003580_1_10	cis
Zm00001eb003590	B73_Mo17	None	NA	NA
Zm00001eb003590	Mo17_B73	None	NA	NA
Zm00001eb003600	B73_Mo17	None	NA	NA
Zm00001eb003600	Mo17_B73	None	NA	NA
Zm00001eb003610	B73_Mo17	None	NA	NA
Zm00001eb003610	Mo17_B73	None	NA	NA
Zm00001eb003620	B73_Mo17	None	NA	NA
Zm00001eb003620	Mo17_B73	None	NA	NA
Zm00001eb003630	B73_Mo17	None	NA	NA
Zm00001eb003630	Mo17_B73	None	NA	NA
Zm00001eb003650	B73_Mo17	None	Zm00001eb003650_1_10	cis
Zm00001eb003650	Mo17_B73	None	Zm00001eb003650_1_10	cis
Zm00001eb003660	B73_Mo17	None	NA	NA
Zm00001eb003660	Mo17_B73	None	NA	NA
Zm00001eb003670	B73_Mo17	None	NA	NA
Zm00001eb003670	Mo17_B73	None	NA	NA
Zm00001eb003680	B73_Mo17	None	NA	NA
Zm00001eb003680	Mo17_B73	None	NA	NA
Zm00001eb003690	B73_Mo17	None	Zm00001eb003690_1_11	cis
Zm00001eb003690	Mo17_B73	None	Zm00001eb003690_1_11	cis
Zm00001eb003700	B73_Mo17	None	Zm00001eb003700_1_10	cis
Zm00001eb003700	Mo17_B73	None	Zm00001eb003700_1_10	cis
Zm00001eb003710	B73_Mo17	None	NA	NA
Zm00001eb003710	Mo17_B73	None	NA	NA
Zm00001eb003720	B73_Mo17	None	NA	NA
Zm00001eb003720	Mo17_B73	None	NA	NA
Zm00001eb003730	B73_Mo17	None	NA	NA
Zm00001eb003730	Mo17_B73	None	NA	NA
Zm00001eb003740	B73_Mo17	None	NA	NA
Zm00001eb003740	Mo17_B73	None	NA	NA
Zm00001eb003750	B73_Mo17	None	Zm00001eb003750_1_10	cis
Zm00001eb003750	Mo17_B73	None	Zm00001eb003750_1_10	cis
Zm00001eb003760	B73_Mo17	None	Zm00001eb003760_1_10	cis
Zm00001eb003760	Mo17_B73	None	Zm00001eb003760_1_10	cis
Zm00001eb003770	B73_Mo17	None	NA	NA
Zm00001eb003770	Mo17_B73	None	NA	NA
Zm00001eb003780	B73_Mo17	None	Zm00001eb003780_1_10	cis
Zm00001eb003780	Mo17_B73	None	Zm00001eb003780_1_10	cis
Zm00001eb003790	B73_Mo17	None	NA	NA
Zm00001eb003790	Mo17_B73	None	NA	NA
Zm00001eb003800	B73_Mo17	None	NA	NA
Zm00001eb003800	Mo17_B73	None	NA	NA
Zm00001eb003810	B73_Mo17	None	NA	NA
Zm00001eb003810	Mo17_B73	None	NA	NA
Zm00001eb003820	B73_Mo17	None	NA	NA
Zm00001eb003820	Mo17_B73	None	NA	NA
Zm00001eb003830	B73_Mo17	None	Zm00001eb003830_1_10	cis
Zm00001eb003830	Mo17_B73	None	Zm00001eb003830_1_10	cis
Zm00001eb003840	B73_Mo17	None	NA	NA
Zm00001eb003840	Mo17_B73	None	NA	NA
Zm00001eb003850	B73_Mo17	1_SPE_B73/Mo17_M_B73	Zm00001eb003850_1_11	cis
Zm00001eb003850	Mo17_B73	6_SPE_Mo17/B73_P_B73	Zm00001eb003850_1_11	cis
Zm00001eb003860	B73_Mo17	None	NA	NA
Zm00001eb003860	Mo17_B73	None	NA	NA
Zm00001eb003870	B73_Mo17	None	NA	NA
Zm00001eb003870	Mo17_B73	None	NA	NA
Zm00001eb003880	B73_Mo17	None	NA	NA
Zm00001eb003880	Mo17_B73	None	NA	NA
Zm00001eb003890	B73_Mo17	None	NA	NA
Zm00001eb003890	Mo17_B73	None	NA	NA
Zm00001eb003900	B73_Mo17	None	NA	NA
Zm00001eb003900	Mo17_B73	None	NA	NA
Zm00001eb003910	B73_Mo17	None	NA	NA
Zm00001eb003910	Mo17_B73	None	NA	NA
Zm00001eb003920	B73_Mo17	None	NA	NA
Zm00001eb003920	Mo17_B73	None	NA	NA
Zm00001eb003930	B73_Mo17	None	NA	NA
Zm00001eb003930	Mo17_B73	None	NA	NA
Zm00001eb003940	B73_Mo17	2_SPE_B73/Mo17_P_Mo17	Zm00001eb003940_3_184	trans
Zm00001eb003940	Mo17_B73	5_SPE_Mo17/B73_M_Mo17	Zm00001eb003940_3_184	trans
Zm00001eb003950	B73_Mo17	None	NA	NA
Zm00001eb003950	Mo17_B73	None	NA	NA
Zm00001eb003960	B73_Mo17	None	NA	NA
Zm00001eb003960	Mo17_B73	None	NA	NA
Zm00001eb003970	B73_Mo17	None	NA	NA
Zm00001eb003970	Mo17_B73	None	NA	NA
Zm00001eb004000	B73_Mo17	None	NA	NA
Zm00001eb004000	Mo17_B73	None	NA	NA
Zm00001eb004020	B73_Mo17	None	NA	NA
Zm00001eb004020	Mo17_B73	None	NA	NA
Zm00001eb004030	B73_Mo17	None	NA	NA
Zm00001eb004030	Mo17_B73	None	NA	NA
Zm00001eb004040	B73_Mo17	None	NA	NA
Zm00001eb004040	Mo17_B73	None	NA	NA
Zm00001eb004050	B73_Mo17	None	NA	NA
Zm00001eb004050	Mo17_B73	None	NA	NA
Zm00001eb004060	B73_Mo17	None	NA	NA
Zm00001eb004060	Mo17_B73	None	NA	NA
Zm00001eb004070	B73_Mo17	None	NA	NA
Zm00001eb004070	Mo17_B73	None	NA	NA
Zm00001eb004080	B73_Mo17	None	Zm00001eb004080_1_92	trans
Zm00001eb004080	Mo17_B73	None	Zm00001eb004080_1_92	trans
Zm00001eb004090	B73_Mo17	None	NA	NA
Zm00001eb004090	Mo17_B73	None	NA	NA
Zm00001eb004100	B73_Mo17	None	NA	NA
Zm00001eb004100	Mo17_B73	None	NA	NA
Zm00001eb004110	B73_Mo17	None	NA	NA
Zm00001eb004110	Mo17_B73	None	NA	NA
Zm00001eb004120	B73_Mo17	None	NA	NA
Zm00001eb004120	Mo17_B73	None	NA	NA
Zm00001eb004130	B73_Mo17	None	NA	NA
Zm00001eb004130	Mo17_B73	None	NA	NA
Zm00001eb004140	B73_Mo17	None	NA	NA
Zm00001eb004140	Mo17_B73	None	NA	NA
Zm00001eb004150	B73_Mo17	None	NA	NA
Zm00001eb004150	Mo17_B73	None	NA	NA
Zm00001eb004160	B73_Mo17	None	Zm00001eb004160_1_12	cis
Zm00001eb004160	Mo17_B73	None	Zm00001eb004160_1_12	cis
Zm00001eb004170	B73_Mo17	None	Zm00001eb004170_1_10	cis
Zm00001eb004170	Mo17_B73	None	Zm00001eb004170_1_10	cis
Zm00001eb004180	B73_Mo17	None	NA	NA
Zm00001eb004180	Mo17_B73	None	NA	NA
Zm00001eb004190	B73_Mo17	None	Zm00001eb004190_1_11	cis
Zm00001eb004190	Mo17_B73	None	Zm00001eb004190_1_11	cis
Zm00001eb004200	B73_Mo17	None	NA	NA
Zm00001eb004200	Mo17_B73	None	NA	NA
Zm00001eb004210	B73_Mo17	None	NA	NA
Zm00001eb004210	Mo17_B73	None	NA	NA
Zm00001eb004220	B73_Mo17	None	NA	NA
Zm00001eb004220	Mo17_B73	None	NA	NA
Zm00001eb004230	B73_Mo17	None	NA	NA
Zm00001eb004230	Mo17_B73	None	NA	NA
Zm00001eb004240	B73_Mo17	None	NA	NA
Zm00001eb004240	Mo17_B73	None	NA	NA
Zm00001eb004250	B73_Mo17	None	Zm00001eb004250_1_10	cis
Zm00001eb004250	Mo17_B73	5_SPE_Mo17/B73_M_Mo17	Zm00001eb004250_1_10	cis
Zm00001eb004260	B73_Mo17	None	NA	NA
Zm00001eb004260	Mo17_B73	None	NA	NA
Zm00001eb004280	B73_Mo17	None	NA	NA
Zm00001eb004280	Mo17_B73	None	NA	NA
Zm00001eb004290	B73_Mo17	None	Zm00001eb004290_1_12	cis
Zm00001eb004290	Mo17_B73	None	Zm00001eb004290_1_12	cis
Zm00001eb004300	B73_Mo17	None	NA	NA
Zm00001eb004300	Mo17_B73	None	NA	NA
Zm00001eb004310	B73_Mo17	None	Zm00001eb004310_1_12	cis
Zm00001eb004310	Mo17_B73	None	Zm00001eb004310_1_12	cis
Zm00001eb004320	B73_Mo17	None	Zm00001eb004320_1_12	cis
Zm00001eb004320	Mo17_B73	None	Zm00001eb004320_1_12	cis
Zm00001eb004330	B73_Mo17	None	NA	NA
Zm00001eb004330	Mo17_B73	None	NA	NA
Zm00001eb004340	B73_Mo17	None	Zm00001eb004340_1_12	cis
Zm00001eb004340	Mo17_B73	None	Zm00001eb004340_1_12	cis
Zm00001eb004350	B73_Mo17	None	NA	NA
Zm00001eb004350	Mo17_B73	None	NA	NA
Zm00001eb004360	B73_Mo17	None	NA	NA
Zm00001eb004360	Mo17_B73	None	NA	NA
Zm00001eb004370	B73_Mo17	None	Zm00001eb004370_1_12	cis
Zm00001eb004370	Mo17_B73	None	Zm00001eb004370_1_12	cis
Zm00001eb004380	B73_Mo17	None	NA	NA
Zm00001eb004380	Mo17_B73	None	NA	NA
Zm00001eb004390	B73_Mo17	None	NA	NA
Zm00001eb004390	Mo17_B73	None	NA	NA
Zm00001eb004400	B73_Mo17	None	NA	NA
Zm00001eb004400	Mo17_B73	None	NA	NA
Zm00001eb004410	B73_Mo17	None	NA	NA
Zm00001eb004410	Mo17_B73	None	NA	NA
Zm00001eb004420	B73_Mo17	None	Zm00001eb004420_1_12	cis
Zm00001eb004420	Mo17_B73	None	Zm00001eb004420_1_12	cis
Zm00001eb004430	B73_Mo17	None	Zm00001eb004430_1_12	cis
Zm00001eb004430	Mo17_B73	None	Zm00001eb004430_1_12	cis
Zm00001eb004440	B73_Mo17	None	NA	NA
Zm00001eb004440	Mo17_B73	None	NA	NA
Zm00001eb004450	B73_Mo17	None	NA	NA
Zm00001eb004450	Mo17_B73	None	NA	NA
Zm00001eb004460	B73_Mo17	None	Zm00001eb004460_1_12	cis
Zm00001eb004460	Mo17_B73	None	Zm00001eb004460_1_12	cis
Zm00001eb004470	B73_Mo17	None	NA	NA
Zm00001eb004470	Mo17_B73	None	NA	NA
Zm00001eb004480	B73_Mo17	None	NA	NA
Zm00001eb004480	Mo17_B73	None	NA	NA
Zm00001eb004490	B73_Mo17	None	NA	NA
Zm00001eb004490	Mo17_B73	None	NA	NA
Zm00001eb004500	B73_Mo17	None	NA	NA
Zm00001eb004500	Mo17_B73	None	NA	NA
Zm00001eb004510	B73_Mo17	None	NA	NA
Zm00001eb004510	Mo17_B73	None	NA	NA
Zm00001eb004530	B73_Mo17	2_SPE_B73/Mo17_P_Mo17	NA	NA
Zm00001eb004530	Mo17_B73	5_SPE_Mo17/B73_M_Mo17	NA	NA
Zm00001eb004540	B73_Mo17	None	NA	NA
Zm00001eb004540	Mo17_B73	None	NA	NA
Zm00001eb004550	B73_Mo17	None	NA	NA
Zm00001eb004550	Mo17_B73	None	NA	NA
Zm00001eb004560	B73_Mo17	None	Zm00001eb004560_1_12	cis
Zm00001eb004560	Mo17_B73	None	Zm00001eb004560_1_12	cis
Zm00001eb004570	B73_Mo17	None	Zm00001eb004570_1_13	cis
Zm00001eb004570	Mo17_B73	None	Zm00001eb004570_1_13	cis
Zm00001eb004590	B73_Mo17	2_SPE_B73/Mo17_P_Mo17	NA	NA
Zm00001eb004590	Mo17_B73	5_SPE_Mo17/B73_M_Mo17	NA	NA
Zm00001eb004600	B73_Mo17	None	NA	NA
Zm00001eb004600	Mo17_B73	None	NA	NA
Zm00001eb004610	B73_Mo17	None	NA	NA
Zm00001eb004610	Mo17_B73	None	NA	NA
Zm00001eb004630	B73_Mo17	None	Zm00001eb004630_1_13	cis
Zm00001eb004630	Mo17_B73	None	Zm00001eb004630_1_13	cis
Zm00001eb004640	B73_Mo17	None	NA	NA
Zm00001eb004640	Mo17_B73	None	NA	NA
Zm00001eb004650	B73_Mo17	None	NA	NA
Zm00001eb004650	Mo17_B73	None	NA	NA
Zm00001eb004660	B73_Mo17	None	Zm00001eb004660_1_13	cis
Zm00001eb004660	Mo17_B73	None	Zm00001eb004660_1_13	cis
Zm00001eb004670	B73_Mo17	None	NA	NA
Zm00001eb004670	Mo17_B73	None	NA	NA
Zm00001eb004690	B73_Mo17	None	NA	NA
Zm00001eb004690	Mo17_B73	None	NA	NA
Zm00001eb004710	B73_Mo17	None	Zm00001eb004710_1_13	cis
Zm00001eb004710	Mo17_B73	None	Zm00001eb004710_1_13	cis
Zm00001eb004720	B73_Mo17	None	NA	NA
Zm00001eb004720	Mo17_B73	None	NA	NA
Zm00001eb004730	B73_Mo17	None	NA	NA
Zm00001eb004730	Mo17_B73	None	NA	NA
Zm00001eb004740	B73_Mo17	None	Zm00001eb004740_1_13	cis
Zm00001eb004740	Mo17_B73	None	Zm00001eb004740_1_13	cis
Zm00001eb004750	B73_Mo17	None	Zm00001eb004750_1_13	cis
Zm00001eb004750	Mo17_B73	None	Zm00001eb004750_1_13	cis
Zm00001eb004760	B73_Mo17	None	NA	NA
Zm00001eb004760	Mo17_B73	None	NA	NA
Zm00001eb004770	B73_Mo17	None	Zm00001eb004770_1_14	cis
Zm00001eb004770	Mo17_B73	None	Zm00001eb004770_1_14	cis
Zm00001eb004780	B73_Mo17	None	Zm00001eb004780_1_13	cis
Zm00001eb004780	Mo17_B73	None	Zm00001eb004780_1_13	cis
Zm00001eb004790	B73_Mo17	None	Zm00001eb004790_1_13	cis
Zm00001eb004790	Mo17_B73	None	Zm00001eb004790_1_13	cis
Zm00001eb004800	B73_Mo17	None	NA	NA
Zm00001eb004800	Mo17_B73	None	NA	NA
Zm00001eb004810	B73_Mo17	None	NA	NA
Zm00001eb004810	Mo17_B73	None	NA	NA
Zm00001eb004820	B73_Mo17	None	NA	NA
Zm00001eb004820	Mo17_B73	None	NA	NA
Zm00001eb004830	B73_Mo17	None	NA	NA
Zm00001eb004830	Mo17_B73	None	NA	NA
Zm00001eb004840	B73_Mo17	None	NA	NA
Zm00001eb004840	Mo17_B73	None	NA	NA
Zm00001eb004850	B73_Mo17	None	NA	NA
Zm00001eb004850	Mo17_B73	None	NA	NA
Zm00001eb004860	B73_Mo17	None	NA	NA
Zm00001eb004860	Mo17_B73	None	NA	NA
Zm00001eb004880	B73_Mo17	None	NA	NA
Zm00001eb004880	Mo17_B73	None	NA	NA
Zm00001eb004890	B73_Mo17	None	Zm00001eb004890_1_13	cis
Zm00001eb004890	Mo17_B73	None	Zm00001eb004890_1_13	cis
Zm00001eb004900	B73_Mo17	None	Zm00001eb004900_1_13	cis
Zm00001eb004900	Mo17_B73	None	Zm00001eb004900_1_13	cis
Zm00001eb004920	B73_Mo17	None	NA	NA
Zm00001eb004920	Mo17_B73	None	NA	NA
Zm00001eb004940	B73_Mo17	None	Zm00001eb004940_1_14	cis
Zm00001eb004940	Mo17_B73	None	Zm00001eb004940_1_14	cis
Zm00001eb004950	B73_Mo17	None	Zm00001eb004950_6_167	trans
Zm00001eb004950	Mo17_B73	None	Zm00001eb004950_6_167	trans
Zm00001eb004960	B73_Mo17	None	Zm00001eb004960_1_283	trans
Zm00001eb004960	B73_Mo17	None	Zm00001eb004960_1_25	trans
Zm00001eb004960	Mo17_B73	None	Zm00001eb004960_1_283	trans
Zm00001eb004960	Mo17_B73	None	Zm00001eb004960_1_25	trans
Zm00001eb004970	B73_Mo17	None	NA	NA
Zm00001eb004970	Mo17_B73	None	NA	NA
Zm00001eb004980	B73_Mo17	None	NA	NA
Zm00001eb004980	Mo17_B73	None	NA	NA
Zm00001eb004990	B73_Mo17	None	Zm00001eb004990_1_14	cis
Zm00001eb004990	Mo17_B73	None	Zm00001eb004990_1_14	cis
Zm00001eb005000	B73_Mo17	None	Zm00001eb005000_1_13	cis
Zm00001eb005000	Mo17_B73	None	Zm00001eb005000_1_13	cis
Zm00001eb005010	B73_Mo17	None	Zm00001eb005010_1_14	cis
Zm00001eb005010	Mo17_B73	None	Zm00001eb005010_1_14	cis
Zm00001eb005020	B73_Mo17	None	Zm00001eb005020_1_14	cis
Zm00001eb005020	Mo17_B73	None	Zm00001eb005020_1_14	cis
Zm00001eb005030	B73_Mo17	None	Zm00001eb005030_1_14	cis
Zm00001eb005030	Mo17_B73	None	Zm00001eb005030_1_14	cis
Zm00001eb005040	B73_Mo17	None	NA	NA
Zm00001eb005040	Mo17_B73	None	NA	NA
Zm00001eb005060	B73_Mo17	None	Zm00001eb005060_9_12	trans
Zm00001eb005060	Mo17_B73	None	Zm00001eb005060_9_12	trans
Zm00001eb005070	B73_Mo17	None	NA	NA
Zm00001eb005070	Mo17_B73	None	NA	NA
Zm00001eb005080	B73_Mo17	None	NA	NA
Zm00001eb005080	Mo17_B73	None	NA	NA
Zm00001eb005100	B73_Mo17	None	NA	NA
Zm00001eb005100	Mo17_B73	None	NA	NA
Zm00001eb005110	B73_Mo17	None	Zm00001eb005110_1_14	cis
Zm00001eb005110	Mo17_B73	None	Zm00001eb005110_1_14	cis
Zm00001eb005120	B73_Mo17	None	NA	NA
Zm00001eb005120	Mo17_B73	None	NA	NA
Zm00001eb005130	B73_Mo17	None	NA	NA
Zm00001eb005130	Mo17_B73	None	NA	NA
Zm00001eb005140	B73_Mo17	None	Zm00001eb005140_1_15	cis
Zm00001eb005140	Mo17_B73	None	Zm00001eb005140_1_15	cis
Zm00001eb005150	B73_Mo17	None	NA	NA
Zm00001eb005150	Mo17_B73	None	NA	NA
Zm00001eb005160	B73_Mo17	None	NA	NA
Zm00001eb005160	Mo17_B73	None	NA	NA
Zm00001eb005170	B73_Mo17	None	NA	NA
Zm00001eb005170	Mo17_B73	None	NA	NA
Zm00001eb005180	B73_Mo17	None	NA	NA
Zm00001eb005180	Mo17_B73	None	NA	NA
Zm00001eb005190	B73_Mo17	None	Zm00001eb005190_1_14	cis
Zm00001eb005190	Mo17_B73	None	Zm00001eb005190_1_14	cis
Zm00001eb005200	B73_Mo17	None	NA	NA
Zm00001eb005200	Mo17_B73	None	NA	NA
Zm00001eb005210	B73_Mo17	None	NA	NA
Zm00001eb005210	Mo17_B73	None	NA	NA
Zm00001eb005220	B73_Mo17	None	NA	NA
Zm00001eb005220	Mo17_B73	None	NA	NA
Zm00001eb005230	B73_Mo17	None	NA	NA
Zm00001eb005230	Mo17_B73	None	NA	NA
Zm00001eb005240	B73_Mo17	None	NA	NA
Zm00001eb005240	Mo17_B73	None	NA	NA
Zm00001eb005250	B73_Mo17	2_SPE_B73/Mo17_P_Mo17	Zm00001eb005250_1_15	cis
Zm00001eb005250	Mo17_B73	5_SPE_Mo17/B73_M_Mo17	Zm00001eb005250_1_15	cis
Zm00001eb005260	B73_Mo17	2_SPE_B73/Mo17_P_Mo17	Zm00001eb005260_9_158	trans
Zm00001eb005260	Mo17_B73	5_SPE_Mo17/B73_M_Mo17	Zm00001eb005260_9_158	trans
Zm00001eb005270	B73_Mo17	1_SPE_B73/Mo17_M_B73	Zm00001eb005270_1_15	cis
Zm00001eb005270	Mo17_B73	6_SPE_Mo17/B73_P_B73	Zm00001eb005270_1_15	cis
Zm00001eb005280	B73_Mo17	None	NA	NA
Zm00001eb005280	Mo17_B73	None	NA	NA
Zm00001eb005290	B73_Mo17	None	NA	NA
Zm00001eb005290	Mo17_B73	None	NA	NA
Zm00001eb005300	B73_Mo17	None	NA	NA
Zm00001eb005300	Mo17_B73	None	NA	NA
Zm00001eb005310	B73_Mo17	None	NA	NA
Zm00001eb005310	Mo17_B73	None	NA	NA
Zm00001eb005320	B73_Mo17	None	NA	NA
Zm00001eb005320	Mo17_B73	None	NA	NA
Zm00001eb005330	B73_Mo17	None	Zm00001eb005330_1_15	cis
Zm00001eb005330	Mo17_B73	None	Zm00001eb005330_1_15	cis
Zm00001eb005340	B73_Mo17	None	NA	NA
Zm00001eb005340	Mo17_B73	None	NA	NA
Zm00001eb005350	B73_Mo17	None	NA	NA
Zm00001eb005350	Mo17_B73	None	NA	NA
Zm00001eb005360	B73_Mo17	None	Zm00001eb005360_1_15	cis
Zm00001eb005360	Mo17_B73	None	Zm00001eb005360_1_15	cis
Zm00001eb005370	B73_Mo17	None	NA	NA
Zm00001eb005370	Mo17_B73	None	NA	NA
Zm00001eb005380	B73_Mo17	None	NA	NA
Zm00001eb005380	Mo17_B73	None	NA	NA
Zm00001eb005390	B73_Mo17	1_SPE_B73/Mo17_M_B73	Zm00001eb005390_1_15	cis
Zm00001eb005390	Mo17_B73	6_SPE_Mo17/B73_P_B73	Zm00001eb005390_1_15	cis
Zm00001eb005400	B73_Mo17	None	Zm00001eb005400_1_15	cis
Zm00001eb005400	Mo17_B73	None	Zm00001eb005400_1_15	cis
Zm00001eb005410	B73_Mo17	None	NA	NA
Zm00001eb005410	Mo17_B73	None	NA	NA
Zm00001eb005420	B73_Mo17	None	NA	NA
Zm00001eb005420	Mo17_B73	None	NA	NA
Zm00001eb005430	B73_Mo17	None	Zm00001eb005430_1_15	cis
Zm00001eb005430	Mo17_B73	None	Zm00001eb005430_1_15	cis
Zm00001eb005440	B73_Mo17	None	Zm00001eb005440_1_15	cis
Zm00001eb005440	Mo17_B73	None	Zm00001eb005440_1_15	cis
Zm00001eb005450	B73_Mo17	None	NA	NA
Zm00001eb005450	Mo17_B73	None	NA	NA
Zm00001eb005460	B73_Mo17	None	NA	NA
Zm00001eb005460	Mo17_B73	None	NA	NA
Zm00001eb005470	B73_Mo17	None	NA	NA
Zm00001eb005470	Mo17_B73	None	NA	NA
Zm00001eb005480	B73_Mo17	1_SPE_B73/Mo17_M_B73	Zm00001eb005480_1_15	cis
Zm00001eb005480	Mo17_B73	6_SPE_Mo17/B73_P_B73	Zm00001eb005480_1_15	cis
Zm00001eb005490	B73_Mo17	1_SPE_B73/Mo17_M_B73	Zm00001eb005490_1_15	cis
Zm00001eb005490	Mo17_B73	6_SPE_Mo17/B73_P_B73	Zm00001eb005490_1_15	cis
Zm00001eb005500	B73_Mo17	None	NA	NA
Zm00001eb005500	Mo17_B73	None	NA	NA
Zm00001eb005510	B73_Mo17	None	NA	NA
Zm00001eb005510	Mo17_B73	None	NA	NA
Zm00001eb005530	B73_Mo17	None	NA	NA
Zm00001eb005530	Mo17_B73	None	NA	NA
Zm00001eb005540	B73_Mo17	None	NA	NA
Zm00001eb005540	Mo17_B73	None	NA	NA
Zm00001eb005550	B73_Mo17	None	NA	NA
Zm00001eb005550	Mo17_B73	None	NA	NA
Zm00001eb005560	B73_Mo17	None	NA	NA
Zm00001eb005560	Mo17_B73	None	NA	NA
Zm00001eb005570	B73_Mo17	None	NA	NA
Zm00001eb005570	Mo17_B73	None	NA	NA
Zm00001eb005580	B73_Mo17	None	Zm00001eb005580_1_16	cis
Zm00001eb005580	Mo17_B73	None	Zm00001eb005580_1_16	cis
Zm00001eb005590	B73_Mo17	None	NA	NA
Zm00001eb005590	Mo17_B73	None	NA	NA
Zm00001eb005600	B73_Mo17	None	NA	NA
Zm00001eb005600	Mo17_B73	None	NA	NA
Zm00001eb005610	B73_Mo17	None	NA	NA
Zm00001eb005610	Mo17_B73	None	NA	NA
Zm00001eb005630	B73_Mo17	None	NA	NA
Zm00001eb005630	Mo17_B73	None	NA	NA
Zm00001eb005640	B73_Mo17	None	Zm00001eb005640_1_16	cis
Zm00001eb005640	Mo17_B73	None	Zm00001eb005640_1_16	cis
Zm00001eb005650	B73_Mo17	None	NA	NA
Zm00001eb005650	Mo17_B73	None	NA	NA
Zm00001eb005660	B73_Mo17	None	Zm00001eb005660_1_16	cis
Zm00001eb005660	Mo17_B73	None	Zm00001eb005660_1_16	cis
Zm00001eb005670	B73_Mo17	None	Zm00001eb005670_1_16	cis
Zm00001eb005670	Mo17_B73	None	Zm00001eb005670_1_16	cis
Zm00001eb005680	B73_Mo17	None	Zm00001eb005680_1_16	cis
Zm00001eb005680	Mo17_B73	None	Zm00001eb005680_1_16	cis
Zm00001eb005690	B73_Mo17	None	Zm00001eb005690_1_16	cis
Zm00001eb005690	Mo17_B73	None	Zm00001eb005690_1_16	cis
Zm00001eb005700	B73_Mo17	None	NA	NA
Zm00001eb005700	Mo17_B73	None	NA	NA
Zm00001eb005710	B73_Mo17	None	Zm00001eb005710_1_17	cis
Zm00001eb005710	Mo17_B73	None	Zm00001eb005710_1_17	cis
Zm00001eb005740	B73_Mo17	None	NA	NA
Zm00001eb005740	Mo17_B73	None	NA	NA
Zm00001eb005760	B73_Mo17	None	Zm00001eb005760_1_16	cis
Zm00001eb005760	Mo17_B73	None	Zm00001eb005760_1_16	cis
Zm00001eb005770	B73_Mo17	None	NA	NA
Zm00001eb005770	Mo17_B73	None	NA	NA
Zm00001eb005780	B73_Mo17	None	Zm00001eb005780_1_16	cis
Zm00001eb005780	Mo17_B73	None	Zm00001eb005780_1_16	cis
Zm00001eb005800	B73_Mo17	None	NA	NA
Zm00001eb005800	Mo17_B73	None	NA	NA
Zm00001eb005810	B73_Mo17	None	Zm00001eb005810_1_16	cis
Zm00001eb005810	Mo17_B73	None	Zm00001eb005810_1_16	cis
Zm00001eb005820	B73_Mo17	None	Zm00001eb005820_1_16	cis
Zm00001eb005820	Mo17_B73	None	Zm00001eb005820_1_16	cis
Zm00001eb005830	B73_Mo17	None	Zm00001eb005830_1_17	cis
Zm00001eb005830	B73_Mo17	None	Zm00001eb005830_9_157	trans
Zm00001eb005830	Mo17_B73	None	Zm00001eb005830_1_17	cis
Zm00001eb005830	Mo17_B73	None	Zm00001eb005830_9_157	trans
Zm00001eb005840	B73_Mo17	None	Zm00001eb005840_1_16	cis
Zm00001eb005840	Mo17_B73	None	Zm00001eb005840_1_16	cis
Zm00001eb005850	B73_Mo17	None	Zm00001eb005850_1_16	cis
Zm00001eb005850	Mo17_B73	None	Zm00001eb005850_1_16	cis
Zm00001eb005860	B73_Mo17	None	Zm00001eb005860_1_16	cis
Zm00001eb005860	Mo17_B73	None	Zm00001eb005860_1_16	cis
Zm00001eb005870	B73_Mo17	None	NA	NA
Zm00001eb005870	Mo17_B73	None	NA	NA
Zm00001eb005890	B73_Mo17	None	NA	NA
Zm00001eb005890	Mo17_B73	None	NA	NA
Zm00001eb005900	B73_Mo17	None	NA	NA
Zm00001eb005900	Mo17_B73	None	NA	NA
Zm00001eb005920	B73_Mo17	None	Zm00001eb005920_1_17	cis
Zm00001eb005920	Mo17_B73	None	Zm00001eb005920_1_17	cis
Zm00001eb005930	B73_Mo17	None	NA	NA
Zm00001eb005930	Mo17_B73	None	NA	NA
Zm00001eb005940	B73_Mo17	None	Zm00001eb005940_1_17	cis
Zm00001eb005940	Mo17_B73	None	Zm00001eb005940_1_17	cis
Zm00001eb005950	B73_Mo17	None	NA	NA
Zm00001eb005950	Mo17_B73	None	NA	NA
Zm00001eb005960	B73_Mo17	None	NA	NA
Zm00001eb005960	Mo17_B73	None	NA	NA
Zm00001eb005970	B73_Mo17	1_SPE_B73/Mo17_M_B73	Zm00001eb005970_1_17	cis
Zm00001eb005970	Mo17_B73	6_SPE_Mo17/B73_P_B73	Zm00001eb005970_1_17	cis
Zm00001eb005980	B73_Mo17	None	Zm00001eb005980_1_17	cis
Zm00001eb005980	Mo17_B73	None	Zm00001eb005980_1_17	cis
Zm00001eb005990	B73_Mo17	None	NA	NA
Zm00001eb005990	Mo17_B73	None	NA	NA
Zm00001eb006000	B73_Mo17	None	NA	NA
Zm00001eb006000	Mo17_B73	None	NA	NA
Zm00001eb006010	B73_Mo17	None	NA	NA
Zm00001eb006010	Mo17_B73	None	NA	NA
Zm00001eb006020	B73_Mo17	None	NA	NA
Zm00001eb006020	Mo17_B73	None	NA	NA
Zm00001eb006030	B73_Mo17	None	NA	NA
Zm00001eb006030	Mo17_B73	None	NA	NA
Zm00001eb006040	B73_Mo17	None	Zm00001eb006040_1_18	cis
Zm00001eb006040	Mo17_B73	None	Zm00001eb006040_1_18	cis
Zm00001eb006050	B73_Mo17	1_SPE_B73/Mo17_M_B73	Zm00001eb006050_1_17	cis
Zm00001eb006050	Mo17_B73	None	Zm00001eb006050_1_17	cis
Zm00001eb006060	B73_Mo17	2_SPE_B73/Mo17_P_Mo17	NA	NA
Zm00001eb006060	Mo17_B73	5_SPE_Mo17/B73_M_Mo17	NA	NA
Zm00001eb006070	B73_Mo17	None	Zm00001eb006070_9_148	trans
Zm00001eb006070	Mo17_B73	None	Zm00001eb006070_9_148	trans
Zm00001eb006080	B73_Mo17	None	Zm00001eb006080_1_17	cis
Zm00001eb006080	Mo17_B73	None	Zm00001eb006080_1_17	cis
Zm00001eb006090	B73_Mo17	None	NA	NA
Zm00001eb006090	Mo17_B73	None	NA	NA
Zm00001eb006100	B73_Mo17	None	NA	NA
Zm00001eb006100	Mo17_B73	None	NA	NA
Zm00001eb006110	B73_Mo17	None	NA	NA
Zm00001eb006110	Mo17_B73	None	NA	NA
Zm00001eb006120	B73_Mo17	None	NA	NA
Zm00001eb006120	Mo17_B73	None	NA	NA
Zm00001eb006130	B73_Mo17	None	NA	NA
Zm00001eb006130	Mo17_B73	None	NA	NA
Zm00001eb006140	B73_Mo17	None	Zm00001eb006140_1_18	cis
Zm00001eb006140	Mo17_B73	None	Zm00001eb006140_1_18	cis
Zm00001eb006150	B73_Mo17	None	Zm00001eb006150_1_18	cis
Zm00001eb006150	Mo17_B73	None	Zm00001eb006150_1_18	cis
Zm00001eb006160	B73_Mo17	None	Zm00001eb006160_1_17	cis
Zm00001eb006160	Mo17_B73	None	Zm00001eb006160_1_17	cis
Zm00001eb006170	B73_Mo17	None	Zm00001eb006170_1_17	cis
Zm00001eb006170	Mo17_B73	None	Zm00001eb006170_1_17	cis
Zm00001eb006180	B73_Mo17	None	Zm00001eb006180_1_18	cis
Zm00001eb006180	Mo17_B73	None	Zm00001eb006180_1_18	cis
Zm00001eb006190	B73_Mo17	None	NA	NA
Zm00001eb006190	Mo17_B73	None	NA	NA
Zm00001eb006200	B73_Mo17	None	Zm00001eb006200_1_18	cis
Zm00001eb006200	Mo17_B73	None	Zm00001eb006200_1_18	cis
Zm00001eb006210	B73_Mo17	1_SPE_B73/Mo17_M_B73	Zm00001eb006210_1_18	cis
Zm00001eb006210	Mo17_B73	6_SPE_Mo17/B73_P_B73	Zm00001eb006210_1_18	cis
Zm00001eb006240	B73_Mo17	None	NA	NA
Zm00001eb006240	Mo17_B73	None	NA	NA
Zm00001eb006260	B73_Mo17	None	Zm00001eb006260_1_18	cis
Zm00001eb006260	Mo17_B73	None	Zm00001eb006260_1_18	cis
Zm00001eb006270	B73_Mo17	None	Zm00001eb006270_1_18	cis
Zm00001eb006270	Mo17_B73	None	Zm00001eb006270_1_18	cis
Zm00001eb006280	B73_Mo17	None	NA	NA
Zm00001eb006280	Mo17_B73	None	NA	NA
Zm00001eb006290	B73_Mo17	None	NA	NA
Zm00001eb006290	Mo17_B73	None	NA	NA
Zm00001eb006300	B73_Mo17	None	NA	NA
Zm00001eb006300	Mo17_B73	None	NA	NA
Zm00001eb006310	B73_Mo17	None	Zm00001eb006310_1_18	cis
Zm00001eb006310	B73_Mo17	None	Zm00001eb006310_6_103	trans
Zm00001eb006310	Mo17_B73	None	Zm00001eb006310_1_18	cis
Zm00001eb006310	Mo17_B73	None	Zm00001eb006310_6_103	trans
Zm00001eb006320	B73_Mo17	None	NA	NA
Zm00001eb006320	Mo17_B73	None	NA	NA
Zm00001eb006330	B73_Mo17	None	NA	NA
Zm00001eb006330	Mo17_B73	None	NA	NA
Zm00001eb006340	B73_Mo17	None	NA	NA
Zm00001eb006340	Mo17_B73	None	NA	NA
Zm00001eb006350	B73_Mo17	None	Zm00001eb006350_1_18	cis
Zm00001eb006350	Mo17_B73	None	Zm00001eb006350_1_18	cis
Zm00001eb006360	B73_Mo17	None	NA	NA
Zm00001eb006360	Mo17_B73	None	NA	NA
Zm00001eb006370	B73_Mo17	None	NA	NA
Zm00001eb006370	Mo17_B73	None	NA	NA
Zm00001eb006380	B73_Mo17	None	Zm00001eb006380_1_18	cis
Zm00001eb006380	Mo17_B73	None	Zm00001eb006380_1_18	cis
Zm00001eb006390	B73_Mo17	None	Zm00001eb006390_1_18	cis
Zm00001eb006390	Mo17_B73	None	Zm00001eb006390_1_18	cis
Zm00001eb006400	B73_Mo17	None	NA	NA
Zm00001eb006400	Mo17_B73	None	NA	NA
Zm00001eb006410	B73_Mo17	None	NA	NA
Zm00001eb006410	Mo17_B73	None	NA	NA
Zm00001eb006420	B73_Mo17	None	Zm00001eb006420_1_19	cis
Zm00001eb006420	Mo17_B73	None	Zm00001eb006420_1_19	cis
Zm00001eb006430	B73_Mo17	1_SPE_B73/Mo17_M_B73	Zm00001eb006430_1_18	cis
Zm00001eb006430	Mo17_B73	6_SPE_Mo17/B73_P_B73	Zm00001eb006430_1_18	cis
Zm00001eb006440	B73_Mo17	None	Zm00001eb006440_1_18	cis
Zm00001eb006440	Mo17_B73	None	Zm00001eb006440_1_18	cis
Zm00001eb006450	B73_Mo17	None	Zm00001eb006450_1_18	cis
Zm00001eb006450	Mo17_B73	None	Zm00001eb006450_1_18	cis
Zm00001eb006460	B73_Mo17	None	NA	NA
Zm00001eb006460	Mo17_B73	None	NA	NA
Zm00001eb006470	B73_Mo17	None	Zm00001eb006470_1_18	cis
Zm00001eb006470	Mo17_B73	None	Zm00001eb006470_1_18	cis
Zm00001eb006480	B73_Mo17	None	Zm00001eb006480_1_18	cis
Zm00001eb006480	Mo17_B73	None	Zm00001eb006480_1_18	cis
Zm00001eb006490	B73_Mo17	None	NA	NA
Zm00001eb006490	Mo17_B73	None	NA	NA
Zm00001eb006510	B73_Mo17	None	NA	NA
Zm00001eb006510	Mo17_B73	None	NA	NA
Zm00001eb006520	B73_Mo17	None	Zm00001eb006520_1_18	cis
Zm00001eb006520	Mo17_B73	None	Zm00001eb006520_1_18	cis
Zm00001eb006530	B73_Mo17	None	NA	NA
Zm00001eb006530	Mo17_B73	None	NA	NA
Zm00001eb006540	B73_Mo17	None	NA	NA
Zm00001eb006540	Mo17_B73	None	NA	NA
Zm00001eb006550	B73_Mo17	None	Zm00001eb006550_1_18	cis
Zm00001eb006550	Mo17_B73	None	Zm00001eb006550_1_18	cis
Zm00001eb006560	B73_Mo17	None	NA	NA
Zm00001eb006560	Mo17_B73	None	NA	NA
Zm00001eb006570	B73_Mo17	None	NA	NA
Zm00001eb006570	Mo17_B73	None	NA	NA
Zm00001eb006590	B73_Mo17	1_SPE_B73/Mo17_M_B73	NA	NA
Zm00001eb006590	Mo17_B73	6_SPE_Mo17/B73_P_B73	NA	NA
Zm00001eb006600	B73_Mo17	2_SPE_B73/Mo17_P_Mo17	Zm00001eb006600_9_105	trans
Zm00001eb006600	Mo17_B73	5_SPE_Mo17/B73_M_Mo17	Zm00001eb006600_9_105	trans
Zm00001eb006610	B73_Mo17	None	Zm00001eb006610_1_18	cis
Zm00001eb006610	Mo17_B73	None	Zm00001eb006610_1_18	cis
Zm00001eb006620	B73_Mo17	None	Zm00001eb006620_1_19	cis
Zm00001eb006620	Mo17_B73	None	Zm00001eb006620_1_19	cis
Zm00001eb006630	B73_Mo17	None	NA	NA
Zm00001eb006630	Mo17_B73	None	NA	NA
Zm00001eb006640	B73_Mo17	None	NA	NA
Zm00001eb006640	Mo17_B73	None	NA	NA
Zm00001eb006650	B73_Mo17	None	NA	NA
Zm00001eb006650	Mo17_B73	None	NA	NA
Zm00001eb006660	B73_Mo17	None	NA	NA
Zm00001eb006660	Mo17_B73	None	NA	NA
Zm00001eb006670	B73_Mo17	None	NA	NA
Zm00001eb006670	Mo17_B73	None	NA	NA
Zm00001eb006680	B73_Mo17	None	NA	NA
Zm00001eb006680	Mo17_B73	None	NA	NA
Zm00001eb006690	B73_Mo17	None	NA	NA
Zm00001eb006690	Mo17_B73	None	NA	NA
Zm00001eb006700	B73_Mo17	None	NA	NA
Zm00001eb006700	Mo17_B73	None	NA	NA
Zm00001eb006710	B73_Mo17	None	NA	NA
Zm00001eb006710	Mo17_B73	None	NA	NA
Zm00001eb006720	B73_Mo17	None	NA	NA
Zm00001eb006720	Mo17_B73	None	NA	NA
Zm00001eb006730	B73_Mo17	2_SPE_B73/Mo17_P_Mo17	Zm00001eb006730_4_191	trans
Zm00001eb006730	Mo17_B73	5_SPE_Mo17/B73_M_Mo17	Zm00001eb006730_4_191	trans
Zm00001eb006740	B73_Mo17	None	NA	NA
Zm00001eb006740	Mo17_B73	None	NA	NA
Zm00001eb006760	B73_Mo17	1_SPE_B73/Mo17_M_B73	Zm00001eb006760_1_21	cis
Zm00001eb006760	Mo17_B73	6_SPE_Mo17/B73_P_B73	Zm00001eb006760_1_21	cis
Zm00001eb006770	B73_Mo17	None	Zm00001eb006770_1_21	cis
Zm00001eb006770	Mo17_B73	None	Zm00001eb006770_1_21	cis
Zm00001eb006780	B73_Mo17	None	NA	NA
Zm00001eb006780	Mo17_B73	None	NA	NA
Zm00001eb006790	B73_Mo17	None	NA	NA
Zm00001eb006790	Mo17_B73	None	NA	NA
Zm00001eb006800	B73_Mo17	None	NA	NA
Zm00001eb006800	Mo17_B73	None	NA	NA
Zm00001eb006830	B73_Mo17	None	NA	NA
Zm00001eb006830	Mo17_B73	None	NA	NA
Zm00001eb006840	B73_Mo17	None	NA	NA
Zm00001eb006840	Mo17_B73	None	NA	NA
Zm00001eb006850	B73_Mo17	None	Zm00001eb006850_2_240	trans
Zm00001eb006850	B73_Mo17	None	Zm00001eb006850_1_20	cis
Zm00001eb006850	Mo17_B73	None	Zm00001eb006850_2_240	trans
Zm00001eb006850	Mo17_B73	None	Zm00001eb006850_1_20	cis
Zm00001eb006860	B73_Mo17	2_SPE_B73/Mo17_P_Mo17	Zm00001eb006860_1_21	cis
Zm00001eb006860	Mo17_B73	5_SPE_Mo17/B73_M_Mo17	Zm00001eb006860_1_21	cis
Zm00001eb006870	B73_Mo17	None	NA	NA
Zm00001eb006870	Mo17_B73	None	NA	NA
Zm00001eb006880	B73_Mo17	None	NA	NA
Zm00001eb006880	Mo17_B73	None	NA	NA
Zm00001eb006890	B73_Mo17	2_SPE_B73/Mo17_P_Mo17	Zm00001eb006890_1_21	cis
Zm00001eb006890	Mo17_B73	5_SPE_Mo17/B73_M_Mo17	Zm00001eb006890_1_21	cis
Zm00001eb006900	B73_Mo17	2_SPE_B73/Mo17_P_Mo17	Zm00001eb006900_1_20	cis
Zm00001eb006900	Mo17_B73	5_SPE_Mo17/B73_M_Mo17	Zm00001eb006900_1_20	cis
Zm00001eb006910	B73_Mo17	None	Zm00001eb006910_1_20	cis
Zm00001eb006910	Mo17_B73	None	Zm00001eb006910_1_20	cis
Zm00001eb006920	B73_Mo17	None	Zm00001eb006920_1_21	cis
Zm00001eb006920	Mo17_B73	None	Zm00001eb006920_1_21	cis
Zm00001eb006930	B73_Mo17	None	NA	NA
Zm00001eb006930	Mo17_B73	None	NA	NA
Zm00001eb006940	B73_Mo17	None	NA	NA
Zm00001eb006940	Mo17_B73	None	NA	NA
Zm00001eb006950	B73_Mo17	None	NA	NA
Zm00001eb006950	Mo17_B73	None	NA	NA
Zm00001eb006960	B73_Mo17	None	NA	NA
Zm00001eb006960	Mo17_B73	None	NA	NA
Zm00001eb006970	B73_Mo17	None	NA	NA
Zm00001eb006970	Mo17_B73	None	NA	NA
Zm00001eb006990	B73_Mo17	None	NA	NA
Zm00001eb006990	Mo17_B73	None	NA	NA
Zm00001eb007000	B73_Mo17	None	Zm00001eb007000_1_18	cis
Zm00001eb007000	Mo17_B73	None	Zm00001eb007000_1_18	cis
Zm00001eb007010	B73_Mo17	None	Zm00001eb007010_1_21	cis
Zm00001eb007010	Mo17_B73	None	Zm00001eb007010_1_21	cis
Zm00001eb007020	B73_Mo17	None	NA	NA
Zm00001eb007020	Mo17_B73	None	NA	NA
Zm00001eb007030	B73_Mo17	None	Zm00001eb007030_1_18	cis
Zm00001eb007030	Mo17_B73	None	Zm00001eb007030_1_18	cis
Zm00001eb007040	B73_Mo17	None	NA	NA
Zm00001eb007040	Mo17_B73	None	NA	NA
Zm00001eb007050	B73_Mo17	None	Zm00001eb007050_1_22	cis
Zm00001eb007050	Mo17_B73	None	Zm00001eb007050_1_22	cis
Zm00001eb007060	B73_Mo17	None	Zm00001eb007060_1_21	cis
Zm00001eb007060	Mo17_B73	None	Zm00001eb007060_1_21	cis
Zm00001eb007070	B73_Mo17	None	Zm00001eb007070_1_16	trans
Zm00001eb007070	Mo17_B73	None	Zm00001eb007070_1_16	trans
Zm00001eb007080	B73_Mo17	None	Zm00001eb007080_1_20	cis
Zm00001eb007080	Mo17_B73	None	Zm00001eb007080_1_20	cis
Zm00001eb007090	B73_Mo17	None	NA	NA
Zm00001eb007090	Mo17_B73	None	NA	NA
Zm00001eb007100	B73_Mo17	None	Zm00001eb007100_1_21	cis
Zm00001eb007100	Mo17_B73	None	Zm00001eb007100_1_21	cis
Zm00001eb007110	B73_Mo17	None	NA	NA
Zm00001eb007110	Mo17_B73	None	NA	NA
Zm00001eb007120	B73_Mo17	None	NA	NA
Zm00001eb007120	Mo17_B73	None	NA	NA
Zm00001eb007130	B73_Mo17	None	Zm00001eb007130_1_21	cis
Zm00001eb007130	Mo17_B73	None	Zm00001eb007130_1_21	cis
Zm00001eb007140	B73_Mo17	None	NA	NA
Zm00001eb007140	Mo17_B73	None	NA	NA
Zm00001eb007150	B73_Mo17	None	Zm00001eb007150_1_21	cis
Zm00001eb007150	Mo17_B73	None	Zm00001eb007150_1_21	cis
Zm00001eb007160	B73_Mo17	None	NA	NA
Zm00001eb007160	Mo17_B73	None	NA	NA
Zm00001eb007170	B73_Mo17	None	NA	NA
Zm00001eb007170	Mo17_B73	None	NA	NA
Zm00001eb007180	B73_Mo17	None	NA	NA
Zm00001eb007180	Mo17_B73	None	NA	NA
Zm00001eb007190	B73_Mo17	None	NA	NA
Zm00001eb007190	Mo17_B73	None	NA	NA
Zm00001eb007200	B73_Mo17	None	NA	NA
Zm00001eb007200	Mo17_B73	None	NA	NA
Zm00001eb007220	B73_Mo17	None	NA	NA
Zm00001eb007220	Mo17_B73	None	NA	NA
Zm00001eb007230	B73_Mo17	None	Zm00001eb007230_1_21	cis
Zm00001eb007230	Mo17_B73	None	Zm00001eb007230_1_21	cis
Zm00001eb007240	B73_Mo17	None	Zm00001eb007240_1_21	cis
Zm00001eb007240	Mo17_B73	None	Zm00001eb007240_1_21	cis
Zm00001eb007250	B73_Mo17	None	NA	NA
Zm00001eb007250	Mo17_B73	None	NA	NA
Zm00001eb007270	B73_Mo17	None	Zm00001eb007270_1_21	cis
Zm00001eb007270	Mo17_B73	None	Zm00001eb007270_1_21	cis
Zm00001eb007280	B73_Mo17	2_SPE_B73/Mo17_P_Mo17	NA	NA
Zm00001eb007280	Mo17_B73	5_SPE_Mo17/B73_M_Mo17	NA	NA
Zm00001eb007290	B73_Mo17	None	NA	NA
Zm00001eb007290	Mo17_B73	None	NA	NA
Zm00001eb007300	B73_Mo17	None	NA	NA
Zm00001eb007300	Mo17_B73	None	NA	NA
Zm00001eb007310	B73_Mo17	None	Zm00001eb007310_1_19	cis
Zm00001eb007310	Mo17_B73	None	Zm00001eb007310_1_19	cis
Zm00001eb007320	B73_Mo17	None	Zm00001eb007320_1_21	cis
Zm00001eb007320	Mo17_B73	None	Zm00001eb007320_1_21	cis
Zm00001eb007330	B73_Mo17	None	NA	NA
Zm00001eb007330	Mo17_B73	None	NA	NA
Zm00001eb007340	B73_Mo17	None	NA	NA
Zm00001eb007340	Mo17_B73	None	NA	NA
Zm00001eb007350	B73_Mo17	None	NA	NA
Zm00001eb007350	Mo17_B73	None	NA	NA
Zm00001eb007360	B73_Mo17	None	NA	NA
Zm00001eb007360	Mo17_B73	None	NA	NA
Zm00001eb007370	B73_Mo17	None	NA	NA
Zm00001eb007370	Mo17_B73	None	NA	NA
Zm00001eb007380	B73_Mo17	None	NA	NA
Zm00001eb007380	Mo17_B73	None	NA	NA
Zm00001eb007390	B73_Mo17	None	NA	NA
Zm00001eb007390	Mo17_B73	None	NA	NA
Zm00001eb007400	B73_Mo17	None	NA	NA
Zm00001eb007400	Mo17_B73	None	NA	NA
Zm00001eb007410	B73_Mo17	None	NA	NA
Zm00001eb007410	Mo17_B73	None	NA	NA
Zm00001eb007420	B73_Mo17	None	NA	NA
Zm00001eb007420	Mo17_B73	None	NA	NA
Zm00001eb007430	B73_Mo17	None	NA	NA
Zm00001eb007430	Mo17_B73	None	NA	NA
Zm00001eb007440	B73_Mo17	None	Zm00001eb007440_1_21	cis
Zm00001eb007440	Mo17_B73	None	Zm00001eb007440_1_21	cis
Zm00001eb007450	B73_Mo17	None	NA	NA
Zm00001eb007450	Mo17_B73	None	NA	NA
Zm00001eb007460	B73_Mo17	None	NA	NA
Zm00001eb007460	Mo17_B73	None	NA	NA
Zm00001eb007470	B73_Mo17	None	NA	NA
Zm00001eb007470	Mo17_B73	None	NA	NA
Zm00001eb007490	B73_Mo17	None	Zm00001eb007490_1_22	cis
Zm00001eb007490	Mo17_B73	None	Zm00001eb007490_1_22	cis
Zm00001eb007500	B73_Mo17	None	NA	NA
Zm00001eb007500	Mo17_B73	None	NA	NA
Zm00001eb007510	B73_Mo17	None	NA	NA
Zm00001eb007510	Mo17_B73	None	NA	NA
Zm00001eb007540	B73_Mo17	2_SPE_B73/Mo17_P_Mo17	Zm00001eb007540_4_31	trans
Zm00001eb007540	Mo17_B73	5_SPE_Mo17/B73_M_Mo17	Zm00001eb007540_4_31	trans
Zm00001eb007550	B73_Mo17	None	NA	NA
Zm00001eb007550	Mo17_B73	None	NA	NA
Zm00001eb007560	B73_Mo17	None	NA	NA
Zm00001eb007560	Mo17_B73	None	NA	NA
Zm00001eb007570	B73_Mo17	None	Zm00001eb007570_1_22	cis
Zm00001eb007570	Mo17_B73	None	Zm00001eb007570_1_22	cis
Zm00001eb007580	B73_Mo17	None	NA	NA
Zm00001eb007580	Mo17_B73	None	NA	NA
Zm00001eb007590	B73_Mo17	None	Zm00001eb007590_1_22	cis
Zm00001eb007590	B73_Mo17	None	Zm00001eb007590_3_8	trans
Zm00001eb007590	Mo17_B73	None	Zm00001eb007590_1_22	cis
Zm00001eb007590	Mo17_B73	None	Zm00001eb007590_3_8	trans
Zm00001eb007600	B73_Mo17	None	Zm00001eb007600_1_22	cis
Zm00001eb007600	Mo17_B73	None	Zm00001eb007600_1_22	cis
Zm00001eb007610	B73_Mo17	None	NA	NA
Zm00001eb007610	Mo17_B73	None	NA	NA
Zm00001eb007630	B73_Mo17	None	NA	NA
Zm00001eb007630	Mo17_B73	None	NA	NA
Zm00001eb007640	B73_Mo17	None	Zm00001eb007640_1_23	cis
Zm00001eb007640	Mo17_B73	None	Zm00001eb007640_1_23	cis
Zm00001eb007650	B73_Mo17	None	NA	NA
Zm00001eb007650	Mo17_B73	None	NA	NA
Zm00001eb007670	B73_Mo17	None	NA	NA
Zm00001eb007670	Mo17_B73	None	NA	NA
Zm00001eb007680	B73_Mo17	None	Zm00001eb007680_1_23	cis
Zm00001eb007680	Mo17_B73	None	Zm00001eb007680_1_23	cis
Zm00001eb007690	B73_Mo17	None	NA	NA
Zm00001eb007690	Mo17_B73	None	NA	NA
Zm00001eb007700	B73_Mo17	None	Zm00001eb007700_1_23	cis
Zm00001eb007700	Mo17_B73	None	Zm00001eb007700_1_23	cis
Zm00001eb007720	B73_Mo17	1_SPE_B73/Mo17_M_B73	Zm00001eb007720_1_23	cis
Zm00001eb007720	Mo17_B73	6_SPE_Mo17/B73_P_B73	Zm00001eb007720_1_23	cis
Zm00001eb007730	B73_Mo17	None	Zm00001eb007730_1_23	cis
Zm00001eb007730	Mo17_B73	None	Zm00001eb007730_1_23	cis
Zm00001eb007740	B73_Mo17	None	NA	NA
Zm00001eb007740	Mo17_B73	None	NA	NA
Zm00001eb007750	B73_Mo17	None	NA	NA
Zm00001eb007750	Mo17_B73	None	NA	NA
Zm00001eb007760	B73_Mo17	2_SPE_B73/Mo17_P_Mo17	Zm00001eb007760_1_23	cis
Zm00001eb007760	Mo17_B73	5_SPE_Mo17/B73_M_Mo17	Zm00001eb007760_1_23	cis
Zm00001eb007770	B73_Mo17	None	NA	NA
Zm00001eb007770	Mo17_B73	None	NA	NA
Zm00001eb007780	B73_Mo17	None	Zm00001eb007780_1_23	cis
Zm00001eb007780	Mo17_B73	None	Zm00001eb007780_1_23	cis
Zm00001eb007790	B73_Mo17	None	NA	NA
Zm00001eb007790	Mo17_B73	None	NA	NA
Zm00001eb007800	B73_Mo17	None	NA	NA
Zm00001eb007800	Mo17_B73	None	NA	NA
Zm00001eb007810	B73_Mo17	None	Zm00001eb007810_1_22	cis
Zm00001eb007810	Mo17_B73	None	Zm00001eb007810_1_22	cis
Zm00001eb007820	B73_Mo17	None	Zm00001eb007820_1_23	cis
Zm00001eb007820	Mo17_B73	None	Zm00001eb007820_1_23	cis
Zm00001eb007830	B73_Mo17	None	Zm00001eb007830_1_23	cis
Zm00001eb007830	Mo17_B73	None	Zm00001eb007830_1_23	cis
Zm00001eb007840	B73_Mo17	None	NA	NA
Zm00001eb007840	Mo17_B73	None	NA	NA
Zm00001eb007850	B73_Mo17	None	NA	NA
Zm00001eb007850	Mo17_B73	None	NA	NA
Zm00001eb007860	B73_Mo17	None	NA	NA
Zm00001eb007860	Mo17_B73	None	NA	NA
Zm00001eb007870	B73_Mo17	None	NA	NA
Zm00001eb007870	Mo17_B73	None	NA	NA
Zm00001eb007880	B73_Mo17	None	Zm00001eb007880_1_23	cis
Zm00001eb007880	Mo17_B73	None	Zm00001eb007880_1_23	cis
Zm00001eb007890	B73_Mo17	None	NA	NA
Zm00001eb007890	Mo17_B73	None	NA	NA
Zm00001eb007900	B73_Mo17	None	Zm00001eb007900_1_23	cis
Zm00001eb007900	Mo17_B73	None	Zm00001eb007900_1_23	cis
Zm00001eb007910	B73_Mo17	None	NA	NA
Zm00001eb007910	Mo17_B73	None	NA	NA
Zm00001eb007920	B73_Mo17	None	NA	NA
Zm00001eb007920	Mo17_B73	None	NA	NA
Zm00001eb007930	B73_Mo17	None	Zm00001eb007930_1_23	cis
Zm00001eb007930	Mo17_B73	None	Zm00001eb007930_1_23	cis
Zm00001eb007940	B73_Mo17	1_SPE_B73/Mo17_M_B73	Zm00001eb007940_1_23	cis
Zm00001eb007940	Mo17_B73	6_SPE_Mo17/B73_P_B73	Zm00001eb007940_1_23	cis
Zm00001eb007950	B73_Mo17	None	NA	NA
Zm00001eb007950	Mo17_B73	None	NA	NA
Zm00001eb007960	B73_Mo17	None	Zm00001eb007960_1_23	cis
Zm00001eb007960	Mo17_B73	None	Zm00001eb007960_1_23	cis
Zm00001eb007970	B73_Mo17	2_SPE_B73/Mo17_P_Mo17	NA	NA
Zm00001eb007970	Mo17_B73	None	NA	NA
Zm00001eb007990	B73_Mo17	None	NA	NA
Zm00001eb007990	Mo17_B73	None	NA	NA
Zm00001eb008000	B73_Mo17	None	NA	NA
Zm00001eb008000	Mo17_B73	None	NA	NA
Zm00001eb008010	B73_Mo17	None	NA	NA
Zm00001eb008010	Mo17_B73	None	NA	NA
Zm00001eb008030	B73_Mo17	None	Zm00001eb008030_1_24	cis
Zm00001eb008030	Mo17_B73	None	Zm00001eb008030_1_24	cis
Zm00001eb008040	B73_Mo17	1_SPE_B73/Mo17_M_B73	Zm00001eb008040_1_24	cis
Zm00001eb008040	Mo17_B73	6_SPE_Mo17/B73_P_B73	Zm00001eb008040_1_24	cis
Zm00001eb008050	B73_Mo17	None	NA	NA
Zm00001eb008050	Mo17_B73	None	NA	NA
Zm00001eb008060	B73_Mo17	None	Zm00001eb008060_1_24	cis
Zm00001eb008060	Mo17_B73	None	Zm00001eb008060_1_24	cis
Zm00001eb008070	B73_Mo17	None	NA	NA
Zm00001eb008070	Mo17_B73	None	NA	NA
Zm00001eb008080	B73_Mo17	None	NA	NA
Zm00001eb008080	Mo17_B73	None	NA	NA
Zm00001eb008090	B73_Mo17	None	NA	NA
Zm00001eb008090	Mo17_B73	None	NA	NA
Zm00001eb008100	B73_Mo17	None	NA	NA
Zm00001eb008100	Mo17_B73	None	NA	NA
Zm00001eb008130	B73_Mo17	None	Zm00001eb008130_1_25	cis
Zm00001eb008130	Mo17_B73	None	Zm00001eb008130_1_25	cis
Zm00001eb008140	B73_Mo17	None	Zm00001eb008140_1_25	cis
Zm00001eb008140	Mo17_B73	None	Zm00001eb008140_1_25	cis
Zm00001eb008150	B73_Mo17	None	NA	NA
Zm00001eb008150	Mo17_B73	None	NA	NA
Zm00001eb008160	B73_Mo17	None	Zm00001eb008160_1_25	cis
Zm00001eb008160	Mo17_B73	None	Zm00001eb008160_1_25	cis
Zm00001eb008170	B73_Mo17	None	Zm00001eb008170_1_25	cis
Zm00001eb008170	Mo17_B73	None	Zm00001eb008170_1_25	cis
Zm00001eb008180	B73_Mo17	None	NA	NA
Zm00001eb008180	Mo17_B73	None	NA	NA
Zm00001eb008190	B73_Mo17	None	NA	NA
Zm00001eb008190	Mo17_B73	None	NA	NA
Zm00001eb008200	B73_Mo17	None	NA	NA
Zm00001eb008200	Mo17_B73	None	NA	NA
Zm00001eb008210	B73_Mo17	None	NA	NA
Zm00001eb008210	Mo17_B73	None	NA	NA
Zm00001eb008220	B73_Mo17	None	NA	NA
Zm00001eb008220	Mo17_B73	None	NA	NA
Zm00001eb008240	B73_Mo17	None	NA	NA
Zm00001eb008240	Mo17_B73	None	NA	NA
Zm00001eb008250	B73_Mo17	None	Zm00001eb008250_1_25	cis
Zm00001eb008250	Mo17_B73	None	Zm00001eb008250_1_25	cis
Zm00001eb008260	B73_Mo17	None	Zm00001eb008260_1_27	cis
Zm00001eb008260	Mo17_B73	None	Zm00001eb008260_1_27	cis
Zm00001eb008270	B73_Mo17	None	Zm00001eb008270_1_25	cis
Zm00001eb008270	Mo17_B73	None	Zm00001eb008270_1_25	cis
Zm00001eb008280	B73_Mo17	None	NA	NA
Zm00001eb008280	Mo17_B73	None	NA	NA
Zm00001eb008290	B73_Mo17	None	Zm00001eb008290_1_27	cis
Zm00001eb008290	Mo17_B73	None	Zm00001eb008290_1_27	cis
Zm00001eb008300	B73_Mo17	None	NA	NA
Zm00001eb008300	Mo17_B73	None	NA	NA
Zm00001eb008310	B73_Mo17	None	NA	NA
Zm00001eb008310	Mo17_B73	None	NA	NA
Zm00001eb008320	B73_Mo17	None	NA	NA
Zm00001eb008320	Mo17_B73	None	NA	NA
Zm00001eb008330	B73_Mo17	None	NA	NA
Zm00001eb008330	Mo17_B73	None	NA	NA
Zm00001eb008340	B73_Mo17	None	Zm00001eb008340_1_25	cis
Zm00001eb008340	Mo17_B73	None	Zm00001eb008340_1_25	cis
Zm00001eb008350	B73_Mo17	None	NA	NA
Zm00001eb008350	Mo17_B73	None	NA	NA
Zm00001eb008360	B73_Mo17	None	Zm00001eb008360_1_25	cis
Zm00001eb008360	Mo17_B73	None	Zm00001eb008360_1_25	cis
Zm00001eb008370	B73_Mo17	None	NA	NA
Zm00001eb008370	Mo17_B73	None	NA	NA
Zm00001eb008380	B73_Mo17	None	Zm00001eb008380_1_25	cis
Zm00001eb008380	Mo17_B73	None	Zm00001eb008380_1_25	cis
Zm00001eb008400	B73_Mo17	None	NA	NA
Zm00001eb008400	Mo17_B73	None	NA	NA
Zm00001eb008410	B73_Mo17	1_SPE_B73/Mo17_M_B73	Zm00001eb008410_1_26	cis
Zm00001eb008410	Mo17_B73	6_SPE_Mo17/B73_P_B73	Zm00001eb008410_1_26	cis
Zm00001eb008420	B73_Mo17	None	Zm00001eb008420_1_26	cis
Zm00001eb008420	Mo17_B73	None	Zm00001eb008420_1_26	cis
Zm00001eb008430	B73_Mo17	None	NA	NA
Zm00001eb008430	Mo17_B73	None	NA	NA
Zm00001eb008440	B73_Mo17	None	Zm00001eb008440_1_27	cis
Zm00001eb008440	Mo17_B73	None	Zm00001eb008440_1_27	cis
Zm00001eb008450	B73_Mo17	None	Zm00001eb008450_1_25	cis
Zm00001eb008450	Mo17_B73	None	Zm00001eb008450_1_25	cis
Zm00001eb008460	B73_Mo17	None	Zm00001eb008460_1_25	cis
Zm00001eb008460	Mo17_B73	None	Zm00001eb008460_1_25	cis
Zm00001eb008470	B73_Mo17	None	Zm00001eb008470_1_27	cis
Zm00001eb008470	Mo17_B73	None	Zm00001eb008470_1_27	cis
Zm00001eb008480	B73_Mo17	None	Zm00001eb008480_1_26	cis
Zm00001eb008480	Mo17_B73	None	Zm00001eb008480_1_26	cis
Zm00001eb008490	B73_Mo17	None	Zm00001eb008490_1_27	cis
Zm00001eb008490	Mo17_B73	None	Zm00001eb008490_1_27	cis
Zm00001eb008500	B73_Mo17	None	NA	NA
Zm00001eb008500	Mo17_B73	None	NA	NA
Zm00001eb008510	B73_Mo17	None	NA	NA
Zm00001eb008510	Mo17_B73	None	NA	NA
Zm00001eb008520	B73_Mo17	None	Zm00001eb008520_1_27	cis
Zm00001eb008520	Mo17_B73	None	Zm00001eb008520_1_27	cis
Zm00001eb008530	B73_Mo17	None	Zm00001eb008530_1_27	cis
Zm00001eb008530	Mo17_B73	None	Zm00001eb008530_1_27	cis
Zm00001eb008540	B73_Mo17	None	NA	NA
Zm00001eb008540	Mo17_B73	None	NA	NA
Zm00001eb008550	B73_Mo17	None	NA	NA
Zm00001eb008550	Mo17_B73	None	NA	NA
Zm00001eb008560	B73_Mo17	None	NA	NA
Zm00001eb008560	Mo17_B73	None	NA	NA
Zm00001eb008570	B73_Mo17	None	NA	NA
Zm00001eb008570	Mo17_B73	None	NA	NA
Zm00001eb008580	B73_Mo17	None	NA	NA
Zm00001eb008580	Mo17_B73	None	NA	NA
Zm00001eb008590	B73_Mo17	None	Zm00001eb008590_4_234	trans
Zm00001eb008590	Mo17_B73	None	Zm00001eb008590_4_234	trans
Zm00001eb008600	B73_Mo17	None	NA	NA
Zm00001eb008600	Mo17_B73	None	NA	NA
Zm00001eb008610	B73_Mo17	None	NA	NA
Zm00001eb008610	Mo17_B73	None	NA	NA
Zm00001eb008620	B73_Mo17	None	Zm00001eb008620_1_27	cis
Zm00001eb008620	Mo17_B73	None	Zm00001eb008620_1_27	cis
Zm00001eb008630	B73_Mo17	None	Zm00001eb008630_1_25	cis
Zm00001eb008630	Mo17_B73	None	Zm00001eb008630_1_25	cis
Zm00001eb008640	B73_Mo17	None	Zm00001eb008640_1_27	cis
Zm00001eb008640	Mo17_B73	None	Zm00001eb008640_1_27	cis
Zm00001eb008650	B73_Mo17	None	NA	NA
Zm00001eb008650	Mo17_B73	None	NA	NA
Zm00001eb008660	B73_Mo17	None	NA	NA
Zm00001eb008660	Mo17_B73	None	NA	NA
Zm00001eb008670	B73_Mo17	None	NA	NA
Zm00001eb008670	Mo17_B73	None	NA	NA
Zm00001eb008680	B73_Mo17	None	NA	NA
Zm00001eb008680	Mo17_B73	None	NA	NA
Zm00001eb008690	B73_Mo17	None	NA	NA
Zm00001eb008690	Mo17_B73	None	NA	NA
Zm00001eb008700	B73_Mo17	None	Zm00001eb008700_1_26	cis
Zm00001eb008700	Mo17_B73	None	Zm00001eb008700_1_26	cis
Zm00001eb008710	B73_Mo17	None	NA	NA
Zm00001eb008710	Mo17_B73	None	NA	NA
Zm00001eb008720	B73_Mo17	None	Zm00001eb008720_2_14	trans
Zm00001eb008720	B73_Mo17	None	Zm00001eb008720_1_25	cis
Zm00001eb008720	Mo17_B73	None	Zm00001eb008720_2_14	trans
Zm00001eb008720	Mo17_B73	None	Zm00001eb008720_1_25	cis
Zm00001eb008730	B73_Mo17	None	Zm00001eb008730_1_25	cis
Zm00001eb008730	Mo17_B73	None	Zm00001eb008730_1_25	cis
Zm00001eb008740	B73_Mo17	None	NA	NA
Zm00001eb008740	Mo17_B73	None	NA	NA
Zm00001eb008750	B73_Mo17	None	NA	NA
Zm00001eb008750	Mo17_B73	None	NA	NA
Zm00001eb008770	B73_Mo17	None	NA	NA
Zm00001eb008770	Mo17_B73	None	NA	NA
Zm00001eb008780	B73_Mo17	None	NA	NA
Zm00001eb008780	Mo17_B73	None	NA	NA
Zm00001eb008790	B73_Mo17	None	NA	NA
Zm00001eb008790	Mo17_B73	None	NA	NA
Zm00001eb008800	B73_Mo17	None	Zm00001eb008800_1_27	cis
Zm00001eb008800	Mo17_B73	None	Zm00001eb008800_1_27	cis
Zm00001eb008810	B73_Mo17	None	Zm00001eb008810_1_27	cis
Zm00001eb008810	Mo17_B73	None	Zm00001eb008810_1_27	cis
Zm00001eb008820	B73_Mo17	None	Zm00001eb008820_1_27	cis
Zm00001eb008820	Mo17_B73	None	Zm00001eb008820_1_27	cis
Zm00001eb008830	B73_Mo17	None	NA	NA
Zm00001eb008830	Mo17_B73	None	NA	NA
Zm00001eb008850	B73_Mo17	None	Zm00001eb008850_1_28	cis
Zm00001eb008850	Mo17_B73	None	Zm00001eb008850_1_28	cis
Zm00001eb008860	B73_Mo17	None	NA	NA
Zm00001eb008860	Mo17_B73	None	NA	NA
Zm00001eb008870	B73_Mo17	2_SPE_B73/Mo17_P_Mo17	Zm00001eb008870_1_188	trans
Zm00001eb008870	Mo17_B73	5_SPE_Mo17/B73_M_Mo17	Zm00001eb008870_1_188	trans
Zm00001eb008880	B73_Mo17	None	Zm00001eb008880_1_27	cis
Zm00001eb008880	Mo17_B73	None	Zm00001eb008880_1_27	cis
Zm00001eb008890	B73_Mo17	None	Zm00001eb008890_1_27	cis
Zm00001eb008890	Mo17_B73	None	Zm00001eb008890_1_27	cis
Zm00001eb008900	B73_Mo17	None	Zm00001eb008900_1_27	cis
Zm00001eb008900	Mo17_B73	None	Zm00001eb008900_1_27	cis
Zm00001eb008910	B73_Mo17	None	NA	NA
Zm00001eb008910	Mo17_B73	None	NA	NA
Zm00001eb008920	B73_Mo17	None	Zm00001eb008920_1_30	cis
Zm00001eb008920	Mo17_B73	None	Zm00001eb008920_1_30	cis
Zm00001eb008930	B73_Mo17	None	NA	NA
Zm00001eb008930	Mo17_B73	None	NA	NA
Zm00001eb008940	B73_Mo17	None	Zm00001eb008940_1_30	cis
Zm00001eb008940	Mo17_B73	None	Zm00001eb008940_1_30	cis
Zm00001eb008950	B73_Mo17	None	NA	NA
Zm00001eb008950	Mo17_B73	None	NA	NA
Zm00001eb008960	B73_Mo17	None	Zm00001eb008960_7_139	trans
Zm00001eb008960	Mo17_B73	None	Zm00001eb008960_7_139	trans
Zm00001eb008970	B73_Mo17	None	NA	NA
Zm00001eb008970	Mo17_B73	None	NA	NA
Zm00001eb008980	B73_Mo17	None	Zm00001eb008980_1_28	cis
Zm00001eb008980	Mo17_B73	None	Zm00001eb008980_1_28	cis
Zm00001eb008990	B73_Mo17	None	NA	NA
Zm00001eb008990	Mo17_B73	None	NA	NA
Zm00001eb009000	B73_Mo17	None	NA	NA
Zm00001eb009000	Mo17_B73	None	NA	NA
Zm00001eb009010	B73_Mo17	2_SPE_B73/Mo17_P_Mo17	Zm00001eb009010_1_28	cis
Zm00001eb009010	Mo17_B73	5_SPE_Mo17/B73_M_Mo17	Zm00001eb009010_1_28	cis
Zm00001eb009020	B73_Mo17	None	NA	NA
Zm00001eb009020	Mo17_B73	None	NA	NA
Zm00001eb009030	B73_Mo17	None	Zm00001eb009030_1_28	cis
Zm00001eb009030	Mo17_B73	None	Zm00001eb009030_1_28	cis
Zm00001eb009040	B73_Mo17	None	Zm00001eb009040_1_28	cis
Zm00001eb009040	Mo17_B73	None	Zm00001eb009040_1_28	cis
Zm00001eb009050	B73_Mo17	1_SPE_B73/Mo17_M_B73	Zm00001eb009050_1_28	cis
Zm00001eb009050	Mo17_B73	6_SPE_Mo17/B73_P_B73	Zm00001eb009050_1_28	cis
Zm00001eb009060	B73_Mo17	None	NA	NA
Zm00001eb009060	Mo17_B73	None	NA	NA
Zm00001eb009070	B73_Mo17	None	Zm00001eb009070_1_30	cis
Zm00001eb009070	Mo17_B73	None	Zm00001eb009070_1_30	cis
Zm00001eb009080	B73_Mo17	None	NA	NA
Zm00001eb009080	Mo17_B73	None	NA	NA
Zm00001eb009090	B73_Mo17	None	NA	NA
Zm00001eb009090	Mo17_B73	None	NA	NA
Zm00001eb009100	B73_Mo17	None	Zm00001eb009100_1_28	cis
Zm00001eb009100	Mo17_B73	None	Zm00001eb009100_1_28	cis
Zm00001eb009110	B73_Mo17	None	Zm00001eb009110_1_30	cis
Zm00001eb009110	Mo17_B73	None	Zm00001eb009110_1_30	cis
Zm00001eb009120	B73_Mo17	None	NA	NA
Zm00001eb009120	Mo17_B73	None	NA	NA
Zm00001eb009130	B73_Mo17	None	NA	NA
Zm00001eb009130	Mo17_B73	None	NA	NA
Zm00001eb009140	B73_Mo17	None	NA	NA
Zm00001eb009140	Mo17_B73	None	NA	NA
Zm00001eb009150	B73_Mo17	None	NA	NA
Zm00001eb009150	Mo17_B73	None	NA	NA
Zm00001eb009160	B73_Mo17	None	NA	NA
Zm00001eb009160	Mo17_B73	None	NA	NA
Zm00001eb009170	B73_Mo17	None	Zm00001eb009170_1_28	cis
Zm00001eb009170	Mo17_B73	None	Zm00001eb009170_1_28	cis
Zm00001eb009210	B73_Mo17	None	NA	NA
Zm00001eb009210	Mo17_B73	None	NA	NA
Zm00001eb009230	B73_Mo17	1_SPE_B73/Mo17_M_B73	Zm00001eb009230_1_27	cis
Zm00001eb009230	Mo17_B73	None	Zm00001eb009230_1_27	cis
Zm00001eb009240	B73_Mo17	None	NA	NA
Zm00001eb009240	Mo17_B73	None	NA	NA
Zm00001eb009250	B73_Mo17	None	NA	NA
Zm00001eb009250	Mo17_B73	None	NA	NA
Zm00001eb009260	B73_Mo17	1_SPE_B73/Mo17_M_B73	NA	NA
Zm00001eb009260	Mo17_B73	None	NA	NA
Zm00001eb009270	B73_Mo17	None	NA	NA
Zm00001eb009270	Mo17_B73	None	NA	NA
Zm00001eb009280	B73_Mo17	None	NA	NA
Zm00001eb009280	Mo17_B73	None	NA	NA
Zm00001eb009290	B73_Mo17	None	NA	NA
Zm00001eb009290	Mo17_B73	None	NA	NA
Zm00001eb009300	B73_Mo17	None	NA	NA
Zm00001eb009300	Mo17_B73	None	NA	NA
Zm00001eb009310	B73_Mo17	None	NA	NA
Zm00001eb009310	Mo17_B73	None	NA	NA
Zm00001eb009320	B73_Mo17	None	NA	NA
Zm00001eb009320	Mo17_B73	None	NA	NA
Zm00001eb009340	B73_Mo17	None	NA	NA
Zm00001eb009340	Mo17_B73	None	NA	NA
Zm00001eb009360	B73_Mo17	None	NA	NA
Zm00001eb009360	Mo17_B73	None	NA	NA
Zm00001eb009370	B73_Mo17	None	NA	NA
Zm00001eb009370	Mo17_B73	None	NA	NA
Zm00001eb009380	B73_Mo17	None	NA	NA
Zm00001eb009380	Mo17_B73	None	NA	NA
Zm00001eb009390	B73_Mo17	None	NA	NA
Zm00001eb009390	Mo17_B73	None	NA	NA
Zm00001eb009400	B73_Mo17	None	NA	NA
Zm00001eb009400	Mo17_B73	None	NA	NA
Zm00001eb009410	B73_Mo17	None	NA	NA
Zm00001eb009410	Mo17_B73	None	NA	NA
Zm00001eb009420	B73_Mo17	None	NA	NA
Zm00001eb009420	Mo17_B73	None	NA	NA
Zm00001eb009430	B73_Mo17	None	NA	NA
Zm00001eb009430	Mo17_B73	None	NA	NA
Zm00001eb009460	B73_Mo17	None	NA	NA
Zm00001eb009460	Mo17_B73	None	NA	NA
Zm00001eb009470	B73_Mo17	None	NA	NA
Zm00001eb009470	Mo17_B73	None	NA	NA
Zm00001eb009480	B73_Mo17	None	NA	NA
Zm00001eb009480	Mo17_B73	None	NA	NA
Zm00001eb009490	B73_Mo17	None	NA	NA
Zm00001eb009490	Mo17_B73	None	NA	NA
Zm00001eb009500	B73_Mo17	None	Zm00001eb009500_1_28	cis
Zm00001eb009500	Mo17_B73	None	Zm00001eb009500_1_28	cis
Zm00001eb009510	B73_Mo17	None	NA	NA
Zm00001eb009510	Mo17_B73	None	NA	NA
Zm00001eb009520	B73_Mo17	None	NA	NA
Zm00001eb009520	Mo17_B73	None	NA	NA
Zm00001eb009530	B73_Mo17	None	NA	NA
Zm00001eb009530	Mo17_B73	None	NA	NA
Zm00001eb009540	B73_Mo17	None	Zm00001eb009540_1_28	cis
Zm00001eb009540	Mo17_B73	None	Zm00001eb009540_1_28	cis
Zm00001eb009550	B73_Mo17	None	Zm00001eb009550_1_28	cis
Zm00001eb009550	Mo17_B73	None	Zm00001eb009550_1_28	cis
Zm00001eb009560	B73_Mo17	None	NA	NA
Zm00001eb009560	Mo17_B73	None	NA	NA
Zm00001eb009570	B73_Mo17	None	NA	NA
Zm00001eb009570	Mo17_B73	None	NA	NA
Zm00001eb009580	B73_Mo17	None	Zm00001eb009580_1_30	cis
Zm00001eb009580	Mo17_B73	None	Zm00001eb009580_1_30	cis
Zm00001eb009590	B73_Mo17	None	NA	NA
Zm00001eb009590	Mo17_B73	None	NA	NA
Zm00001eb009600	B73_Mo17	None	NA	NA
Zm00001eb009600	Mo17_B73	None	NA	NA
Zm00001eb009610	B73_Mo17	None	NA	NA
Zm00001eb009610	Mo17_B73	None	NA	NA
Zm00001eb009620	B73_Mo17	2_SPE_B73/Mo17_P_Mo17	Zm00001eb009620_7_175	trans
Zm00001eb009620	Mo17_B73	5_SPE_Mo17/B73_M_Mo17	Zm00001eb009620_7_175	trans
Zm00001eb009630	B73_Mo17	None	Zm00001eb009630_1_30	cis
Zm00001eb009630	Mo17_B73	None	Zm00001eb009630_1_30	cis
Zm00001eb009640	B73_Mo17	None	Zm00001eb009640_1_31	cis
Zm00001eb009640	Mo17_B73	None	Zm00001eb009640_1_31	cis
Zm00001eb009650	B73_Mo17	None	NA	NA
Zm00001eb009650	Mo17_B73	None	NA	NA
Zm00001eb009660	B73_Mo17	None	NA	NA
Zm00001eb009660	Mo17_B73	None	NA	NA
Zm00001eb009670	B73_Mo17	None	Zm00001eb009670_1_31	cis
Zm00001eb009670	Mo17_B73	None	Zm00001eb009670_1_31	cis
Zm00001eb009690	B73_Mo17	2_SPE_B73/Mo17_P_Mo17	Zm00001eb009690_6_97	trans
Zm00001eb009690	Mo17_B73	5_SPE_Mo17/B73_M_Mo17	Zm00001eb009690_6_97	trans
Zm00001eb009700	B73_Mo17	None	NA	NA
Zm00001eb009700	Mo17_B73	None	NA	NA
Zm00001eb009710	B73_Mo17	None	NA	NA
Zm00001eb009710	Mo17_B73	None	NA	NA
Zm00001eb009730	B73_Mo17	None	NA	NA
Zm00001eb009730	Mo17_B73	None	NA	NA
Zm00001eb009750	B73_Mo17	None	NA	NA
Zm00001eb009750	Mo17_B73	None	NA	NA
Zm00001eb009760	B73_Mo17	None	NA	NA
Zm00001eb009760	Mo17_B73	None	NA	NA
Zm00001eb009770	B73_Mo17	1_SPE_B73/Mo17_M_B73	Zm00001eb009770_1_32	cis
Zm00001eb009770	Mo17_B73	6_SPE_Mo17/B73_P_B73	Zm00001eb009770_1_32	cis
Zm00001eb009780	B73_Mo17	None	Zm00001eb009780_1_30	cis
Zm00001eb009780	Mo17_B73	None	Zm00001eb009780_1_30	cis
Zm00001eb009800	B73_Mo17	1_SPE_B73/Mo17_M_B73	Zm00001eb009800_1_31	cis
Zm00001eb009800	Mo17_B73	6_SPE_Mo17/B73_P_B73	Zm00001eb009800_1_31	cis
Zm00001eb009810	B73_Mo17	None	NA	NA
Zm00001eb009810	Mo17_B73	None	NA	NA
Zm00001eb009820	B73_Mo17	None	NA	NA
Zm00001eb009820	Mo17_B73	None	NA	NA
Zm00001eb009830	B73_Mo17	None	NA	NA
Zm00001eb009830	Mo17_B73	None	NA	NA
Zm00001eb009840	B73_Mo17	None	NA	NA
Zm00001eb009840	Mo17_B73	None	NA	NA
Zm00001eb009850	B73_Mo17	None	Zm00001eb009850_1_27	cis
Zm00001eb009850	Mo17_B73	None	Zm00001eb009850_1_27	cis
Zm00001eb009860	B73_Mo17	None	NA	NA
Zm00001eb009860	Mo17_B73	None	NA	NA
Zm00001eb009870	B73_Mo17	None	NA	NA
Zm00001eb009870	Mo17_B73	None	NA	NA
Zm00001eb009880	B73_Mo17	None	NA	NA
Zm00001eb009880	Mo17_B73	None	NA	NA
Zm00001eb009890	B73_Mo17	None	NA	NA
Zm00001eb009890	Mo17_B73	None	NA	NA
Zm00001eb009900	B73_Mo17	None	NA	NA
Zm00001eb009900	Mo17_B73	None	NA	NA
Zm00001eb009910	B73_Mo17	None	NA	NA
Zm00001eb009910	Mo17_B73	None	NA	NA
Zm00001eb009920	B73_Mo17	None	Zm00001eb009920_1_31	cis
Zm00001eb009920	Mo17_B73	None	Zm00001eb009920_1_31	cis
Zm00001eb009930	B73_Mo17	1_SPE_B73/Mo17_M_B73	NA	NA
Zm00001eb009930	Mo17_B73	None	NA	NA
Zm00001eb009940	B73_Mo17	1_SPE_B73/Mo17_M_B73	Zm00001eb009940_1_31	cis
Zm00001eb009940	Mo17_B73	6_SPE_Mo17/B73_P_B73	Zm00001eb009940_1_31	cis
Zm00001eb009950	B73_Mo17	1_SPE_B73/Mo17_M_B73	NA	NA
Zm00001eb009950	Mo17_B73	6_SPE_Mo17/B73_P_B73	NA	NA
Zm00001eb009960	B73_Mo17	None	NA	NA
Zm00001eb009960	Mo17_B73	None	NA	NA
Zm00001eb009970	B73_Mo17	None	NA	NA
Zm00001eb009970	Mo17_B73	None	NA	NA
Zm00001eb009980	B73_Mo17	None	NA	NA
Zm00001eb009980	Mo17_B73	None	NA	NA
Zm00001eb009990	B73_Mo17	2_SPE_B73/Mo17_P_Mo17	NA	NA
Zm00001eb009990	Mo17_B73	5_SPE_Mo17/B73_M_Mo17	NA	NA
Zm00001eb010000	B73_Mo17	None	NA	NA
Zm00001eb010000	Mo17_B73	None	NA	NA
Zm00001eb010010	B73_Mo17	1_SPE_B73/Mo17_M_B73	NA	NA
Zm00001eb010010	Mo17_B73	6_SPE_Mo17/B73_P_B73	NA	NA
Zm00001eb010020	B73_Mo17	None	NA	NA
Zm00001eb010020	Mo17_B73	None	NA	NA
Zm00001eb010030	B73_Mo17	None	NA	NA
Zm00001eb010030	Mo17_B73	None	NA	NA
Zm00001eb010040	B73_Mo17	None	NA	NA
Zm00001eb010040	Mo17_B73	None	NA	NA
Zm00001eb010050	B73_Mo17	None	Zm00001eb010050_5_3	trans
Zm00001eb010050	Mo17_B73	None	Zm00001eb010050_5_3	trans
Zm00001eb010060	B73_Mo17	None	NA	NA
Zm00001eb010060	Mo17_B73	None	NA	NA
Zm00001eb010070	B73_Mo17	None	Zm00001eb010070_1_31	cis
Zm00001eb010070	Mo17_B73	None	Zm00001eb010070_1_31	cis
Zm00001eb010080	B73_Mo17	None	NA	NA
Zm00001eb010080	Mo17_B73	None	NA	NA
Zm00001eb010090	B73_Mo17	None	NA	NA
Zm00001eb010090	Mo17_B73	None	NA	NA
Zm00001eb010100	B73_Mo17	2_SPE_B73/Mo17_P_Mo17	Zm00001eb010100_1_32	cis
Zm00001eb010100	Mo17_B73	5_SPE_Mo17/B73_M_Mo17	Zm00001eb010100_1_32	cis
Zm00001eb010110	B73_Mo17	None	Zm00001eb010110_1_32	cis
Zm00001eb010110	Mo17_B73	None	Zm00001eb010110_1_32	cis
Zm00001eb010130	B73_Mo17	None	Zm00001eb010130_1_32	cis
Zm00001eb010130	Mo17_B73	None	Zm00001eb010130_1_32	cis
Zm00001eb010140	B73_Mo17	None	Zm00001eb010140_1_32	cis
Zm00001eb010140	Mo17_B73	None	Zm00001eb010140_1_32	cis
Zm00001eb010150	B73_Mo17	None	NA	NA
Zm00001eb010150	Mo17_B73	None	NA	NA
Zm00001eb010160	B73_Mo17	None	NA	NA
Zm00001eb010160	Mo17_B73	None	NA	NA
Zm00001eb010170	B73_Mo17	None	NA	NA
Zm00001eb010170	Mo17_B73	None	NA	NA
Zm00001eb010180	B73_Mo17	None	NA	NA
Zm00001eb010180	Mo17_B73	None	NA	NA
Zm00001eb010190	B73_Mo17	None	NA	NA
Zm00001eb010190	Mo17_B73	None	NA	NA
Zm00001eb010200	B73_Mo17	None	Zm00001eb010200_4_243	trans
Zm00001eb010200	Mo17_B73	None	Zm00001eb010200_4_243	trans
Zm00001eb010210	B73_Mo17	None	NA	NA
Zm00001eb010210	Mo17_B73	None	NA	NA
Zm00001eb010220	B73_Mo17	None	NA	NA
Zm00001eb010220	Mo17_B73	None	NA	NA
Zm00001eb010230	B73_Mo17	None	Zm00001eb010230_1_31	cis
Zm00001eb010230	Mo17_B73	None	Zm00001eb010230_1_31	cis
Zm00001eb010240	B73_Mo17	None	Zm00001eb010240_4_234	trans
Zm00001eb010240	Mo17_B73	None	Zm00001eb010240_4_234	trans
Zm00001eb010250	B73_Mo17	None	NA	NA
Zm00001eb010250	Mo17_B73	None	NA	NA
Zm00001eb010260	B73_Mo17	None	NA	NA
Zm00001eb010260	Mo17_B73	None	NA	NA
Zm00001eb010270	B73_Mo17	None	NA	NA
Zm00001eb010270	Mo17_B73	None	NA	NA
Zm00001eb010280	B73_Mo17	None	Zm00001eb010280_1_33	cis
Zm00001eb010280	Mo17_B73	None	Zm00001eb010280_1_33	cis
Zm00001eb010290	B73_Mo17	None	NA	NA
Zm00001eb010290	Mo17_B73	None	NA	NA
Zm00001eb010300	B73_Mo17	None	Zm00001eb010300_1_33	cis
Zm00001eb010300	Mo17_B73	None	Zm00001eb010300_1_33	cis
Zm00001eb010310	B73_Mo17	None	NA	NA
Zm00001eb010310	Mo17_B73	None	NA	NA
Zm00001eb010320	B73_Mo17	None	NA	NA
Zm00001eb010320	Mo17_B73	None	NA	NA
Zm00001eb010330	B73_Mo17	None	NA	NA
Zm00001eb010330	Mo17_B73	None	NA	NA
Zm00001eb010340	B73_Mo17	None	Zm00001eb010340_1_33	cis
Zm00001eb010340	Mo17_B73	None	Zm00001eb010340_1_33	cis
Zm00001eb010350	B73_Mo17	None	NA	NA
Zm00001eb010350	Mo17_B73	None	NA	NA
Zm00001eb010360	B73_Mo17	None	Zm00001eb010360_1_33	cis
Zm00001eb010360	Mo17_B73	None	Zm00001eb010360_1_33	cis
Zm00001eb010370	B73_Mo17	None	NA	NA
Zm00001eb010370	Mo17_B73	None	NA	NA
Zm00001eb010380	B73_Mo17	None	NA	NA
Zm00001eb010380	Mo17_B73	None	NA	NA
Zm00001eb010390	B73_Mo17	None	NA	NA
Zm00001eb010390	Mo17_B73	None	NA	NA
Zm00001eb010400	B73_Mo17	None	NA	NA
Zm00001eb010400	Mo17_B73	None	NA	NA
Zm00001eb010410	B73_Mo17	None	NA	NA
Zm00001eb010410	Mo17_B73	None	NA	NA
Zm00001eb010420	B73_Mo17	None	NA	NA
Zm00001eb010420	Mo17_B73	None	NA	NA
Zm00001eb010440	B73_Mo17	None	NA	NA
Zm00001eb010440	Mo17_B73	None	NA	NA
Zm00001eb010450	B73_Mo17	None	Zm00001eb010450_1_34	cis
Zm00001eb010450	Mo17_B73	None	Zm00001eb010450_1_34	cis
Zm00001eb010460	B73_Mo17	None	NA	NA
Zm00001eb010460	Mo17_B73	None	NA	NA
Zm00001eb010470	B73_Mo17	None	NA	NA
Zm00001eb010470	Mo17_B73	None	NA	NA
Zm00001eb010480	B73_Mo17	None	NA	NA
Zm00001eb010480	Mo17_B73	None	NA	NA
Zm00001eb010490	B73_Mo17	None	NA	NA
Zm00001eb010490	Mo17_B73	None	NA	NA
Zm00001eb010500	B73_Mo17	None	NA	NA
Zm00001eb010500	Mo17_B73	None	NA	NA
Zm00001eb010530	B73_Mo17	None	NA	NA
Zm00001eb010530	Mo17_B73	None	NA	NA
Zm00001eb010540	B73_Mo17	None	NA	NA
Zm00001eb010540	Mo17_B73	None	NA	NA
Zm00001eb010550	B73_Mo17	None	Zm00001eb010550_1_34	cis
Zm00001eb010550	Mo17_B73	None	Zm00001eb010550_1_34	cis
Zm00001eb010560	B73_Mo17	None	NA	NA
Zm00001eb010560	Mo17_B73	None	NA	NA
Zm00001eb010570	B73_Mo17	None	Zm00001eb010570_1_34	cis
Zm00001eb010570	Mo17_B73	None	Zm00001eb010570_1_34	cis
Zm00001eb010590	B73_Mo17	None	Zm00001eb010590_1_34	cis
Zm00001eb010590	Mo17_B73	None	Zm00001eb010590_1_34	cis
Zm00001eb010600	B73_Mo17	None	Zm00001eb010600_1_34	cis
Zm00001eb010600	Mo17_B73	None	Zm00001eb010600_1_34	cis
Zm00001eb010610	B73_Mo17	None	Zm00001eb010610_1_34	cis
Zm00001eb010610	Mo17_B73	None	Zm00001eb010610_1_34	cis
Zm00001eb010620	B73_Mo17	None	NA	NA
Zm00001eb010620	Mo17_B73	None	NA	NA
Zm00001eb010630	B73_Mo17	None	NA	NA
Zm00001eb010630	Mo17_B73	None	NA	NA
Zm00001eb010640	B73_Mo17	None	Zm00001eb010640_1_34	cis
Zm00001eb010640	Mo17_B73	None	Zm00001eb010640_1_34	cis
Zm00001eb010650	B73_Mo17	None	Zm00001eb010650_1_34	cis
Zm00001eb010650	Mo17_B73	None	Zm00001eb010650_1_34	cis
Zm00001eb010660	B73_Mo17	None	NA	NA
Zm00001eb010660	Mo17_B73	None	NA	NA
Zm00001eb010680	B73_Mo17	None	NA	NA
Zm00001eb010680	Mo17_B73	None	NA	NA
Zm00001eb010690	B73_Mo17	None	NA	NA
Zm00001eb010690	Mo17_B73	None	NA	NA
Zm00001eb010700	B73_Mo17	None	NA	NA
Zm00001eb010700	Mo17_B73	None	NA	NA
Zm00001eb010710	B73_Mo17	None	NA	NA
Zm00001eb010710	Mo17_B73	None	NA	NA
Zm00001eb010720	B73_Mo17	2_SPE_B73/Mo17_P_Mo17	Zm00001eb010720_1_166	trans
Zm00001eb010720	Mo17_B73	5_SPE_Mo17/B73_M_Mo17	Zm00001eb010720_1_166	trans
Zm00001eb010730	B73_Mo17	None	Zm00001eb010730_1_34	cis
Zm00001eb010730	Mo17_B73	None	Zm00001eb010730_1_34	cis
Zm00001eb010740	B73_Mo17	None	Zm00001eb010740_1_34	cis
Zm00001eb010740	Mo17_B73	None	Zm00001eb010740_1_34	cis
Zm00001eb010750	B73_Mo17	2_SPE_B73/Mo17_P_Mo17	Zm00001eb010750_2_241	trans
Zm00001eb010750	Mo17_B73	5_SPE_Mo17/B73_M_Mo17	Zm00001eb010750_2_241	trans
Zm00001eb010760	B73_Mo17	None	Zm00001eb010760_2_240	trans
Zm00001eb010760	Mo17_B73	None	Zm00001eb010760_2_240	trans
Zm00001eb010770	B73_Mo17	None	NA	NA
Zm00001eb010770	Mo17_B73	None	NA	NA
Zm00001eb010780	B73_Mo17	2_SPE_B73/Mo17_P_Mo17	Zm00001eb010780_5_179	trans
Zm00001eb010780	Mo17_B73	5_SPE_Mo17/B73_M_Mo17	Zm00001eb010780_5_179	trans
Zm00001eb010790	B73_Mo17	None	Zm00001eb010790_1_34	cis
Zm00001eb010790	Mo17_B73	None	Zm00001eb010790_1_34	cis
Zm00001eb010800	B73_Mo17	None	NA	NA
Zm00001eb010800	Mo17_B73	None	NA	NA
Zm00001eb010810	B73_Mo17	None	NA	NA
Zm00001eb010810	Mo17_B73	None	NA	NA
Zm00001eb010820	B73_Mo17	None	Zm00001eb010820_1_34	cis
Zm00001eb010820	Mo17_B73	None	Zm00001eb010820_1_34	cis
Zm00001eb010830	B73_Mo17	None	NA	NA
Zm00001eb010830	Mo17_B73	None	NA	NA
Zm00001eb010840	B73_Mo17	None	Zm00001eb010840_1_34	cis
Zm00001eb010840	Mo17_B73	None	Zm00001eb010840_1_34	cis
Zm00001eb010850	B73_Mo17	None	NA	NA
Zm00001eb010850	Mo17_B73	None	NA	NA
Zm00001eb010860	B73_Mo17	None	NA	NA
Zm00001eb010860	Mo17_B73	None	NA	NA
Zm00001eb010870	B73_Mo17	2_SPE_B73/Mo17_P_Mo17	Zm00001eb010870_1_201	trans
Zm00001eb010870	Mo17_B73	5_SPE_Mo17/B73_M_Mo17	Zm00001eb010870_1_201	trans
Zm00001eb010890	B73_Mo17	None	NA	NA
Zm00001eb010890	Mo17_B73	None	NA	NA
Zm00001eb010900	B73_Mo17	None	Zm00001eb010900_1_35	cis
Zm00001eb010900	Mo17_B73	None	Zm00001eb010900_1_35	cis
Zm00001eb010910	B73_Mo17	None	Zm00001eb010910_1_35	cis
Zm00001eb010910	Mo17_B73	None	Zm00001eb010910_1_35	cis
Zm00001eb010940	B73_Mo17	None	NA	NA
Zm00001eb010940	Mo17_B73	None	NA	NA
Zm00001eb010950	B73_Mo17	None	Zm00001eb010950_1_35	cis
Zm00001eb010950	Mo17_B73	None	Zm00001eb010950_1_35	cis
Zm00001eb010960	B73_Mo17	None	Zm00001eb010960_1_35	cis
Zm00001eb010960	Mo17_B73	None	Zm00001eb010960_1_35	cis
[truncated: 74,448 more rows]

## Sheet: Table S5 eQTL details
Table S5: eQTL details: Details on all identified eQTL
eQTL_id	Chromosome_eQTL	Position_eQTL	LOD	FDR	Conf-intervall_low	Conf-intervall_high	Marker_eQTL	Gene	Chromosome_gene	Start_gene	End_gene	Distance_gene_eQTL	cis_trans
Zm00001eb001940_1_8	1	8.05169	6.11627	0.000587925	6.87116	8.50831	1:8051692_T/C	Zm00001eb001940	1	5.56366	5.56831	-2.48803	cis
Zm00001eb006380_1_18	1	17.7759	6.19029	0.00030008	15.4779	21.8506	c1.loc97	Zm00001eb006380	1	17.9142	17.9169	0.138338	cis
Zm00001eb007880_1_23	1	23.4382	9.82148	0	21.8506	23.8199	1:23438195_G/A	Zm00001eb007880	1	23.2407	23.2422	-0.197541	cis
Zm00001eb010760_2_240	2	239.763	6.01325	0	238.603	241.215	c2.loc378	Zm00001eb010760	1	34.4578	34.4587	400	trans
Zm00001eb027840_10_145	10	145.095	6.31237	0.000587925	141.83	145.25	10:145095479_G/A	Zm00001eb027840	1	143.348	143.349	400	trans
Zm00001eb031520_4_192	4	192.104	5.83718	0.000867393	190.286	238.91	c4.loc255	Zm00001eb031520	1	176.881	176.887	400	trans
Zm00001eb047930_4_192	4	191.766	6.61058	0.00030008	190.865	193.273	c4.loc254	Zm00001eb047930	1	246.378	246.379	400	trans
Zm00001eb050470_1_255	1	255.028	7.21252	0	252.136	261.465	c1.loc392	Zm00001eb050470	1	257.277	257.278	2.24894	cis
Zm00001eb060550_1_294	1	294.456	5.65277	0.000587925	293.528	295.916	c1.loc482	Zm00001eb060550	1	294.145	294.147	-0.310441	cis
Zm00001eb064810_1_305	1	305.446	6.69225	0.00030008	305.091	306.416	c1.loc543	Zm00001eb064810	1	306.042	306.044	0.596018	cis
Zm00001eb065350_4_235	4	235.071	7.88396	0	231.952	238.91	c4.loc298	Zm00001eb065350	1	307.509	307.511	400	trans
Zm00001eb411190_2_83	2	82.7658	6.31464	0.00030008	65.7594	153.217	2:82765787_C/T	Zm00001eb411190	10	32.2346	32.2382	400	trans
Zm00001eb411870_10_25	10	24.6707	6.43713	0.00030008	14.3923	82.9966	c10.loc83	Zm00001eb411870	10	40.6546	40.6553	15.9839	cis
Zm00001eb415420_10_74	10	73.8414	9.1943	0	15.6428	82.9966	10:73841378_T/G	Zm00001eb415420	10	76.9482	76.954	3.10683	cis
Zm00001eb415620_10_74	10	73.8414	6.5048	0.00030008	21.2565	82.9966	10:73841378_T/G	Zm00001eb415620	10	78.4182	78.4249	4.57678	cis
Zm00001eb418270_10_91	10	91.489	9.91236	0	82.9966	98.3946	c10.loc97	Zm00001eb418270	10	93.0096	93.0104	1.52059	cis
Zm00001eb430020_6_174	6	173.622	5.93884	0.00030008	173.005	173.816	c6.loc224	Zm00001eb430020	10	142.329	142.33	400	trans
Zm00001eb430680_6_160	6	159.806	5.37173	0.000867393	158.998	161.751	6:159805587_T/A	Zm00001eb430680	10	144.193	144.195	400	trans
Zm00001eb433100_4_19	4	18.5414	6.54696	0	16.0675	19.1143	c4.loc111	Zm00001eb433100	10	149.444	149.458	400	trans
Zm00001eb067590_10_142	10	142.014	6.81954	0.00030008	141.83	143.604	10:142013596_C/G	Zm00001eb067590	2	4.2146	4.21746	400	trans
Zm00001eb069380_5_66	5	65.5507	5.50399	0.000587925	43.9447	87.9176	c5.loc150	Zm00001eb069380	2	7.27526	7.27607	400	trans
Zm00001eb079790_2_39	2	39.133	7.47523	0	35.3273	49.0404	c2.loc176	Zm00001eb079790	2	39.7629	39.7646	0.629941	cis
Zm00001eb092880_10_145	10	145.095	7.23887	0	141.83	145.25	10:145095479_G/A	Zm00001eb092880	2	149.088	149.092	400	trans
Zm00001eb097780_2_172	2	172.116	6.1522	0.00030008	147.117	183.377	c2.loc226	Zm00001eb097780	2	177.971	177.975	5.85558	cis
Zm00001eb098080_2_179	2	179.435	11.1915	0	174.278	182.74	c2.loc229	Zm00001eb098080	2	179.641	179.644	0.206395	cis
Zm00001eb103560_2_202	2	202.142	6.57066	0.000587925	182.74	202.742	2:202141987_T/C	Zm00001eb103560	2	202.342	202.346	0.199767	cis
Zm00001eb104000_2_204	2	204.054	9.14306	0	202.742	205.427	2:204054364_A/T	Zm00001eb104000	2	203.171	203.172	-0.88333	cis
Zm00001eb104780_10_145	10	145.141	6.00417	0	145.055	145.9	c10.loc191	Zm00001eb104780	2	205.342	205.346	400	trans
Zm00001eb110450_2_221	2	221.434	5.47524	0.00030008	218.512	222.204	2:221433820_G/A	Zm00001eb110450	2	220.862	220.866	-0.57205	cis
Zm00001eb112740_2_228	2	228.217	6.60006	0.00030008	226.44	229.831	c2.loc335	Zm00001eb112740	2	227.772	227.784	-0.445876	cis
Zm00001eb116010_10_141	10	140.855	5.86319	0.000867393	139.566	143.75	c10.loc159	Zm00001eb116010	2	237.5	237.502	400	trans
Zm00001eb122620_3_11	3	10.8655	6.75716	0	10.0759	12.524	c3.loc120	Zm00001eb122620	3	10.6817	10.6838	-0.183795	cis
Zm00001eb131210_5_3	5	3.02712	5.96523	0.00030008	2.6304	3.34812	c5.loc21	Zm00001eb131210	3	62.6168	62.6192	400	trans
Zm00001eb144580_3_171	3	171.074	6.35842	0	164.484	174.886	c3.loc220	Zm00001eb144580	3	171.737	171.74	0.663569	cis
Zm00001eb146750_3_181	3	180.825	9.6117	0	180.464	181.361	3:180825214_G/A	Zm00001eb146750	3	180.479	180.482	-0.34602	cis
Zm00001eb147860_2_29	2	28.7984	6.83849	0	24.074	30.1319	c2.loc155	Zm00001eb147860	3	184.162	184.166	400	trans
Zm00001eb150380_4_238	4	238.014	6.08565	0.00030008	231.952	240.216	c4.loc302	Zm00001eb150380	3	192.474	192.478	400	trans
Zm00001eb158370_3_220	3	219.725	10.7054	0	218.597	220.152	c3.loc370	Zm00001eb158370	3	219.841	219.845	0.115548	cis
Zm00001eb159850_9_94	9	94.2635	6.65418	0	35.6934	96.3181	9:94263532_G/T	Zm00001eb159850	3	224.38	224.382	400	trans
Zm00001eb168350_4_13	4	13.1855	6.27366	0	12.6588	15.0867	4:13185454_G/T	Zm00001eb168350	4	13.1848	13.1859	-0.000699	cis
Zm00001eb168470_4_13	4	13.2814	6.24199	0.00030008	12.6588	15.0867	c4.loc97	Zm00001eb168470	4	14.0372	14.04	0.755823	cis
Zm00001eb171790_4_31	4	30.7564	6.42668	0	22.1152	36.4966	4:30756433_C/T	Zm00001eb171790	4	31.2853	31.298	0.528825	cis
Zm00001eb177520_4_47	4	46.939	8.09934	0	39.0676	74.4488	c4.loc147	Zm00001eb177520	4	68.4558	68.4624	21.5168	cis
Zm00001eb182000_10_145	10	145.105	6.44753	0.00030008	145.055	145.25	c10.loc190	Zm00001eb182000	4	121.448	121.455	400	trans
Zm00001eb186340_4_157	4	157.012	7.65411	0	150.512	157.412	4:157012179_C/G	Zm00001eb186340	4	156.986	156.988	-0.026558	cis
Zm00001eb186670_2_106	2	105.583	6.55211	0	68.9957	123.616	c2.loc214	Zm00001eb186670	4	158.175	158.177	400	trans
Zm00001eb193850_4_184	4	184.377	6.07671	0	182.374	186.289	c4.loc237	Zm00001eb193850	4	184.607	184.611	0.229455	cis
Zm00001eb199390_2_28	2	28.2845	6.53328	0	24.074	29.5665	2:28284455_C/G	Zm00001eb199390	4	203.931	203.932	400	trans
Zm00001eb207580_1_266	1	265.607	7.65784	0	264.505	269.702	c1.loc407	Zm00001eb207580	4	245.318	245.319	400	trans
Zm00001eb208800_4_247	4	247.429	6.72707	0.000587925	247.189	247.683	c4.loc368	Zm00001eb208800	4	247.681	247.684	0.252089	cis
Zm00001eb221070_4_239	4	238.692	5.51871	0.00030008	231.952	240.216	c4.loc303	Zm00001eb221070	5	26.4734	26.4934	400	trans
Zm00001eb224690_5_41	5	41.1674	6.26587	0.000587925	33.2132	46.1463	c5.loc139	Zm00001eb224690	5	43.9439	43.9576	2.77658	cis
Zm00001eb228490_2_28	2	28.2845	6.77742	0.000867393	24.074	29.5665	2:28284455_C/G	Zm00001eb228490	5	64.863	64.8641	400	trans
Zm00001eb242740_2_211	2	211.21	5.57496	0.00030008	209.695	211.814	c2.loc272	Zm00001eb242740	5	172.194	172.198	400	trans
Zm00001eb249280_5_203	5	203.426	8.36869	0	194.626	203.937	5:203425546_A/C	Zm00001eb249280	5	195.466	195.469	-7.9591	cis
Zm00001eb249860_3_195	3	195.297	5.83737	0.000587925	192.519	196.14	c3.loc294	Zm00001eb249860	5	197.452	197.455	400	trans
Zm00001eb252430_5_210	5	210.123	6.83958	0.00030008	208.959	210.86	5:210123151_G/A	Zm00001eb252430	5	210.122	210.124	-0.001643	cis
Zm00001eb274090_6_99	6	98.7417	6.21959	0.000867393	86.4601	105.117	c6.loc51	Zm00001eb274090	6	102.317	102.323	3.57504	cis
Zm00001eb274410_6_103	6	102.842	6.14271	0.00030008	101.316	104.278	c6.loc56	Zm00001eb274410	6	103.62	103.624	0.778169	cis
Zm00001eb279360_6_123	6	122.852	8.44595	0	121.474	123.755	c6.loc96	Zm00001eb279360	6	122.689	122.69	-0.163449	cis
Zm00001eb283780_6_143	6	143.24	7.04671	0	141.034	151.998	c6.loc118	Zm00001eb283780	6	141.801	141.803	-1.43814	cis
Zm00001eb286960_6_153	6	152.876	5.82177	0.000867393	140.542	156.624	c6.loc127	Zm00001eb286960	6	153.902	153.903	1.02559	cis
Zm00001eb288130_6_159	6	159.46	6.50766	0	157.783	159.998	c6.loc142	Zm00001eb288130	6	158.292	158.295	-1.16804	cis
Zm00001eb295010_6_119	6	118.666	6.22659	0.000867393	109.981	121.474	c6.loc87	Zm00001eb295010	6	174.459	174.464	55.7929	trans
Zm00001eb296160_6_176	6	176.396	6.58104	0.00030008	176.241	176.812	c6.loc256	Zm00001eb296160	6	176.551	176.557	0.154679	cis
Zm00001eb302870_7_15	7	15.4154	5.57475	0.000867393	14.2891	25.1152	c7.loc115	Zm00001eb302870	7	17.3805	17.3838	1.9651	cis
Zm00001eb308290_3_220	3	220.152	6.56067	0	219.594	220.331	3:220152475_G/T	Zm00001eb308290	7	72.7293	72.7386	400	trans
Zm00001eb309110_2_28	2	28.2845	5.83156	0.000587925	24.074	29.5665	2:28284455_C/G	Zm00001eb309110	7	85.126	85.1293	400	trans
Zm00001eb310660_7_95	7	95.3351	9.07408	0	25.1152	109.733	c7.loc133	Zm00001eb310660	7	100.202	100.203	4.86681	cis
Zm00001eb312060_7_111	7	111.47	9.85561	0	105.453	121.747	7:111470008_C/G	Zm00001eb312060	7	112.817	112.819	1.34713	cis
Zm00001eb323180_7_148	7	147.775	6.53221	0	144.533	148.07	c7.loc200	Zm00001eb323180	7	163.443	163.448	15.6679	trans
Zm00001eb323660_7_165	7	164.517	7.25406	0	161.973	166.677	c7.loc220	Zm00001eb323660	7	165.092	165.097	0.574668	cis
Zm00001eb325360_7_170	7	169.824	7.44919	0	167.437	170.961	c7.loc241	Zm00001eb325360	7	169.288	169.299	-0.535908	cis
Zm00001eb332090_2_217	2	216.672	7.12664	0	215.582	218.512	2:216672208_C/A	Zm00001eb332090	7	185.401	185.403	400	trans
Zm00001eb334060_8_7	8	7.21157	6.51784	0	6.24368	7.34383	c8.loc70	Zm00001eb334060	8	7.07345	7.08335	-0.138116	cis
Zm00001eb334780_8_9	8	9.19552	8.35294	0	8.71719	10.3556	c8.loc86	Zm00001eb334780	8	10.4426	10.4446	1.24704	cis
Zm00001eb335070_8_13	8	12.6903	7.50834	0	11.9831	14.4914	c8.loc100	Zm00001eb335070	8	11.9527	11.9644	-0.737655	cis
Zm00001eb337600_6_104	6	104.278	5.34294	0.000587925	101.316	113.389	6:104277792_T/C	Zm00001eb337600	8	21.6951	21.7037	400	trans
Zm00001eb344770_8_75	8	75.3014	6.70349	0	73.2982	96.7779	8:75301418_A/G	Zm00001eb344770	8	76.3694	76.3732	1.06797	cis
Zm00001eb346810_2_232	2	232.091	5.75418	0.000867393	231.02	232.795	c2.loc348	Zm00001eb346810	8	90.317	90.3384	400	trans
Zm00001eb368390_8_176	8	176.105	6.23954	0.000587925	175.734	176.712	8:176104534_C/A	Zm00001eb368390	8	176.131	176.134	0.026655	cis
Zm00001eb370460_8_180	8	179.985	11.3592	0	179.703	180.122	8:179984552_T/A	Zm00001eb370460	8	179.899	179.904	-0.085366	cis
Zm00001eb371100_8_181	8	180.874	10.0165	0	180.766	181.606	8:180874156_T/A	Zm00001eb371100	8	181.401	181.422	0.526627	cis
Zm00001eb379240_9_28	9	27.8626	14.3398	0	26.9451	35.6934	c9.loc130	Zm00001eb379240	9	29.0264	29.0435	1.1638	cis
Zm00001eb379330_9_32	9	31.885	6.99551	0	26.9451	82.4607	c9.loc132	Zm00001eb379330	9	29.2924	29.2943	-2.59265	cis
Zm00001eb380580_6_107	6	107.15	6.92807	0.00030008	105.431	107.818	6:107149890_A/G	Zm00001eb380580	9	38.7881	38.8501	400	trans
Zm00001eb383930_9_76	9	75.7967	6.60975	0	27.9404	96.3181	c9.loc135	Zm00001eb383930	9	72.8353	72.8367	-2.96136	cis
Zm00001eb388950_9_109	9	109.331	11.5908	0	104.761	110.499	c9.loc145	Zm00001eb388950	9	110.225	110.229	0.893468	cis
Zm00001eb389820_2_212	2	211.805	6.41128	0.00030008	191.315	213.103	c2.loc276	Zm00001eb389820	9	114.425	114.43	400	trans
Zm00001eb390860_2_145	2	144.787	6.93828	0.00030008	68.9957	183.377	2:144787414_C/T	Zm00001eb390860	9	119.441	119.448	400	trans
Zm00001eb392330_9_127	9	127.4	8.63853	0	124.399	131.358	9:127400213_T/C	Zm00001eb392330	9	125.131	125.137	-2.26883	cis
Zm00001eb393050_9_133	9	133.32	6.0664	0.000867393	127.4	138.761	9:133320366_T/A	Zm00001eb393050	9	128.79	128.792	-4.5306	cis
Zm00001eb397000_9_144	9	144.312	9.20185	0	143.809	144.783	9:144312247_C/T	Zm00001eb397000	9	143.809	143.812	-0.503656	cis
Zm00001eb397400_9_145	9	144.586	5.63529	0.00030008	143.809	145.776	c9.loc192	Zm00001eb397400	9	144.978	144.983	0.392471	cis
Zm00001eb403130_9_159	9	158.973	8.23414	0	158.386	159.188	c9.loc295	Zm00001eb403130	9	159.047	159.05	0.0742833	cis
Zm00001eb403920_2_153	2	153.217	5.86851	0.000867393	144.787	178.595	2:153217010_A/C	Zm00001eb403920	9	160.409	160.415	400	trans
Zm00001eb442290_6_96	6	96.0928	8.5428	0	90.5839	105.117	6:96092845_C/T	Zm00001eb442290	NA	NA	NA	NA	NA
Zm00001eb003490_1_9	1	9.34379	5.91966	0	8.91851	9.71806	1:9343789_G/A	Zm00001eb003490	1	9.2822	9.28949	-0.061592	cis
Zm00001eb006170_1_17	1	16.6416	6.02169	0.000279593	14.2596	24.892	1:16641591_C/A	Zm00001eb006170	1	17.6998	17.7016	1.05825	cis
Zm00001eb008920_1_30	1	29.5544	6.10853	0.000547753	27.0587	32.8103	1:29554374_G/C	Zm00001eb008920	1	27.4533	27.4555	-2.10111	cis
Zm00001eb008940_1_30	1	29.5544	6.70065	0	27.3354	32.8103	1:29554374_G/C	Zm00001eb008940	1	27.581	27.5839	-1.97339	cis
Zm00001eb008980_1_28	1	27.98	10.1658	0	27.3354	30.2851	c1.loc132	Zm00001eb008980	1	27.7433	27.7482	-0.236688	cis
Zm00001eb009100_1_28	1	27.98	7.16651	0	27.3354	30.2851	c1.loc132	Zm00001eb009100	1	27.9788	27.9878	-0.00123806	cis
Zm00001eb010050_5_3	5	2.54345	6.40957	0	2.18209	3.12129	c5.loc11	Zm00001eb010050	1	31.7605	31.7652	400	trans
Zm00001eb014210_1_11	1	10.6727	6.03099	0.000547753	9.71806	11.5668	1:10672668_G/C	Zm00001eb014210	1	47.7867	47.7879	37.114	trans
Zm00001eb022360_4_165	4	165.017	7.0324	0	159.632	172.015	4:165017484_A/G	Zm00001eb022360	1	85.6383	85.6411	400	trans
Zm00001eb024440_4_248	4	247.626	6.17463	0.000547753	245.545	247.812	c4.loc400	Zm00001eb024440	1	100.476	100.478	400	trans
Zm00001eb030440_1_164	1	164.157	9.42955	0	98.0823	177.305	c1.loc234	Zm00001eb030440	1	168.513	168.516	4.35603	cis
Zm00001eb031640_1_112	1	112.357	6.41531	0.000279593	89.139	177.305	c1.loc228	Zm00001eb031640	1	177.282	177.287	64.9254	cis
Zm00001eb033760_1_187	1	187.057	8.45948	0	182.557	187.918	c1.loc251	Zm00001eb033760	1	187.181	187.184	0.12459	cis
Zm00001eb037450_6_176	6	176.043	5.53836	0.000547753	175.316	176.615	c6.loc255	Zm00001eb037450	1	201.33	201.333	400	trans
Zm00001eb041670_1_220	1	219.548	6.37614	0.000547753	212.021	229.298	1:219548102_G/T	Zm00001eb041670	1	219.346	219.348	-0.202026	cis
Zm00001eb043920_1_231	1	230.691	8.04056	0	229.602	234.243	1:230690659_G/A	Zm00001eb043920	1	230.341	230.356	-0.349393	cis
Zm00001eb044140_1_233	1	233.041	5.88503	0.000547753	229.602	240.496	c1.loc360	Zm00001eb044140	1	231.417	231.42	-1.62397	cis
Zm00001eb050840_1_257	1	257.331	5.96833	0.000547753	254.73	262.961	1:257330942_T/C	Zm00001eb050840	1	259	259.006	1.66897	cis
Zm00001eb052730_3_174	3	173.643	7.1967	0.000279593	170.918	174.886	c3.loc234	Zm00001eb052730	1	265.714	265.715	400	trans
Zm00001eb054670_7_135	7	135.285	6.00106	0.000547753	134.098	136.214	c7.loc172	Zm00001eb054670	1	273.585	273.586	400	trans
Zm00001eb058520_7_134	7	134.098	6.37225	0	132.612	135.25	7:134097506_T/C	Zm00001eb058520	1	287.337	287.34	400	trans
Zm00001eb061880_1_297	1	297.488	5.7911	0.000810111	296.819	298.547	1:297487848_C/T	Zm00001eb061880	1	297.975	297.98	0.487208	cis
Zm00001eb406510_10_5	10	4.69561	5.75535	0.000547753	4.40725	5.66882	c10.loc48	Zm00001eb406510	10	4.35301	4.35516	-0.342601	cis
Zm00001eb406880_10_5	10	5.34078	6.14932	0.000279593	4.44498	5.66882	10:5340783_C/T	Zm00001eb406880	10	5.51966	5.52618	0.178882	cis
Zm00001eb410220_10_14	10	13.9792	5.85792	0.000547753	11.0693	63.2898	c10.loc80	Zm00001eb410220	10	23.6477	23.6575	9.66845	cis
Zm00001eb411380_10_36	10	35.8406	6.62856	0.000279593	5.03789	78.6106	c10.loc87	Zm00001eb411380	10	34.8113	34.8164	-1.02933	cis
Zm00001eb414450_10_67	10	66.5012	5.72995	0.000810111	22.1431	72.159	10:66501152_C/A	Zm00001eb414450	10	70.3579	70.3592	3.85672	cis
Zm00001eb415210_10_72	10	72.159	7.26384	0	63.2898	78.6106	10:72158960_G/T	Zm00001eb415210	10	75.9308	75.9322	3.77185	cis
Zm00001eb423910_10_126	10	125.741	7.95254	0	123.076	130.093	10:125740552_C/A	Zm00001eb423910	10	124.261	124.277	-1.48002	cis
Zm00001eb425320_10_129	10	129.392	9.02977	0	127.499	129.766	10:129392390_C/T	Zm00001eb425320	10	129.192	129.196	-0.200816	cis
Zm00001eb428910_10_140	10	139.816	9.22228	0	139.507	141.333	c10.loc158	Zm00001eb428910	10	140.136	140.145	0.319469	cis
Zm00001eb429790_10_142	10	141.576	7.49446	0	141.333	143.614	c10.loc168	Zm00001eb429790	10	141.97	141.971	0.393919	cis
Zm00001eb069420_10_10	10	10.453	5.30438	0.000279593	6.54365	11.0693	10:10453040_A/G	Zm00001eb069420	2	7.3569	7.3635	400	trans
Zm00001eb077250_2_29	2	29.0398	6.3651	0.000547753	24.3968	31.9099	c2.loc160	Zm00001eb077250	2	29.6487	29.6597	0.608912	cis
Zm00001eb078440_7_121	7	120.817	7.54992	0	113.586	128.018	7:120817486_G/A	Zm00001eb078440	2	34.0343	34.0374	400	trans
Zm00001eb079740_2_40	2	39.8684	7.24759	0	37.9593	41.2577	2:39868428_T/G	Zm00001eb079740	2	39.6547	39.6558	-0.213737	cis
Zm00001eb092100_2_63	2	63.2332	6.66003	0	60.6141	66.2184	c2.loc206	Zm00001eb092100	2	144.688	144.707	81.455	trans
Zm00001eb092730_2_148	2	148.337	6.141	0.000279593	145.016	153.488	2:148336799_A/C	Zm00001eb092730	2	148.335	148.338	-0.002193	cis
Zm00001eb094740_5_208	5	208.208	7.59628	0	204.409	209.488	c5.loc251	Zm00001eb094740	2	161.756	161.757	400	trans
Zm00001eb106810_2_211	2	210.905	8.45918	0	210.34	211.745	2:210905488_T/C	Zm00001eb106810	2	211.713	211.715	0.807538	cis
Zm00001eb108730_2_218	2	218.073	7.63795	0	214.666	218.511	2:218073488_T/A	Zm00001eb108730	2	217.152	217.169	-0.921963	cis
Zm00001eb111160_2_223	2	223.186	6.43357	0	221.825	223.982	c2.loc322	Zm00001eb111160	2	222.928	222.929	-0.258146	cis
Zm00001eb114500_2_239	2	238.83	7.42207	0	235.797	239.106	2:238830092_C/A	Zm00001eb114500	2	233.494	233.496	-5.33585	trans
Zm00001eb120470_3_5	3	4.64346	9.28038	0	4.50542	4.7455	c3.loc50	Zm00001eb120470	3	4.61759	4.62161	-0.0258724	cis
Zm00001eb122780_3_11	3	11.4283	6.24225	0.000279593	10.5702	12.2494	3:11428329_A/G	Zm00001eb122780	3	11.8715	11.8748	0.443148	cis
Zm00001eb122990_3_13	3	12.8413	7.629	0	11.4283	13.9258	c3.loc130	Zm00001eb122990	3	12.522	12.5263	-0.319305	cis
Zm00001eb123130_3_13	3	13.1772	7.47606	0	12.4861	14.8935	3:13177152_G/C	Zm00001eb123130	3	13.1768	13.1782	-0.000372	cis
Zm00001eb124790_1_45	1	44.9105	6.28703	0	39.8632	45.308	1:44910527_A/G	Zm00001eb124790	3	19.8164	19.8325	400	trans
Zm00001eb125460_7_134	7	133.688	5.8456	0.000547753	128.326	135.312	c7.loc166	Zm00001eb125460	3	23.4322	23.4388	400	trans
Zm00001eb129120_3_55	3	55.4686	12.2277	0	37.3731	68.5297	c3.loc175	Zm00001eb129120	3	46.4667	46.4708	-9.0019	cis
Zm00001eb136070_9_30	9	29.9165	5.09114	0.000810111	27.941	101.304	c9.loc130	Zm00001eb136070	3	124.833	124.834	400	trans
Zm00001eb137850_3_174	3	173.643	9.7083	0	171.12	174.886	c3.loc234	Zm00001eb137850	3	135.573	135.575	-38.069	trans
Zm00001eb141050_3_156	3	155.773	6.39617	0.000279593	147.105	160.676	c3.loc210	Zm00001eb141050	3	151.462	151.462	-4.31083	cis
Zm00001eb144910_3_173	3	172.841	5.57398	0.000547753	170.918	174.886	3:172841376_T/C	Zm00001eb144910	3	173.098	173.101	0.256658	cis
Zm00001eb145720_3_176	3	176.007	5.95671	0.000810111	164.485	179.172	c3.loc239	Zm00001eb145720	3	176.298	176.305	0.290896	cis
Zm00001eb145820_3_177	3	177.042	6.14719	0	174.249	179.172	3:177042408_C/T	Zm00001eb145820	3	176.803	176.805	-0.23968	cis
Zm00001eb151160_3_196	3	195.529	7.31715	0	194.517	197.097	3:195528715_T/C	Zm00001eb151160	3	194.842	194.843	-0.686933	cis
Zm00001eb152060_3_199	3	199.366	6.32035	0	196.139	201.064	c3.loc311	Zm00001eb152060	3	198.954	198.966	-0.41161	cis
Zm00001eb158650_3_220	3	220.436	7.50378	0	220.153	221.112	3:220436146_C/A	Zm00001eb158650	3	220.358	220.359	-0.078637	cis
Zm00001eb159000_3_222	3	222.378	6.00251	0	220.153	222.668	c3.loc394	Zm00001eb159000	3	221.732	221.737	-0.645241	cis
Zm00001eb162930_3_234	3	233.606	4.46674	0.000547753	233.541	235.314	3:233605853_T/C	Zm00001eb162930	3	234.036	234.056	0.430169	cis
Zm00001eb163340_3_233	3	233.352	6.08697	0	232.025	237.157	c3.loc450	Zm00001eb163340	3	235.456	235.461	2.1038	cis
Zm00001eb163880_3_237	3	237.157	5.87046	0.000547753	235.314	237.157	3:237156876_A/G	Zm00001eb163880	3	236.714	236.715	-0.443125	cis
Zm00001eb168170_4_12	4	12.0098	6.33237	0.000279593	11.2702	13.1854	c4.loc93	Zm00001eb168170	4	12.5669	12.571	0.557088	cis
Zm00001eb169930_10_144	10	143.675	6.10855	0	140.745	144.614	c10.loc178	Zm00001eb169930	4	22.1031	22.1041	400	trans
Zm00001eb172140_7_134	7	134.098	6.61973	0	132.612	135.702	7:134097506_T/C	Zm00001eb172140	4	33.0211	33.0247	400	trans
Zm00001eb179730_7_129	7	128.829	5.92791	0.000279593	128.018	134.913	7:128829257_A/G	Zm00001eb179730	4	86.7159	86.7187	400	trans
Zm00001eb190280_4_172	4	172.015	7.18592	0	165.734	174.336	4:172015368_G/T	Zm00001eb190280	4	172.122	172.123	0.106748	cis
Zm00001eb190310_4_175	4	174.762	6.66335	0	172.015	176.115	c4.loc214	Zm00001eb190310	4	172.166	172.166	-2.59653	cis
Zm00001eb190870_4_174	4	173.845	8.76717	0	172.015	175.951	c4.loc212	Zm00001eb190870	4	174.857	174.859	1.0123	cis
Zm00001eb194120_7_134	7	134.098	5.54098	0.000279593	132.612	135.25	7:134097506_T/C	Zm00001eb194120	4	185.488	185.49	400	trans
Zm00001eb197150_4_205	4	205.347	6.67321	0	201.744	207.018	4:205347183_C/T	Zm00001eb197150	4	195.121	195.125	-10.2264	trans
Zm00001eb200050_4_206	4	206.061	8.63942	0	205.347	207.597	4:206060826_G/A	Zm00001eb200050	4	206.501	206.516	0.440044	cis
Zm00001eb200130_4_205	4	205.347	7.41023	0	201.744	207.018	4:205347183_C/T	Zm00001eb200130	4	207.004	207.008	1.65705	cis
Zm00001eb200350_4_207	4	207.033	5.98927	0.000810111	206.061	213.74	c4.loc299	Zm00001eb200350	4	207.522	207.525	0.48856	cis
Zm00001eb200470_4_208	4	207.597	6.97979	0	207.018	213.74	4:207596747_A/G	Zm00001eb200470	4	208.038	208.041	0.441641	cis
Zm00001eb200930_7_134	7	134.098	5.57543	0.000279593	128.263	135.25	7:134097506_T/C	Zm00001eb200930	4	210.991	210.996	400	trans
Zm00001eb209660_4_249	4	248.918	6.60313	0.000547753	248.466	249.17	c4.loc420	Zm00001eb209660	4	248.927	248.93	0.00942252	cis
Zm00001eb213530_3_174	3	173.643	6.09943	0.000810111	171.12	174.886	c3.loc234	Zm00001eb213530	5	5.3628	5.36849	400	trans
Zm00001eb214490_1_153	1	153.299	6.30157	0	106.177	160.709	1:153299096_A/C	Zm00001eb214490	5	7.03658	7.03953	400	trans
Zm00001eb217140_5_14	5	14.175	6.42049	0.000279593	12.8685	16.0329	c5.loc108	Zm00001eb217140	5	13.7477	13.7526	-0.427298	cis
Zm00001eb218440_5_17	5	16.9953	11.8998	0	16.0329	18.5265	c5.loc120	Zm00001eb218440	5	16.5173	16.5186	-0.47794	cis
Zm00001eb220370_7_128	7	128.478	6.47255	0.000279593	128.018	129.24	c7.loc152	Zm00001eb220370	5	23.5801	23.5856	400	trans
Zm00001eb225120_3_174	3	173.643	6.3078	0.000279593	171.12	174.886	c3.loc234	Zm00001eb225120	5	48.1953	48.1973	400	trans
Zm00001eb229660_5_70	5	70.375	5.78259	0.000810111	66.0308	95.3384	5:70374972_G/A	Zm00001eb229660	5	70.4787	70.4877	0.10377	cis
Zm00001eb236440_7_134	7	133.688	6.42896	0.000547753	130.308	135.25	c7.loc166	Zm00001eb236440	5	125.935	125.94	400	trans
Zm00001eb237600_2_145	2	145.016	5.67227	0	91.8805	178.591	2:145015959_T/C	Zm00001eb237600	5	139.498	139.499	400	trans
Zm00001eb245880_5_183	5	183.297	10.283	0	179.426	184.407	c5.loc208	Zm00001eb245880	5	183.503	183.504	0.205876	cis
Zm00001eb249220_7_134	7	134.434	5.82381	0.000279593	128.326	135.312	c7.loc168	Zm00001eb249220	5	195.406	195.42	400	trans
Zm00001eb249950_5_198	5	198.006	7.70361	0	196.503	198.481	c5.loc235	Zm00001eb249950	5	197.669	197.683	-0.33657	cis
Zm00001eb251190_10_139	10	139.044	8.51118	0	137.601	139.592	c10.loc150	Zm00001eb251190	5	206.512	206.516	400	trans
Zm00001eb251210_4_247	4	247.291	6.36631	0.000279593	247.197	247.672	4:247290960_C/T	Zm00001eb251210	5	206.721	206.724	400	trans
Zm00001eb258830_5_224	5	223.893	5.99155	0	222.744	225.173	5:223892940_A/G	Zm00001eb258830	5	223.95	223.955	0.057063	cis
Zm00001eb261070_6_11	6	11.1493	8.51851	0	9.72748	12.2496	6:11149275_G/T	Zm00001eb261070	6	10.8659	10.8668	-0.283352	cis
Zm00001eb261110_6_9	6	9.07234	6.27101	0.000279593	7.64938	12.2496	6:9072341_C/T	Zm00001eb261110	6	11.0051	11.0067	1.93278	cis
Zm00001eb267480_10_130	10	129.766	6.77894	0.000279593	129.392	130.093	10:129766174_G/A	Zm00001eb267480	6	51.6437	51.6449	400	trans
Zm00001eb269290_6_92	6	91.7245	8.7564	0	35.9987	98.6452	c6.loc42	Zm00001eb269290	6	71.5015	71.5037	-20.2231	cis
Zm00001eb270370_6_72	6	71.7234	7.33439	0	42.8449	97.4159	c6.loc39	Zm00001eb270370	6	80.3272	80.3377	8.60378	cis
Zm00001eb273000_6_94	6	94.2506	7.78322	0	42.8449	98.6452	c6.loc43	Zm00001eb273000	6	96.9104	96.9129	2.6598	cis
Zm00001eb273240_6_99	6	98.6452	6.09451	0.000279593	92.8762	98.8338	6:98645226_C/G	Zm00001eb273240	6	98.2972	98.2995	-0.348041	cis
Zm00001eb277700_7_134	7	133.97	6.16899	0.000279593	128.263	135.312	c7.loc167	Zm00001eb277700	6	115.777	115.785	400	trans
Zm00001eb278100_6_119	6	118.648	8.076	0	114.824	120.218	6:118647960_A/G	Zm00001eb278100	6	117.67	117.682	-0.977843	cis
Zm00001eb279660_6_124	6	123.667	6.76372	0.000279593	122.14	127.13	c6.loc98	Zm00001eb279660	6	123.754	123.758	0.0871118	cis
Zm00001eb282830_6_137	6	137.147	7.32333	0	133.324	143.89	c6.loc113	Zm00001eb282830	6	138.392	138.394	1.24481	cis
Zm00001eb285990_6_152	6	152.489	8.12767	0	141.034	158.108	c6.loc125	Zm00001eb285990	6	150.744	150.747	-1.74476	cis
Zm00001eb290140_6_166	6	166.465	6.10939	0.000547753	163.303	167.056	c6.loc174	Zm00001eb290140	6	164.264	164.265	-2.20124	cis
Zm00001eb292350_6_170	6	170.093	6.4551	0.000547753	169.59	170.854	c6.loc200	Zm00001eb292350	6	169.234	169.248	-0.859362	cis
Zm00001eb292490_6_170	6	170.093	6.89547	0	168.379	171.494	c6.loc200	Zm00001eb292490	6	169.581	169.586	-0.512645	cis
Zm00001eb293240_6_171	6	170.854	5.29406	0.000810111	169.912	173.005	6:170854019_T/G	Zm00001eb293240	6	171.072	171.095	0.218419	cis
Zm00001eb294810_5_208	5	207.847	6.15922	0.000547753	204.409	208.96	c5.loc250	Zm00001eb294810	6	174.078	174.081	400	trans
Zm00001eb303410_7_23	7	23.1408	7.08269	0.000279593	18.1965	51.2824	7:23140833_C/G	Zm00001eb303410	7	20.5265	20.5334	-2.61438	cis
Zm00001eb303750_7_23	7	23.0523	10.9791	0	17.1229	24.03	c7.loc126	Zm00001eb303750	7	22.3869	22.3879	-0.665371	cis
Zm00001eb304080_7_24	7	24.03	6.17583	0.000279593	18.1965	30.2205	7:24030001_C/T	Zm00001eb304080	7	24.3427	24.3437	0.312691	cis
Zm00001eb307490_10_130	10	129.766	6.00848	0.000279593	127.499	132.789	10:129766174_G/A	Zm00001eb307490	7	53.5831	53.5838	400	trans
Zm00001eb310260_7_96	7	96.3539	6.2902	0	26.751	108.818	7:96353901_A/G	Zm00001eb310260	7	96.7599	96.762	0.406048	cis
Zm00001eb313440_7_129	7	129.045	5.70596	0.000547753	120.817	130.565	c7.loc155	Zm00001eb313440	7	123.467	123.468	-5.57865	cis
Zm00001eb323730_7_166	7	165.573	6.23589	0	164.413	166.648	7:165572887_T/C	Zm00001eb323730	7	165.192	165.197	-0.380774	cis
Zm00001eb328320_7_177	7	176.964	8.48403	0	176.214	177.296	c7.loc327	Zm00001eb328320	7	176.764	176.77	-0.19961	cis
Zm00001eb341080_8_24	8	24.3553	6.03665	0	23.2767	73.3054	c8.loc149	Zm00001eb341080	8	45.1575	45.1597	20.8022	cis
Zm00001eb342850_4_68	4	68.2021	7.77202	0	59.4423	80.4422	c4.loc162	Zm00001eb342850	8	65.9614	65.9628	400	trans
Zm00001eb343270_10_130	10	129.538	5.75621	0.000810111	120.173	132.789	c10.loc122	Zm00001eb343270	8	68.6051	68.6083	400	trans
Zm00001eb346230_8_86	8	85.5017	7.45855	0	41.7824	96.1812	8:85501742_T/C	Zm00001eb346230	8	86.3035	86.3068	0.801776	cis
Zm00001eb346520_1_52	1	51.6671	7.39419	0	51.0486	54.3775	c1.loc182	Zm00001eb346520	8	88.4063	88.4084	400	trans
Zm00001eb353510_5_208	5	207.584	6.90057	0	204.409	208.96	5:207584278_T/A	Zm00001eb353510	8	127.635	127.643	400	trans
Zm00001eb357700_8_144	8	144.106	7.36551	0	142.314	166.631	c8.loc223	Zm00001eb357700	8	145.226	145.233	1.11947	cis
Zm00001eb360670_3_174	3	174.316	10.3698	0	172.841	174.886	c3.loc235	Zm00001eb360670	8	156.077	156.08	400	trans
Zm00001eb362710_3_174	3	173.643	9.14072	0	171.12	174.886	c3.loc234	Zm00001eb362710	8	163.872	163.874	400	trans
Zm00001eb367240_1_279	1	278.902	6.52738	0.000547753	277.472	281.682	1:278902003_A/G	Zm00001eb367240	8	173.909	173.911	400	trans
Zm00001eb368460_8_177	8	176.625	7.3373	0	175.437	176.828	c8.loc321	Zm00001eb368460	8	176.3	176.322	-0.325022	cis
Zm00001eb376130_9_20	9	20.0687	7.29236	0	17.6634	20.4457	9:20068729_C/T	Zm00001eb376130	9	19.3437	19.3476	-0.725073	cis
Zm00001eb377400_9_23	9	22.6258	5.98255	0.000810111	20.9688	26.4102	c9.loc118	Zm00001eb377400	9	22.5178	22.5192	-0.108004	cis
Zm00001eb378590_4_164	4	164.301	6.61528	0.000810111	162.987	172.015	c4.loc197	Zm00001eb378590	9	26.943	26.9461	400	trans
Zm00001eb389940_2_241	2	241.091	6.16784	0.000547753	239.582	241.726	c2.loc390	Zm00001eb389940	9	115.462	115.467	400	trans
Zm00001eb391620_9_123	9	123.287	6.29465	0	118.619	132.695	c9.loc155	Zm00001eb391620	9	122.437	122.438	-0.849807	cis
Zm00001eb398420_10_7	10	7.27212	5.15094	0.000810111	6.54365	10.3093	10:7272116_T/C	Zm00001eb398420	9	148.12	148.132	400	trans
Zm00001eb398530_9_148	9	147.85	5.95802	0.000279593	146.91	148.942	c9.loc208	Zm00001eb398530	9	148.451	148.458	0.600799	cis
Zm00001eb400300_9_154	9	153.832	6.24449	0.000279593	152.773	154.748	c9.loc240	Zm00001eb400300	9	153.53	153.535	-0.302137	cis
Zm00001eb403620_9_160	9	160.074	6.5379	0.000279593	159.891	160.41	9:160074182_T/G	Zm00001eb403620	9	159.959	159.964	-0.115288	cis
Zm00001eb000010_1_2	1	1.602	10.7184	0	1.20963	2.51853	c1.loc1	Zm00001eb000010	1	0.034617	0.040204	-1.56739	cis
Zm00001eb000180_1_1	1	1.20963	5.58542	0.000991697	1.20963	3.02746	1:1209633_G/A	Zm00001eb000180	1	0.551078	0.552061	-0.658555	cis
Zm00001eb000200_1_1	1	1.20963	7.044	0	1.20963	3.10075	1:1209633_G/A	Zm00001eb000200	1	0.679957	0.680801	-0.529676	cis
Zm00001eb000240_1_1	1	1.20963	5.74089	0.0008	1.20963	3.10075	1:1209633_G/A	Zm00001eb000240	1	1.02517	1.02807	-0.184467	cis
Zm00001eb000370_1_1	1	1.20963	6.37836	0.000408347	1.20963	2.51853	1:1209633_G/A	Zm00001eb000370	1	1.60113	1.60242	0.391501	cis
Zm00001eb000550_1_2	1	2.37771	8.48589	0.000208051	1.20963	3.10075	1:2377708_G/T	Zm00001eb000550	1	2.27557	2.28018	-0.102133	cis
Zm00001eb000820_1_3	1	2.51853	5.39375	0.000408347	1.20963	3.10075	1:2518531_C/A	Zm00001eb000820	1	3.02295	3.028	0.504415	cis
Zm00001eb000870_1_3	1	3.11854	6.47961	0	2.51853	3.3689	1:3118540_G/A	Zm00001eb000870	1	3.11549	3.12687	-0.003047	cis
Zm00001eb000930_1_4	1	3.55064	10.1156	0	3.11854	3.96733	c1.loc11	Zm00001eb000930	1	3.28031	3.28226	-0.270327	cis
Zm00001eb000980_1_3	1	3.3689	6.24254	0.000208051	3.11854	4.11151	1:3368902_A/G	Zm00001eb000980	1	3.36839	3.36942	-0.000514	cis
Zm00001eb001010_1_4	1	3.55064	13.9322	0	3.11854	3.83417	c1.loc11	Zm00001eb001010	1	3.43242	3.43641	-0.118216	cis
Zm00001eb001130_1_4	1	3.96733	8.46624	0	3.11854	4.11151	1:3967328_C/A	Zm00001eb001130	1	3.76274	3.76622	-0.204589	cis
Zm00001eb001240_4_234	4	234.476	5.66353	0.000991697	231.952	242.954	4:234476044_A/C	Zm00001eb001240	1	3.90397	3.90818	400	trans
Zm00001eb001640_1_5	1	4.86307	11.7366	0	4.7904	5.28171	c1.loc23	Zm00001eb001640	1	4.85413	4.85666	-0.00894129	cis
Zm00001eb001760_1_5	1	5.34156	17.7327	0	5.06676	5.47597	c1.loc28	Zm00001eb001760	1	5.11232	5.11523	-0.229238	cis
Zm00001eb001820_1_5	1	5.37407	6.22053	0.0008	5.06676	6.86094	c1.loc29	Zm00001eb001820	1	5.3762	5.37754	0.00212154	cis
Zm00001eb001900_1_5	1	5.47597	8.26279	0	5.28171	5.77346	1:5475972_C/A	Zm00001eb001900	1	5.47178	5.48034	-0.004191	cis
Zm00001eb001920_1_6	1	5.58299	11.0256	0	5.28171	6.86094	c1.loc33	Zm00001eb001920	1	5.54296	5.54411	-0.0400292	cis
Zm00001eb001960_1_6	1	5.58299	8.48788	0	5.28171	6.86094	c1.loc33	Zm00001eb001960	1	5.65178	5.65285	0.0687888	cis
Zm00001eb002090_1_6	1	5.70653	7.52297	0	5.28171	6.87148	c1.loc34	Zm00001eb002090	1	5.98762	5.99159	0.281094	cis
Zm00001eb002240_1_7	1	6.55473	5.85795	0.000408347	5.28171	7.19945	c1.loc37	Zm00001eb002240	1	6.26093	6.26372	-0.293795	cis
Zm00001eb002350_1_7	1	6.55473	7.59469	0	5.47597	6.87148	c1.loc37	Zm00001eb002350	1	6.51505	6.51619	-0.0396764	cis
Zm00001eb002390_1_7	1	6.86094	7.00193	0	6.24721	6.87148	1:6860942_G/T	Zm00001eb002390	1	6.751	6.75136	-0.109943	cis
Zm00001eb002600_1_7	1	7.19945	22.9752	0	6.87148	7.78051	1:7199450_A/G	Zm00001eb002600	1	7.32967	7.33173	0.130219	cis
Zm00001eb002660_1_8	1	7.78051	17.8761	0	6.87148	8.0652	1:7780513_G/T	Zm00001eb002660	1	7.43285	7.43488	-0.34766	cis
Zm00001eb003000_1_8	1	7.92128	7.22451	0	6.87148	8.94618	c1.loc47	Zm00001eb003000	1	8.21604	8.22064	0.294762	cis
Zm00001eb003010_1_8	1	8.0652	11.3616	0	7.78051	8.60315	1:8065201_T/C	Zm00001eb003010	1	8.22227	8.2268	0.157069	cis
Zm00001eb003200_1_9	1	8.92493	8.85692	0	7.78051	9.42711	c1.loc53	Zm00001eb003200	1	8.6116	8.61264	-0.313332	cis
Zm00001eb003330_1_9	1	8.94618	5.51043	0.000991697	8.60315	9.34121	1:8946175_A/C	Zm00001eb003330	1	8.91493	8.91746	-0.031248	cis
Zm00001eb003340_1_9	1	8.92493	6.71088	0.000208051	7.78051	9.34121	c1.loc53	Zm00001eb003340	1	8.91737	8.91951	-0.00756236	cis
Zm00001eb003420_1_9	1	9.1284	5.5384	0.000991697	8.60315	9.42711	c1.loc54	Zm00001eb003420	1	9.0486	9.05129	-0.0798039	cis
Zm00001eb003450_1_9	1	8.92493	6.04276	0.000208051	8.0652	9.81835	c1.loc53	Zm00001eb003450	1	9.09608	9.09928	0.17115	cis
Zm00001eb003700_1_10	1	10.2968	12.8325	0	9.42711	12.0006	c1.loc61	Zm00001eb003700	1	10.0413	10.0453	-0.255441	cis
Zm00001eb004160_1_12	1	12.2223	6.92164	0	10.617	12.2735	c1.loc65	Zm00001eb004160	1	11.4792	11.4855	-0.743109	cis
Zm00001eb004190_1_11	1	11.4563	5.47733	0.000991697	9.42711	12.6233	c1.loc63	Zm00001eb004190	1	11.5665	11.5738	0.110232	cis
Zm00001eb004370_1_12	1	12.2223	9.93709	0	10.617	12.2735	c1.loc65	Zm00001eb004370	1	12.1842	12.1924	-0.038111	cis
Zm00001eb004430_1_12	1	12.2223	7.77498	0.000208051	10.617	12.5768	c1.loc65	Zm00001eb004430	1	12.2598	12.2705	0.037514	cis
Zm00001eb004660_1_13	1	12.7458	7.83748	0	12.2335	14.2151	c1.loc73	Zm00001eb004660	1	12.6169	12.621	-0.128908	cis
Zm00001eb004740_1_13	1	12.7458	8.60359	0	12.5768	13.8031	c1.loc73	Zm00001eb004740	1	12.9468	12.9487	0.201011	cis
Zm00001eb004770_1_14	1	13.6692	9.98023	0	12.948	14.2151	c1.loc75	Zm00001eb004770	1	13.037	13.0413	-0.632219	cis
Zm00001eb004790_1_13	1	13.1115	10.3297	0	12.5768	13.8031	c1.loc74	Zm00001eb004790	1	13.0719	13.0783	-0.0395788	cis
Zm00001eb004940_1_14	1	13.6692	10.4353	0	12.5768	14.2151	c1.loc75	Zm00001eb004940	1	13.471	13.4861	-0.198241	cis
Zm00001eb005260_9_158	9	157.742	6.87489	0.000208051	157.705	158.072	9:157741706_C/T	Zm00001eb005260	1	14.5509	14.5516	400	trans
Zm00001eb005580_1_16	1	15.9064	7.08064	0.000208051	14.908	16.8495	1:15906420_G/T	Zm00001eb005580	1	15.5874	15.5882	-0.318973	cis
Zm00001eb005780_1_16	1	15.8642	8.73683	0	15.0908	16.8495	c1.loc90	Zm00001eb005780	1	16.4571	16.4578	0.592918	cis
Zm00001eb005820_1_16	1	16.1244	6.19342	0	15.4791	16.8495	1:16124355_T/G	Zm00001eb005820	1	16.6017	16.6176	0.477395	cis
Zm00001eb006140_1_18	1	17.5136	7.25205	0	15.4791	17.9823	c1.loc94	Zm00001eb006140	1	17.5927	17.604	0.0791516	cis
Zm00001eb006210_1_18	1	17.7352	6.04222	0	14.908	21.8542	1:17735209_C/A	Zm00001eb006210	1	17.7347	17.7361	-0.000491	cis
Zm00001eb006420_1_19	1	18.6094	12.1562	0	16.8495	21.8542	c1.loc97	Zm00001eb006420	1	18.0277	18.0296	-0.581682	cis
Zm00001eb006610_1_18	1	17.9658	9.23484	0	16.8495	19.0459	c1.loc96	Zm00001eb006610	1	18.8305	18.8333	0.864652	cis
Zm00001eb006920_1_21	1	21.1408	9.24889	0	17.9823	21.8542	1:21140789_A/T	Zm00001eb006920	1	20.1116	20.1176	-1.02919	cis
Zm00001eb007060_1_21	1	21.1408	7.17755	0	17.9823	24.8917	1:21140789_A/T	Zm00001eb007060	1	20.5893	20.5917	-0.551484	cis
Zm00001eb007240_1_21	1	21.1408	9.19491	0	17.9823	21.8542	1:21140789_A/T	Zm00001eb007240	1	21.6128	21.6176	0.472008	cis
Zm00001eb007440_1_21	1	21.1408	6.69668	0.000208051	17.7352	22.4475	1:21140789_A/T	Zm00001eb007440	1	21.8301	21.833	0.689268	cis
Zm00001eb007640_1_23	1	22.7612	18.6326	0	21.8542	23.4382	c1.loc104	Zm00001eb007640	1	22.5595	22.5621	-0.201663	cis
Zm00001eb007780_1_23	1	23.4382	6.04267	0.000408347	22.4475	24.8917	1:23438213_C/T	Zm00001eb007780	1	22.9181	22.9217	-0.520095	cis
Zm00001eb007810_1_22	1	22.3079	7.55993	0.000208051	21.1408	24.8917	c1.loc103	Zm00001eb007810	1	22.9556	22.9584	0.64774	cis
Zm00001eb007900_1_23	1	23.3136	6.81035	0.000208051	21.8542	24.8917	c1.loc105	Zm00001eb007900	1	23.3049	23.3068	-0.00868978	cis
Zm00001eb008160_1_25	1	24.8336	7.17964	0.000208051	19.0459	24.8917	c1.loc108	Zm00001eb008160	1	24.5535	24.5606	-0.280162	cis
Zm00001eb008260_1_27	1	26.8235	11.764	0	24.8302	27.3364	c1.loc119	Zm00001eb008260	1	24.898	24.8997	-1.92548	cis
Zm00001eb008380_1_25	1	24.8774	7.97096	0	24.8302	27.3364	c1.loc113	Zm00001eb008380	1	25.4849	25.4882	0.607577	cis
Zm00001eb008480_1_26	1	26.2564	7.25135	0	24.8302	27.0097	c1.loc116	Zm00001eb008480	1	25.6806	25.6836	-0.575799	cis
Zm00001eb008590_4_234	4	234.476	5.897	0.0008	234.415	239.805	4:234476044_A/C	Zm00001eb008590	1	25.9463	25.9512	400	trans
Zm00001eb008620_1_27	1	26.705	7.30738	0	24.8302	27.3364	c1.loc117	Zm00001eb008620	1	26.1926	26.1989	-0.512452	cis
Zm00001eb008730_1_25	1	24.8599	7.88399	0	23.4382	27.0097	c1.loc111	Zm00001eb008730	1	26.8134	26.8158	1.95353	cis
Zm00001eb008800_1_27	1	27.2232	9.4577	0	26.6702	28.4682	c1.loc124	Zm00001eb008800	1	27.0544	27.0593	-0.168848	cis
Zm00001eb008820_1_27	1	26.9419	8.79251	0	24.8917	27.3364	c1.loc121	Zm00001eb008820	1	27.0609	27.0615	0.119027	cis
Zm00001eb008850_1_28	1	27.7335	6.63125	0	27.0097	30.6762	c1.loc126	Zm00001eb008850	1	27.1663	27.1724	-0.567201	cis
Zm00001eb008880_1_27	1	27.3364	5.9048	0	27.0097	28.4682	1:27336381_G/A	Zm00001eb008880	1	27.2531	27.2558	-0.083263	cis
Zm00001eb009230_1_27	1	27.343	8.57183	0	27.0097	29.6831	c1.loc125	Zm00001eb009230	1	28.493	28.4934	1.15	cis
Zm00001eb009550_1_28	1	28.4682	10.4149	0	27.3364	30.6762	1:28468243_G/A	Zm00001eb009550	1	29.5522	29.5546	1.08397	cis
Zm00001eb009580_1_30	1	30.2294	5.58614	0.000991697	27.0097	32.8104	c1.loc131	Zm00001eb009580	1	29.7083	29.7422	-0.521041	cis
Zm00001eb009640_1_31	1	30.5427	8.30094	0	28.4682	32.6409	c1.loc132	Zm00001eb009640	1	30.2401	30.244	-0.302576	cis
Zm00001eb010070_1_31	1	30.5427	5.61535	0.000605389	27.3364	33.8051	c1.loc132	Zm00001eb010070	1	31.8378	31.8437	1.29507	cis
Zm00001eb010140_1_32	1	32.1102	6.30257	0.000408347	28.4682	33.1145	c1.loc134	Zm00001eb010140	1	32.0172	32.0201	-0.0930034	cis
Zm00001eb010200_4_243	4	242.89	5.90467	0.0008	236.445	242.954	4:242890089_G/A	Zm00001eb010200	1	32.1645	32.1707	400	trans
Zm00001eb010230_1_31	1	30.6762	6.77309	0.000208051	29.6831	33.1145	1:30676181_G/A	Zm00001eb010230	1	32.2953	32.2992	1.61908	cis
Zm00001eb010240_4_234	4	234.476	5.95618	0.000408347	231.952	242.954	4:234476044_A/C	Zm00001eb010240	1	32.2992	32.3092	400	trans
Zm00001eb010600_1_34	1	33.8051	8.37814	0	32.6409	34.3167	1:33805125_G/C	Zm00001eb010600	1	33.806	33.814	0.000905	cis
Zm00001eb010650_1_34	1	34.3167	12.9186	0	33.8051	34.8691	1:34316657_A/G	Zm00001eb010650	1	34.1339	34.1373	-0.182747	cis
Zm00001eb010740_1_34	1	34.1439	8.16111	0	33.2587	37.0789	c1.loc143	Zm00001eb010740	1	34.3354	34.339	0.191414	cis
Zm00001eb010790_1_34	1	33.6136	6.12358	0.000408347	32.8104	37.0789	c1.loc141	Zm00001eb010790	1	34.5856	34.5924	0.972016	cis
Zm00001eb010840_1_34	1	34.3167	10.0696	0	33.2587	34.9271	1:34316657_A/G	Zm00001eb010840	1	34.7437	34.7448	0.427092	cis
Zm00001eb011080_1_35	1	34.9843	8.24585	0	34.8691	37.0789	c1.loc147	Zm00001eb011080	1	35.6921	35.6965	0.707841	cis
Zm00001eb011270_1_36	1	35.8871	11.4395	0	34.8691	38.6817	1:35887061_G/A	Zm00001eb011270	1	36.2819	36.2842	0.39481	cis
Zm00001eb011280_6_59	6	58.6079	6.37596	0	39.7063	97.4108	c6.loc39	Zm00001eb011280	1	36.3572	36.3577	400	trans
Zm00001eb011530_1_37	1	37.0789	8.5582	0	34.3167	39.8461	1:37078875_A/G	Zm00001eb011530	1	37.6229	37.6249	0.544056	cis
Zm00001eb011610_5_168	5	168.174	8.76619	0	164.186	172.176	5:168174013_G/A	Zm00001eb011610	1	37.9158	37.9193	400	trans
Zm00001eb011670_9_95	9	94.932	5.64948	0.0008	30.6093	103.983	c9.loc136	Zm00001eb011670	1	38.0979	38.1036	400	trans
Zm00001eb011760_1_39	1	38.9699	10.399	0	35.8871	40.2943	c1.loc151	Zm00001eb011760	1	38.2676	38.2745	-0.70233	cis
Zm00001eb011780_1_39	1	38.9699	5.68244	0.0008	34.9271	40.2943	c1.loc151	Zm00001eb011780	1	38.3101	38.3145	-0.65979	cis
Zm00001eb011810_1_39	1	38.6817	8.58453	0	35.8871	39.8461	1:38681722_G/A	Zm00001eb011810	1	38.4924	38.4933	-0.189279	cis
Zm00001eb011950_1_39	1	38.9699	9.14036	0	34.9271	40.2943	c1.loc151	Zm00001eb011950	1	38.8136	38.8168	-0.156282	cis
Zm00001eb011980_1_39	1	38.9699	10.8704	0	34.9271	40.2943	c1.loc151	Zm00001eb011980	1	38.9712	38.9791	0.0012954	cis
Zm00001eb012190_1_40	1	39.8461	8.72257	0	38.6817	40.2943	1:39846081_C/G	Zm00001eb012190	1	39.6943	39.6963	-0.151781	cis
Zm00001eb012860_1_43	1	42.782	8.33776	0	41.1674	43.9861	1:42781989_A/G	Zm00001eb012860	1	42.7053	42.714	-0.076699	cis
Zm00001eb012900_1_44	1	43.9861	7.00393	0.000208051	41.1674	45.132	1:43986076_T/A	Zm00001eb012900	1	42.9353	42.9402	-1.05081	cis
Zm00001eb013150_1_45	1	45.4456	8.68032	0	45.132	46.5128	c1.loc168	Zm00001eb013150	1	43.868	43.8709	-1.57756	cis
Zm00001eb013660_1_46	1	46.3074	5.56252	0.000991697	45.309	51.0486	c1.loc171	Zm00001eb013660	1	45.7673	45.7754	-0.540032	cis
Zm00001eb013680_1_46	1	46.2406	10.6736	0	45.132	48.2911	1:46240579_G/A	Zm00001eb013680	1	45.7786	45.7803	-0.461982	cis
Zm00001eb013810_6_46	6	46.115	6.86244	0.000208051	42.8503	97.4108	6:46114963_C/T	Zm00001eb013810	1	46.2458	46.2488	400	trans
Zm00001eb013890_1_47	1	46.5128	8.76375	0	46.2406	49.6666	1:46512757_C/A	Zm00001eb013890	1	46.5119	46.513	-0.000811	cis
Zm00001eb014030_1_45	1	45.4456	5.89062	0.000408347	43.795	49.6666	c1.loc168	Zm00001eb014030	1	47.1105	47.134	1.66488	cis
Zm00001eb014560_1_50	1	49.6666	7.50298	0	48.2911	54.201	1:49666617_G/A	Zm00001eb014560	1	48.7278	48.7298	-0.938772	cis
Zm00001eb014630_1_51	1	51.395	7.05275	0	48.2911	54.201	c1.loc179	Zm00001eb014630	1	49.0333	49.0364	-2.36169	cis
Zm00001eb014640_1_50	1	49.6666	6.00339	0.000605389	45.309	51.6305	1:49666617_G/A	Zm00001eb014640	1	49.037	49.0573	-0.629609	cis
Zm00001eb014740_1_46	1	45.596	7.49303	0	42.782	46.5128	1:45595991_G/A	Zm00001eb014740	1	49.4245	49.4276	3.82853	trans
Zm00001eb014750_1_50	1	49.6666	6.36938	0.000408347	46.5128	56.8225	1:49666617_G/A	Zm00001eb014750	1	49.4296	49.4331	-0.237031	cis
Zm00001eb014960_1_49	1	49.4346	7.54608	0	46.5128	51.6305	c1.loc176	Zm00001eb014960	1	50.5284	50.6189	1.09374	cis
Zm00001eb015000_1_51	1	51.0486	7.36294	0	48.2911	51.6305	1:51048616_A/G	Zm00001eb015000	1	50.9172	50.9178	-0.131459	cis
Zm00001eb015020_1_50	1	50.4093	6.36392	0.000408347	46.5128	54.201	c1.loc177	Zm00001eb015020	1	50.9234	50.9294	0.514172	cis
Zm00001eb015050_1_51	1	51.395	6.93153	0.000408347	48.2911	54.201	c1.loc179	Zm00001eb015050	1	51.0604	51.0615	-0.334551	cis
Zm00001eb015190_1_52	1	52.2026	6.0035	0.0008	51.0486	58.8266	c1.loc181	Zm00001eb015190	1	51.9736	51.9757	-0.228962	cis
Zm00001eb015270_1_52	1	52.2026	11.2401	0	51.0486	54.201	c1.loc181	Zm00001eb015270	1	52.3088	52.312	0.106171	cis
Zm00001eb015310_1_53	1	52.649	7.97024	0	51.6305	55.5912	1:52649034_T/C	Zm00001eb015310	1	52.3972	52.4041	-0.251812	cis
Zm00001eb015320_1_53	1	52.649	13.8909	0	51.6305	54.201	1:52649034_T/C	Zm00001eb015320	1	52.4893	52.4909	-0.159778	cis
Zm00001eb015390_1_53	1	52.649	8.34884	0	51.6305	56.693	1:52649034_T/C	Zm00001eb015390	1	52.6416	52.6472	-0.007426	cis
Zm00001eb015450_1_53	1	52.649	8.85481	0	51.6305	55.5912	1:52649034_T/C	Zm00001eb015450	1	52.8521	52.8551	0.203051	cis
Zm00001eb015500_1_53	1	52.9271	6.13215	0.000208051	51.0486	61.83	c1.loc182	Zm00001eb015500	1	53.0382	53.042	0.111166	cis
Zm00001eb015510_1_53	1	52.649	9.94457	0	51.6305	55.5912	1:52649034_T/C	Zm00001eb015510	1	53.2075	53.2087	0.55851	cis
Zm00001eb015570_1_54	1	54.201	7.52151	0	51.6305	56.693	1:54200956_T/G	Zm00001eb015570	1	53.4796	53.4817	-0.721324	cis
Zm00001eb015630_1_54	1	54.201	12.1757	0	51.6305	55.5912	1:54200956_T/G	Zm00001eb015630	1	53.7089	53.7111	-0.492086	cis
Zm00001eb015730_1_53	1	52.9271	8.05298	0	51.6305	55.5912	c1.loc182	Zm00001eb015730	1	54.3829	54.3863	1.45585	cis
Zm00001eb015800_1_56	1	55.5912	9.98182	0	51.6305	56.693	1:55591170_T/A	Zm00001eb015800	1	54.6907	54.6932	-0.900421	cis
Zm00001eb015960_1_55	1	55.3828	6.78918	0	51.0486	56.693	c1.loc184	Zm00001eb015960	1	55.5533	55.5579	0.170469	cis
Zm00001eb015970_1_56	1	55.9221	11.7956	0	51.6305	56.8225	c1.loc185	Zm00001eb015970	1	55.5894	55.5929	-0.332706	cis
Zm00001eb016100_1_56	1	55.9221	6.21057	0.000208051	51.6305	58.8266	c1.loc185	Zm00001eb016100	1	56.3384	56.3441	0.416247	cis
Zm00001eb016110_1_56	1	55.5912	6.93858	0	52.649	56.8225	1:55591170_T/A	Zm00001eb016110	1	56.346	56.3486	0.754806	cis
Zm00001eb016140_1_52	1	51.6368	9.01243	0	51.0486	56.693	c1.loc180	Zm00001eb016140	1	56.4259	56.4272	4.78918	cis
Zm00001eb016400_1_59	1	58.8266	5.60348	0.0008	56.8225	61.83	1:58826602_A/T	Zm00001eb016400	1	57.4164	57.4191	-1.41017	cis
Zm00001eb016570_1_59	1	58.8266	8.46733	0	52.649	61.83	1:58826602_A/T	Zm00001eb016570	1	58.3449	58.354	-0.481746	cis
Zm00001eb016590_4_243	4	242.928	6.55669	0	237.053	243.101	c4.loc322	Zm00001eb016590	1	58.4229	58.428	400	trans
Zm00001eb016690_4_72	4	72.2942	6.04928	0.000208051	59.4425	150.76	4:72294177_T/G	Zm00001eb016690	1	59.3321	59.3352	400	trans
Zm00001eb016780_4_234	4	234.476	5.72896	0.000991697	231.952	237.053	4:234476044_A/C	Zm00001eb016780	1	59.8109	59.8152	400	trans
Zm00001eb016960_1_60	1	60.3429	6.10582	0.000208051	41.1674	74.5285	c1.loc192	Zm00001eb016960	1	60.309	60.3114	-0.0338237	cis
Zm00001eb017330_1_70	1	70.4272	10.693	0	60.2359	72.6351	1:70427229_C/T	Zm00001eb017330	1	62.0662	62.0767	-8.36102	cis
Zm00001eb017830_1_43	1	42.782	5.96019	0.000408347	41.1674	45.596	1:42781989_A/G	Zm00001eb017830	1	63.3551	63.3578	20.5731	trans
Zm00001eb017950_1_61	1	61.1622	7.37921	0	56.8225	74.5285	c1.loc194	Zm00001eb017950	1	63.9097	63.9111	2.74752	cis
Zm00001eb018090_1_63	1	63.0213	6.02111	0.000208051	56.8225	85.1802	1:63021255_C/G	Zm00001eb018090	1	64.5677	64.5764	1.54645	cis
Zm00001eb018360_1_70	1	70.4272	11.9571	0	61.83	72.6351	1:70427229_C/T	Zm00001eb018360	1	65.502	65.5086	-4.9252	cis
Zm00001eb018460_1_70	1	70.4272	7.49396	0.000208051	60.2359	74.5285	1:70427229_C/T	Zm00001eb018460	1	65.8291	65.8321	-4.59817	cis
Zm00001eb018520_1_70	1	70.4272	7.28327	0	60.2359	72.6351	1:70427229_C/T	Zm00001eb018520	1	65.9115	65.914	-4.51578	cis
Zm00001eb018720_1_71	1	70.8215	8.33396	0	60.2359	74.5285	c1.loc199	Zm00001eb018720	1	67.1904	67.1927	-3.63111	cis
Zm00001eb018860_1_62	1	62.1069	8.32143	0	60.2359	74.5285	c1.loc196	Zm00001eb018860	1	67.6555	67.6598	5.54862	cis
Zm00001eb018960_1_63	1	63.0213	6.54567	0.000208051	60.2359	76.6679	1:63021255_C/G	Zm00001eb018960	1	67.9287	67.9311	4.90747	cis
Zm00001eb019300_1_62	1	61.83	8.86532	0	60.2359	72.6351	1:61829970_A/C	Zm00001eb019300	1	69.3813	69.3828	7.55135	cis
Zm00001eb019460_1_63	1	62.8558	7.5697	0	60.2359	74.5285	c1.loc197	Zm00001eb019460	1	70.4193	70.4205	7.56352	cis
Zm00001eb019580_1_70	1	70.4272	6.53814	0	60.2359	72.6351	1:70427229_C/T	Zm00001eb019580	1	71.0942	71.0974	0.66697	cis
Zm00001eb019590_1_62	1	61.5718	11.9932	0	60.2359	72.6351	c1.loc195	Zm00001eb019590	1	71.0975	71.1134	9.52571	cis
Zm00001eb019890_1_78	1	77.5634	6.33725	0.000408347	74.5285	85.1802	1:77563369_C/T	Zm00001eb019890	1	72.6992	72.7172	-4.8642	trans
Zm00001eb020600_1_77	1	77.2211	8.37291	0	74.5285	85.1802	c1.loc204	Zm00001eb020600	1	77.0519	77.053	-0.169201	cis
Zm00001eb020850_1_80	1	79.97	6.20378	0.000605389	74.5285	85.1802	1:79970049_G/A	Zm00001eb020850	1	78.2168	78.2192	-1.75322	cis
Zm00001eb020950_1_83	1	82.8033	8.93087	0	77.5634	87.6331	c1.loc208	Zm00001eb020950	1	79.1159	79.1179	-3.68735	cis
Zm00001eb021070_1_80	1	79.97	13.9509	0	77.5634	85.1802	1:79970049_G/A	Zm00001eb021070	1	79.9691	79.9749	-0.000973	cis
Zm00001eb021090_1_63	1	62.8558	5.92047	0.000408347	56.8225	76.6679	c1.loc197	Zm00001eb021090	1	80.0659	80.0685	17.2101	trans
Zm00001eb021310_1_81	1	81.4662	8.91989	0	79.97	87.6331	1:81466231_T/C	Zm00001eb021310	1	81.0023	81.0047	-0.463901	cis
Zm00001eb021430_1_77	1	76.6679	6.63451	0.000208051	43.9861	92.057	1:76667863_A/G	Zm00001eb021430	1	81.57	81.5725	4.90212	cis
Zm00001eb021830_6_104	6	104.39	7.84896	0	100.38	105.489	c6.loc56	Zm00001eb021830	1	83.2131	83.2144	400	trans
Zm00001eb021890_1_85	1	85.1802	12.8627	0	81.4662	89.4834	1:85180231_A/G	Zm00001eb021890	1	83.4025	83.4052	-1.77772	cis
Zm00001eb021900_1_86	1	86.4218	9.97831	0	76.6679	92.057	c1.loc210	Zm00001eb021900	1	83.4063	83.4104	-3.01544	cis
Zm00001eb021920_1_89	1	89.4834	13.5365	0	87.6331	92.057	1:89483423_C/A	Zm00001eb021920	1	83.5105	83.5117	-5.97291	trans
Zm00001eb022040_1_85	1	85.1802	13.8734	0	81.4662	89.4834	1:85180231_A/G	Zm00001eb022040	1	84.2757	84.2775	-0.904482	cis
Zm00001eb022160_1_83	1	82.8033	9.07104	0	77.5634	92.057	c1.loc208	Zm00001eb022160	1	84.959	84.9608	2.15568	cis
Zm00001eb022750_1_88	1	87.6331	9.62122	0	81.4662	89.4834	1:87633086_C/T	Zm00001eb022750	1	87.6521	87.6563	0.018982	cis
Zm00001eb022810_1_89	1	89.4834	9.35787	0	87.6331	92.6611	1:89483423_C/A	Zm00001eb022810	1	88.3456	88.3513	-1.13778	cis
Zm00001eb023140_1_92	1	92.3487	6.42906	0.000605389	87.6331	93.4871	c1.loc215	Zm00001eb023140	1	90.4183	90.4256	-1.93036	cis
Zm00001eb023490_1_93	1	92.6611	12.6565	0	92.057	93.4871	1:92661061_G/A	Zm00001eb023490	1	93.3405	93.3424	0.679427	cis
Zm00001eb023520_1_93	1	93.4871	13.058	0	92.6611	95.2221	1:93487105_A/C	Zm00001eb023520	1	93.4852	93.4886	-0.001951	cis
Zm00001eb023620_1_93	1	93.4794	6.33176	0.000208051	87.6331	99.054	c1.loc218	Zm00001eb023620	1	94.3588	94.3605	0.879381	cis
Zm00001eb023690_1_93	1	93.4794	9.52482	0	92.057	104.118	c1.loc218	Zm00001eb023690	1	95.1012	95.1057	1.62179	cis
Zm00001eb023700_1_98	1	97.9597	12.3422	0	92.6611	104.118	c1.loc220	Zm00001eb023700	1	95.2217	95.2232	-2.73794	cis
Zm00001eb023930_1_93	1	93.4871	8.11161	0	92.6611	104.118	1:93487105_A/C	Zm00001eb023930	1	96.4564	96.462	2.96932	cis
Zm00001eb023970_1_93	1	93.4871	8.07342	0	92.057	99.054	1:93487105_A/C	Zm00001eb023970	1	96.829	96.8309	3.34189	cis
Zm00001eb024110_1_113	1	112.841	6.136	0.000408347	106.948	157.759	1:112841217_A/G	Zm00001eb024110	1	97.6307	97.6339	-15.2105	trans
Zm00001eb024120_1_93	1	93.0087	6.66656	0	77.5634	104.118	c1.loc217	Zm00001eb024120	1	97.7004	97.7018	4.69168	cis
Zm00001eb024330_1_99	1	99.054	9.38825	0	95.2221	104.118	1:99053977_G/A	Zm00001eb024330	1	99.7645	99.7672	0.710563	cis
Zm00001eb025040_1_104	1	104.118	9.13716	0	99.054	112.841	1:104118325_C/T	Zm00001eb025040	1	105.459	105.464	1.34103	cis
Zm00001eb025080_1_107	1	106.948	6.66134	0.000208051	99.054	165.902	1:106947778_A/C	Zm00001eb025080	1	106.17	106.177	-0.778161	cis
Zm00001eb025540_1_113	1	112.841	9.20597	0	104.118	157.759	1:112841217_A/G	Zm00001eb025540	1	109.379	109.381	-3.4627	cis
Zm00001eb025610_1_163	1	163.171	14.0213	0	106.948	165.902	c1.loc229	Zm00001eb025610	1	109.907	109.908	-53.264	cis
Zm00001eb025640_1_113	1	112.841	17.6444	0	106.948	157.759	1:112841217_A/G	Zm00001eb025640	1	111.002	111.054	-1.83912	cis
Zm00001eb025670_1_137	1	137.109	7.40273	0	104.118	165.902	c1.loc226	Zm00001eb025670	1	111.709	111.716	-25.4004	cis
Zm00001eb025990_4_179	4	178.639	8.99845	0	176.947	179.078	4:178638772_A/C	Zm00001eb025990	1	114.983	114.985	400	trans
Zm00001eb026800_6_104	6	104.293	6.42245	0	102.9	105.489	6:104293201_T/C	Zm00001eb026800	1	125.221	125.222	400	trans
Zm00001eb028000_1_158	1	157.759	6.49948	0.0008	106.948	162.372	1:157759130_T/C	Zm00001eb028000	1	144.783	144.798	-12.9765	cis
Zm00001eb028280_9_128	9	128.289	6.22524	0.000605389	108.719	132.449	c9.loc159	Zm00001eb028280	1	148.768	148.794	400	trans
Zm00001eb028330_1_113	1	112.642	13.9351	0	106.948	162.372	c1.loc225	Zm00001eb028330	1	149.652	149.654	37.0105	cis
Zm00001eb028560_1_137	1	137.109	6.02548	0.000408347	104.118	165.902	c1.loc226	Zm00001eb028560	1	152.015	152.018	14.9051	cis
Zm00001eb028740_1_137	1	137.109	6.9471	0	104.118	162.372	c1.loc226	Zm00001eb028740	1	153.706	153.716	16.5965	cis
Zm00001eb028930_1_159	1	158.546	8.57679	0	106.948	165.902	c1.loc227	Zm00001eb028930	1	154.801	154.804	-3.74527	cis
Zm00001eb029590_1_163	1	163.171	13.3397	0	157.759	165.902	c1.loc229	Zm00001eb029590	1	160.891	160.892	-2.2804	cis
Zm00001eb029720_1_137	1	137.109	10.3431	0	106.948	165.902	c1.loc226	Zm00001eb029720	1	162.167	162.171	25.0572	cis
Zm00001eb029990_1_166	1	165.513	6.26842	0.000408347	162.372	178.129	c1.loc232	Zm00001eb029990	1	164.737	164.74	-0.776954	cis
Zm00001eb030110_1_170	1	170.359	7.67243	0	162.372	182.557	c1.loc233	Zm00001eb030110	1	165.502	165.504	-4.85725	cis
Zm00001eb030430_1_166	1	165.902	7.41486	0	162.372	177.305	1:165901660_C/G	Zm00001eb030430	1	168.441	168.443	2.53936	cis
Zm00001eb030470_1_165	1	164.733	8.60627	0	162.372	177.305	c1.loc231	Zm00001eb030470	1	168.837	168.841	4.10458	cis
Zm00001eb030760_1_178	1	178.129	6.51818	0	157.759	183.73	1:178128517_A/T	Zm00001eb030760	1	170.709	170.711	-7.41975	cis
Zm00001eb030770_1_170	1	170.359	7.98475	0.000208051	162.372	181.703	c1.loc233	Zm00001eb030770	1	170.762	170.764	0.403113	cis
Zm00001eb030870_1_176	1	176.181	11.9425	0	165.902	177.305	1:176181453_T/C	Zm00001eb030870	1	170.915	170.921	-5.26634	cis
Zm00001eb030970_5_15	5	14.7668	6.61839	0.000408347	14.2015	17.1498	c5.loc109	Zm00001eb030970	1	171.809	171.821	400	trans
Zm00001eb031100_1_166	1	165.902	10.1449	0	162.372	177.305	1:165901660_C/G	Zm00001eb031100	1	173.776	173.78	7.87447	cis
Zm00001eb031130_1_166	1	165.513	6.91786	0	162.372	178.129	c1.loc232	Zm00001eb031130	1	174.237	174.243	8.72391	cis
Zm00001eb031270_1_177	1	176.515	8.69173	0	162.372	181.703	c1.loc234	Zm00001eb031270	1	174.892	174.897	-1.62278	cis
Zm00001eb031590_1_176	1	176.181	6.05836	0.000605389	162.372	178.129	1:176181453_T/C	Zm00001eb031590	1	176.973	176.977	0.791063	cis
Zm00001eb031680_1_177	1	177.305	6.98164	0.000208051	165.902	182.557	1:177304718_G/C	Zm00001eb031680	1	177.391	177.393	0.086581	cis
Zm00001eb031790_1_177	1	177.435	6.94504	0	165.902	183.73	c1.loc235	Zm00001eb031790	1	178.102	178.105	0.666694	cis
Zm00001eb031820_1_177	1	177.435	10.5051	0	162.372	182.557	c1.loc235	Zm00001eb031820	1	178.118	178.129	0.682994	cis
Zm00001eb031840_1_177	1	177.435	7.03162	0	176.181	183.73	c1.loc235	Zm00001eb031840	1	178.326	178.329	0.890427	cis
Zm00001eb032640_1_181	1	180.888	6.27727	0	176.181	183.73	c1.loc238	Zm00001eb032640	1	182.401	182.405	1.51266	cis
Zm00001eb032860_1_183	1	182.797	7.68855	0	181.703	185.025	c1.loc240	Zm00001eb032860	1	183.816	183.817	1.01904	cis
Zm00001eb032960_1_185	1	184.677	9.5825	0	183.73	186.695	c1.loc244	Zm00001eb032960	1	184.076	184.077	-0.601207	cis
Zm00001eb033030_1_185	1	184.677	5.61624	0.000605389	182.557	187.885	c1.loc244	Zm00001eb033030	1	184.392	184.393	-0.285457	cis
Zm00001eb033050_1_184	1	184.425	9.49093	0	183.73	185.025	c1.loc243	Zm00001eb033050	1	184.435	184.439	0.00973946	cis
Zm00001eb033130_1_184	1	184.425	11.6428	0	182.557	185.025	c1.loc243	Zm00001eb033130	1	184.678	184.68	0.252801	cis
Zm00001eb033220_1_185	1	184.926	11.7686	0	183.73	186.695	c1.loc245	Zm00001eb033220	1	184.903	184.907	-0.0231669	cis
Zm00001eb033700_1_185	1	184.926	7.47703	0	183.73	187.885	c1.loc245	Zm00001eb033700	1	186.983	186.987	2.05661	cis
Zm00001eb034040_1_192	1	191.862	6.18772	0.000408347	187.885	193.303	1:191861558_A/G	Zm00001eb034040	1	188.023	188.027	-3.83897	cis
Zm00001eb034200_1_190	1	189.929	11.7342	0	186.695	191.862	c1.loc252	Zm00001eb034200	1	188.8	188.812	-1.12842	cis
Zm00001eb034240_1_192	1	191.721	8.32422	0	187.885	193.303	c1.loc253	Zm00001eb034240	1	188.971	189.028	-2.74945	cis
Zm00001eb034280_1_188	1	187.942	7.10464	0.000208051	185.025	191.862	c1.loc251	Zm00001eb034280	1	189.074	189.075	1.13206	cis
Zm00001eb034590_1_188	1	187.942	7.57639	0	185.025	191.862	c1.loc251	Zm00001eb034590	1	191.201	191.201	3.25874	cis
Zm00001eb034900_1_192	1	191.919	14.0835	0	191.63	193.303	c1.loc254	Zm00001eb034900	1	192.179	192.181	0.259372	cis
Zm00001eb035080_1_193	1	193.303	4.66319	0	191.862	196.105	1:193302590_A/G	Zm00001eb035080	1	192.912	192.933	-0.390781	cis
Zm00001eb035190_1_194	1	193.531	12.1859	0	191.862	194.955	c1.loc262	Zm00001eb035190	1	193.154	193.155	-0.37713	cis
Zm00001eb035680_1_195	1	194.955	9.40288	0	193.781	195.331	1:194954549_A/G	Zm00001eb035680	1	194.938	194.942	-0.016809	cis
Zm00001eb035730_9_48	9	48.228	6.15662	0.0008	29.0458	94.3225	9:48228035_A/G	Zm00001eb035730	1	195.236	195.243	400	trans
Zm00001eb035780_1_195	1	195.173	13.5827	0	193.781	196.105	c1.loc268	Zm00001eb035780	1	195.606	195.609	0.432274	cis
Zm00001eb035790_1_195	1	195.331	8.61732	0	193.781	196.321	1:195331005_C/T	Zm00001eb035790	1	195.68	195.683	0.348571	cis
Zm00001eb035840_1_195	1	195.173	7.13216	0	193.781	196.105	c1.loc268	Zm00001eb035840	1	195.754	195.766	0.580114	cis
Zm00001eb036350_1_196	1	196.267	10.6109	0	195.331	197.654	c1.loc272	Zm00001eb036350	1	197.653	197.657	1.38556	cis
Zm00001eb036450_1_199	1	198.585	10.8638	0	197.654	199.513	c1.loc276	Zm00001eb036450	1	197.856	197.858	-0.728695	cis
Zm00001eb036480_1_199	1	198.585	7.51427	0	196.321	199.075	c1.loc276	Zm00001eb036480	1	197.939	197.946	-0.646152	cis
Zm00001eb036720_1_199	1	199.305	5.88788	0.000605389	198.207	199.886	c1.loc280	Zm00001eb036720	1	198.925	198.928	-0.380471	cis
Zm00001eb036770_1_199	1	199.19	9.85604	0	198.207	199.513	c1.loc279	Zm00001eb036770	1	199.03	199.034	-0.159592	cis
Zm00001eb036790_1_199	1	198.92	5.82477	0.000605389	196.321	199.513	1:198920461_A/G	Zm00001eb036790	1	199.076	199.077	0.155342	cis
Zm00001eb036850_1_199	1	198.92	6.26726	0.000408347	198.207	199.513	1:198920461_A/G	Zm00001eb036850	1	199.146	199.147	0.225509	cis
Zm00001eb037100_1_200	1	199.66	6.99285	0	199.075	200.764	1:199660388_T/G	Zm00001eb037100	1	200.369	200.371	0.708316	cis
Zm00001eb037120_1_201	1	200.573	6.21482	0.000208051	199.513	200.764	1:200573382_G/A	Zm00001eb037120	1	200.446	200.453	-0.127729	cis
Zm00001eb037220_1_201	1	200.573	14.938	0	200.105	200.764	1:200573382_G/A	Zm00001eb037220	1	200.575	200.576	0.001727	cis
Zm00001eb037230_1_200	1	200.38	11.6051	0	199.886	200.764	c1.loc287	Zm00001eb037230	1	200.583	200.587	0.20296	cis
Zm00001eb037300_1_202	1	201.611	6.15306	0.000408347	199.66	202.543	1:201611427_G/A	Zm00001eb037300	1	200.748	200.753	-0.863321	cis
Zm00001eb037340_1_201	1	200.764	6.41014	0	200.573	201.421	1:200764133_G/C	Zm00001eb037340	1	200.886	200.887	0.121834	cis
Zm00001eb037460_1_201	1	201.421	7.81795	0	200.764	204.105	1:201420696_C/T	Zm00001eb037460	1	201.417	201.421	-0.003512	cis
Zm00001eb037500_1_202	1	201.611	11.4376	0	200.764	202.543	1:201611427_G/A	Zm00001eb037500	1	201.602	201.605	-0.009531	cis
Zm00001eb037570_1_202	1	201.768	5.93284	0.000408347	200.764	204.105	c1.loc294	Zm00001eb037570	1	201.946	201.948	0.178253	cis
Zm00001eb037580_1_203	1	202.543	7.80145	0	200.764	204.105	1:202543229_T/C	Zm00001eb037580	1	201.975	201.976	-0.568307	cis
Zm00001eb038130_1_204	1	204.105	7.50745	0	203.093	205.012	1:204104526_C/A	Zm00001eb038130	1	204.071	204.071	-0.033405	cis
Zm00001eb038480_1_259	1	259.337	9.33963	0	254.733	263.007	1:259337268_T/G	Zm00001eb038480	1	205.79	205.791	-53.5471	trans
Zm00001eb038560_1_206	1	206.181	8.50921	0	205.574	207.647	c1.loc309	Zm00001eb038560	1	206.019	206.019	-0.162695	cis
Zm00001eb038900_1_208	1	207.647	9.5618	0	206.015	209.821	1:207646866_C/T	Zm00001eb038900	1	207.531	207.534	-0.116174	cis
Zm00001eb039020_1_209	1	209.096	7.59418	0.000408347	207.647	210.472	1:209095554_C/T	Zm00001eb039020	1	208.35	208.354	-0.745601	cis
Zm00001eb039410_1_210	1	210.061	5.99349	0.000991697	205.012	248.111	c1.loc316	Zm00001eb039410	1	209.454	209.457	-0.607024	cis
Zm00001eb039730_1_210	1	210.432	11.0123	0	209.096	210.764	c1.loc317	Zm00001eb039730	1	210.203	210.205	-0.228674	cis
Zm00001eb039750_1_210	1	210.472	7.94243	0	209.096	216.087	1:210471657_T/A	Zm00001eb039750	1	210.471	210.472	-0.000197	cis
Zm00001eb039770_1_211	1	210.764	9.44388	0	209.096	211.666	1:210763968_C/G	Zm00001eb039770	1	210.638	210.642	-0.12587	cis
Zm00001eb039810_1_211	1	210.694	15.7009	0	209.821	211.666	c1.loc318	Zm00001eb039810	1	210.758	210.765	0.0640001	cis
Zm00001eb039840_1_210	1	210.061	10.1276	0	206.015	211.952	c1.loc316	Zm00001eb039840	1	210.905	210.91	0.844	cis
Zm00001eb039890_1_211	1	210.764	6.93487	0	209.821	211.666	1:210763968_C/G	Zm00001eb039890	1	210.957	210.958	0.193149	cis
Zm00001eb039930_1_211	1	210.764	12.9335	0	209.821	211.666	1:210763968_C/G	Zm00001eb039930	1	211.024	211.025	0.260319	cis
Zm00001eb040000_1_211	1	210.764	13.307	0	209.821	211.666	1:210763968_C/G	Zm00001eb040000	1	211.198	211.199	0.433816	cis
Zm00001eb040040_1_211	1	211.313	6.78565	0.000208051	209.821	211.952	c1.loc319	Zm00001eb040040	1	211.388	211.391	0.0744419	cis
Zm00001eb040190_1_214	1	213.779	5.3123	0.0008	211.666	217.933	c1.loc322	Zm00001eb040190	1	211.951	211.953	-1.82797	cis
Zm00001eb040310_1_214	1	213.779	8.49413	0	211.666	216.087	c1.loc322	Zm00001eb040310	1	212.563	212.567	-1.21603	cis
Zm00001eb040450_1_214	1	213.779	5.8365	0.000208051	210.764	219.565	c1.loc322	Zm00001eb040450	1	213.044	213.047	-0.735491	cis
Zm00001eb040480_1_214	1	213.598	15.4482	0	211.952	214.632	1:213598220_G/A	Zm00001eb040480	1	213.2	213.205	-0.39819	cis
Zm00001eb040730_1_212	1	211.8	5.45074	0.000991697	210.764	216.087	c1.loc320	Zm00001eb040730	1	214.403	214.404	2.60304	cis
Zm00001eb040890_1_215	1	215.485	7.63168	0	211.952	217.933	c1.loc324	Zm00001eb040890	1	215.278	215.283	-0.206965	cis
Zm00001eb041100_1_217	1	217.077	8.26444	0	214.632	219.565	c1.loc326	Zm00001eb041100	1	216.261	216.266	-0.816615	cis
Zm00001eb041180_1_240	1	240.039	5.91982	0.000208051	233.344	240.496	1:240039267_A/G	Zm00001eb041180	1	216.5	216.501	-23.5396	trans
Zm00001eb041780_1_220	1	219.879	7.54353	0	217.933	221.189	c1.loc331	Zm00001eb041780	1	219.785	219.788	-0.0943862	cis
Zm00001eb041800_1_220	1	219.785	7.86544	0	216.087	221.189	1:219785100_A/C	Zm00001eb041800	1	219.884	219.887	0.098724	cis
Zm00001eb041910_1_221	1	220.811	6.18943	0.000208051	217.933	227.733	c1.loc334	Zm00001eb041910	1	220.795	220.797	-0.0163879	cis
Zm00001eb042150_1_222	1	222.107	15.1786	0	221.189	222.836	1:222106678_G/C	Zm00001eb042150	1	222.073	222.077	-0.033182	cis
Zm00001eb042190_1_222	1	222.107	11.5362	0	221.189	222.836	1:222106678_G/C	Zm00001eb042190	1	222.174	222.175	0.066954	cis
Zm00001eb042300_1_223	1	222.836	7.02047	0	219.785	227.733	1:222835792_G/A	Zm00001eb042300	1	222.994	223.012	0.157785	cis
Zm00001eb042350_1_224	1	224.495	7.85937	0	222.107	229.298	c1.loc340	Zm00001eb042350	1	223.319	223.324	-1.17598	cis
Zm00001eb042460_1_228	1	227.733	6.65835	0	216.087	229.298	1:227733342_T/G	Zm00001eb042460	1	224.122	224.123	-3.61128	cis
Zm00001eb042630_1_227	1	227.317	11.1787	0	222.107	229.298	c1.loc341	Zm00001eb042630	1	224.875	224.876	-2.44272	cis
Zm00001eb042970_5_13	5	12.9946	5.97163	0.000408347	12.5651	14.7018	c5.loc103	Zm00001eb042970	1	226.423	226.427	400	trans
Zm00001eb043110_1_227	1	227.317	6.12636	0.000208051	221.189	229.298	c1.loc341	Zm00001eb043110	1	227.582	227.584	0.265103	cis
Zm00001eb043240_1_228	1	227.733	9.44081	0	222.107	229.905	1:227733342_T/G	Zm00001eb043240	1	227.833	227.837	0.099391	cis
Zm00001eb043440_1_230	1	229.784	5.90318	0.000408347	209.096	240.039	1:229783955_A/C	Zm00001eb043440	1	228.471	228.479	-1.31281	cis
Zm00001eb043470_1_229	1	228.953	5.49961	0.000991697	222.107	229.784	c1.loc343	Zm00001eb043470	1	228.597	228.601	-0.356334	cis
Zm00001eb043540_1_229	1	229.298	8.3148	0	227.733	229.784	1:229297706_T/C	Zm00001eb043540	1	228.776	228.785	-0.521443	cis
Zm00001eb043580_1_229	1	228.953	5.7915	0.000408347	222.836	236.868	c1.loc343	Zm00001eb043580	1	229.065	229.07	0.112296	cis
Zm00001eb043600_1_229	1	229.359	6.84379	0	227.733	229.905	c1.loc344	Zm00001eb043600	1	229.276	229.277	-0.0836541	cis
Zm00001eb043640_1_229	1	228.953	11.8639	0	227.733	229.784	c1.loc343	Zm00001eb043640	1	229.342	229.344	0.388798	cis
Zm00001eb043780_1_230	1	229.905	6.51909	0.000208051	227.733	236.868	1:229904827_G/A	Zm00001eb043780	1	229.944	229.947	0.0396	cis
Zm00001eb043790_1_230	1	229.535	6.20263	0.000408347	227.733	233.344	c1.loc345	Zm00001eb043790	1	229.947	229.948	0.412199	cis
Zm00001eb044180_1_235	1	234.987	9.55088	0	229.298	240.039	c1.loc349	Zm00001eb044180	1	231.628	231.635	-3.35875	cis
Zm00001eb044420_1_233	1	232.713	7.80583	0	227.733	240.496	c1.loc348	Zm00001eb044420	1	232.148	232.153	-0.564565	cis
Zm00001eb044640_1_235	1	234.987	6.10369	0.000408347	229.45	240.496	c1.loc349	Zm00001eb044640	1	232.942	232.958	-2.04447	cis
Zm00001eb044660_1_235	1	234.987	12.1561	0	229.45	236.868	c1.loc349	Zm00001eb044660	1	233.041	233.043	-1.94505	cis
Zm00001eb044700_1_235	1	234.987	7.59498	0	229.784	240.039	c1.loc349	Zm00001eb044700	1	233.098	233.103	-1.88815	cis
Zm00001eb044870_1_236	1	236.161	8.01076	0	229.905	240.039	c1.loc350	Zm00001eb044870	1	233.901	233.907	-2.25971	cis
Zm00001eb044950_1_233	1	233.344	11.9342	0	229.905	236.868	1:233343644_G/C	Zm00001eb044950	1	234.075	234.077	0.73131	cis
Zm00001eb045240_1_236	1	235.778	16.7733	0	229.905	236.868	1:235777848_G/T	Zm00001eb045240	1	234.814	234.816	-0.9635	cis
Zm00001eb045270_1_230	1	229.784	7.30074	0	229.298	241.264	1:229783955_A/C	Zm00001eb045270	1	235.012	235.014	5.22835	cis
Zm00001eb045300_1_233	1	232.713	6.69087	0.000208051	229.45	240.496	c1.loc348	Zm00001eb045300	1	235.178	235.203	2.46526	cis
Zm00001eb045340_1_235	1	234.987	13.2888	0	229.905	240.039	c1.loc349	Zm00001eb045340	1	235.267	235.27	0.280028	cis
Zm00001eb045420_1_235	1	234.987	9.00028	0	229.298	240.039	c1.loc349	Zm00001eb045420	1	235.511	235.527	0.524406	cis
Zm00001eb045530_4_239	4	238.826	6.66781	0.000208051	234.415	242.933	4:238825540_C/G	Zm00001eb045530	1	235.837	235.841	400	trans
Zm00001eb045690_1_237	1	236.777	6.53366	0.000408347	229.45	240.496	c1.loc351	Zm00001eb045690	1	236.595	236.598	-0.182286	cis
Zm00001eb045710_5_222	5	221.699	6.86606	0	221.498	222.523	5:221699112_A/T	Zm00001eb045710	1	236.616	236.616	400	trans
Zm00001eb045770_1_239	1	239.189	11.6625	0	233.344	240.496	c1.loc352	Zm00001eb045770	1	236.869	236.872	-2.31966	cis
Zm00001eb045930_1_229	1	228.953	7.62921	0	222.836	240.496	c1.loc343	Zm00001eb045930	1	237.98	237.985	9.02684	cis
Zm00001eb046210_1_240	1	240.219	8.77536	0	235.778	241.688	c1.loc354	Zm00001eb046210	1	239.148	239.152	-1.07103	cis
Zm00001eb046280_1_240	1	240.039	12.8671	0	235.778	240.496	1:240039267_A/G	Zm00001eb046280	1	239.334	239.372	-0.705571	cis
Zm00001eb046450_1_240	1	240.039	9.0687	0	235.778	240.496	1:240039267_A/G	Zm00001eb046450	1	239.994	239.995	-0.045586	cis
Zm00001eb046600_1_241	1	240.93	10.7461	0	240.039	241.688	c1.loc358	Zm00001eb046600	1	240.328	240.329	-0.602237	cis
Zm00001eb046670_4_242	4	241.808	4.99834	0.000991697	236.445	242.933	c4.loc316	Zm00001eb046670	1	240.894	240.899	400	trans
Zm00001eb046690_1_241	1	240.93	8.77027	0	240.039	241.688	c1.loc358	Zm00001eb046690	1	240.986	240.99	0.0560264	cis
Zm00001eb046740_1_241	1	241.303	10.9565	0	240.496	242.522	1:241303328_A/T	Zm00001eb046740	1	241.03	241.034	-0.273598	cis
Zm00001eb046840_1_241	1	241.303	8.73441	0	240.039	242.522	1:241303328_A/T	Zm00001eb046840	1	241.244	241.25	-0.059242	cis
Zm00001eb046890_1_248	1	248.448	9.90464	0	240.039	250.315	c1.loc371	Zm00001eb046890	1	241.303	241.304	-7.14504	cis
Zm00001eb047040_1_86	1	86.4218	19.5573	0	81.4662	89.4834	c1.loc210	Zm00001eb047040	1	241.965	241.984	155.543	trans
Zm00001eb047140_1_243	1	242.522	7.29716	0	240.496	259.337	1:242521762_C/G	Zm00001eb047140	1	242.414	242.429	-0.108256	cis
Zm00001eb047210_1_244	1	243.571	6.24989	0.000408347	241.688	250.315	1:243570991_G/A	Zm00001eb047210	1	242.654	242.654	-0.917292	cis
Zm00001eb047270_1_243	1	242.522	7.2983	0	241.303	246.527	1:242521762_C/G	Zm00001eb047270	1	242.993	242.996	0.471676	cis
Zm00001eb047460_1_244	1	243.571	9.44993	0	241.688	246.581	1:243570991_G/A	Zm00001eb047460	1	243.572	243.576	0.001482	cis
Zm00001eb047860_1_246	1	246.02	5.7052	0.000991697	241.688	248.111	c1.loc366	Zm00001eb047860	1	246.032	246.037	0.0123644	cis
Zm00001eb048310_1_247	1	247.209	8.912	0	241.688	250.315	c1.loc369	Zm00001eb048310	1	248.109	248.111	0.899156	cis
Zm00001eb048480_5_210	5	209.56	12.6835	0	209.357	210.448	5:209560073_T/A	Zm00001eb048480	1	249.025	249.027	400	trans
Zm00001eb048920_1_250	1	250.172	10.198	0	248.111	252.134	c1.loc374	Zm00001eb048920	1	251.335	251.336	1.16335	cis
Zm00001eb049080_1_250	1	249.597	9.95535	0	248.111	257.034	c1.loc373	Zm00001eb049080	1	251.912	251.917	2.31556	cis
Zm00001eb049560_1_256	1	255.894	12.5208	0	252.134	259.337	c1.loc381	Zm00001eb049560	1	253.509	253.518	-2.38504	cis
Zm00001eb049740_1_254	1	253.833	9.84148	0	251.85	257.034	c1.loc378	Zm00001eb049740	1	254.193	254.194	0.359933	cis
Zm00001eb049770_1_255	1	254.999	6.94179	0.000208051	251.85	257.034	c1.loc379	Zm00001eb049770	1	254.203	254.204	-0.795997	cis
Zm00001eb049790_1_255	1	254.733	7.80971	0	252.134	257.034	1:254732982_T/A	Zm00001eb049790	1	254.266	254.268	-0.466719	cis
Zm00001eb050100_1_257	1	257.034	8.97835	0	254.733	263.87	1:257034485_G/T	Zm00001eb050100	1	255.346	255.349	-1.68858	cis
Zm00001eb050110_1_257	1	257.034	7.33991	0	254.733	263.007	1:257034485_G/T	Zm00001eb050110	1	255.352	255.355	-1.68274	cis
Zm00001eb050350_6_153	6	152.582	5.80336	0.000991697	141.866	159.647	6:152582142_C/T	Zm00001eb050350	1	256.712	256.722	400	trans
Zm00001eb050370_1_262	1	262.1	7.36813	0	254.733	263.87	c1.loc387	Zm00001eb050370	1	257.034	257.038	-5.0657	cis
Zm00001eb050440_1_260	1	259.623	11.5465	0	254.733	263.007	c1.loc385	Zm00001eb050440	1	257.253	257.254	-2.36989	cis
Zm00001eb050610_1_258	1	257.92	7.60794	0	254.733	260.526	c1.loc384	Zm00001eb050610	1	257.553	257.558	-0.367106	cis
Zm00001eb050740_1_258	1	257.92	8.44755	0	254.733	263.007	c1.loc384	Zm00001eb050740	1	258.326	258.337	0.405405	cis
Zm00001eb050880_1_218	1	217.933	5.8117	0.000991697	211.952	219.785	1:217933412_G/A	Zm00001eb050880	1	259.224	259.232	41.2904	trans
Zm00001eb051020_1_259	1	259.337	8.36926	0	257.034	263.007	1:259337268_T/G	Zm00001eb051020	1	259.739	259.741	0.401723	cis
Zm00001eb051140_1_259	1	259.337	5.6142	0.000408347	254.733	263.007	1:259337268_T/G	Zm00001eb051140	1	260.066	260.072	0.72841	cis
Zm00001eb051150_1_261	1	260.526	7.8973	0	257.034	264.924	1:260526302_C/G	Zm00001eb051150	1	260.096	260.114	-0.43045	cis
Zm00001eb051260_6_173	6	172.677	10.9175	0	172.048	173.155	6:172676664_A/T	Zm00001eb051260	1	260.505	260.506	400	trans
Zm00001eb051410_1_263	1	263.007	9.8837	0	259.337	263.87	1:263007478_A/G	Zm00001eb051410	1	261.127	261.131	-1.88087	cis
Zm00001eb051510_6_102	6	101.938	7.27907	0.000408347	92.8772	105.186	c6.loc52	Zm00001eb051510	1	261.541	261.544	400	trans
Zm00001eb051870_1_260	1	259.623	8.04507	0	257.034	263.007	c1.loc385	Zm00001eb051870	1	262.942	262.987	3.31818	cis
Zm00001eb052260_4_234	4	234.476	5.96586	0	231.952	242.954	4:234476044_A/C	Zm00001eb052260	1	264.509	264.511	400	trans
Zm00001eb052470_1_265	1	264.806	6.86022	0	263.87	265.403	c1.loc394	Zm00001eb052470	1	264.923	264.927	0.116665	cis
Zm00001eb052670_1_265	1	265.199	12.8932	0	264.505	265.841	c1.loc396	Zm00001eb052670	1	265.48	265.482	0.281532	cis
Zm00001eb052700_1_265	1	265.403	8.06643	0.000208051	264.505	265.841	1:265402815_G/T	Zm00001eb052700	1	265.548	265.55	0.144736	cis
Zm00001eb052850_1_265	1	264.924	7.86436	0	264.505	269.602	1:264923798_C/T	Zm00001eb052850	1	266.068	266.075	1.14457	cis
Zm00001eb052960_1_267	1	266.957	12.2329	0	265.841	269.602	1:266956653_T/A	Zm00001eb052960	1	266.555	266.559	-0.401897	cis
Zm00001eb053070_1_267	1	266.957	8.44681	0	265.403	272.636	1:266956653_T/A	Zm00001eb053070	1	267.195	267.195	0.238151	cis
Zm00001eb053190_1_267	1	266.957	7.00999	0	265.403	272.909	1:266956653_T/A	Zm00001eb053190	1	267.464	267.471	0.506998	cis
Zm00001eb053220_1_265	1	264.924	6.5614	0	264.505	272.636	1:264923798_C/T	Zm00001eb053220	1	267.632	267.651	2.70778	cis
Zm00001eb053420_1_267	1	266.957	6.10197	0.000208051	265.403	272.636	1:266956653_T/A	Zm00001eb053420	1	268.774	268.814	1.81695	cis
Zm00001eb053470_1_268	1	268.385	8.06879	0	265.841	277.196	c1.loc400	Zm00001eb053470	1	268.855	268.859	0.47044	cis
Zm00001eb053530_1_270	1	270.492	8.35463	0	265.841	272.636	c1.loc403	Zm00001eb053530	1	269.045	269.047	-1.44666	cis
Zm00001eb053550_1_267	1	266.957	6.39427	0	265.403	272.636	1:266956653_T/A	Zm00001eb053550	1	269.114	269.116	2.15778	cis
Zm00001eb053620_1_271	1	271.134	6.34309	0.000408347	265.841	272.909	1:271134210_A/T	Zm00001eb053620	1	269.21	269.216	-1.92463	cis
Zm00001eb053650_1_268	1	268.385	13.0971	0	265.841	271.134	c1.loc400	Zm00001eb053650	1	269.38	269.386	0.995435	cis
Zm00001eb053700_1_106	1	106.317	6.48606	0	92.6611	112.841	c1.loc223	Zm00001eb053700	1	269.601	269.603	163.285	trans
Zm00001eb053710_1_270	1	270.492	8.23673	0	265.841	272.909	c1.loc403	Zm00001eb053710	1	269.697	269.703	-0.794799	cis
Zm00001eb053760_1_270	1	270.492	8.8297	0	265.403	274.55	c1.loc403	Zm00001eb053760	1	269.799	269.801	-0.693139	cis
Zm00001eb053790_1_270	1	269.969	11.8386	0	265.841	272.909	c1.loc402	Zm00001eb053790	1	269.851	269.855	-0.117847	cis
Zm00001eb053830_1_270	1	269.85	6.75561	0.000208051	266.957	271.134	1:269850303_A/G	Zm00001eb053830	1	270.085	270.093	0.2348	cis
Zm00001eb053850_1_268	1	268.385	8.61785	0	265.841	272.636	c1.loc400	Zm00001eb053850	1	270.272	270.275	1.88692	cis
Zm00001eb053870_1_270	1	270.492	12.8745	0	266.957	272.636	c1.loc403	Zm00001eb053870	1	270.352	270.355	-0.140383	cis
Zm00001eb054010_4_241	4	241.428	5.85853	0.000605389	231.952	242.722	4:241428476_T/C	Zm00001eb054010	1	270.789	270.792	400	trans
Zm00001eb054460_1_272	1	272.087	9.60629	0	266.957	274.55	c1.loc405	Zm00001eb054460	1	272.496	272.504	0.409281	cis
Zm00001eb054490_2_14	2	13.8003	7.92416	0	12.63	13.9461	c2.loc93	Zm00001eb054490	1	272.754	272.755	400	trans
Zm00001eb054520_1_273	1	273.226	11.1333	0	272.636	274.55	c1.loc407	Zm00001eb054520	1	272.947	272.951	-0.27923	cis
Zm00001eb054650_1_270	1	269.602	9.59472	0	266.957	274.55	1:269602327_G/A	Zm00001eb054650	1	273.484	273.489	3.88173	cis
Zm00001eb054680_1_273	1	272.909	6.60037	0.000208051	272.636	275.385	1:272908716_C/T	Zm00001eb054680	1	273.593	273.596	0.684281	cis
Zm00001eb055410_1_276	1	276.197	8.4056	0	272.909	278.437	c1.loc411	Zm00001eb055410	1	275.617	275.621	-0.579974	cis
Zm00001eb055470_1_278	1	278.437	5.76872	0.000991697	274.55	280.458	1:278437054_G/A	Zm00001eb055470	1	275.886	275.892	-2.55071	cis
Zm00001eb055540_1_280	1	280.297	7.91755	0	274.55	281.662	1:280297362_G/A	Zm00001eb055540	1	276.17	276.172	-4.12769	cis
Zm00001eb055720_1_277	1	277.207	15.1773	0	275.385	278.437	c1.loc412	Zm00001eb055720	1	277.129	277.132	-0.0783803	cis
Zm00001eb055730_1_276	1	276.197	6.06477	0.000408347	272.909	278.902	c1.loc411	Zm00001eb055730	1	277.186	277.19	0.988317	cis
Zm00001eb055800_1_277	1	277.207	7.82314	0	274.55	278.902	c1.loc412	Zm00001eb055800	1	277.354	277.375	0.146769	cis
Zm00001eb055830_1_278	1	277.614	19.4255	0	277.196	278.437	1:277613896_A/G	Zm00001eb055830	1	277.47	277.473	-0.143599	cis
Zm00001eb055840_1_278	1	278.437	12.0034	0	277.196	280.297	1:278437054_G/A	Zm00001eb055840	1	277.517	277.523	-0.919685	cis
Zm00001eb055900_1_278	1	277.614	7.17672	0	274.55	278.902	1:277613896_A/G	Zm00001eb055900	1	277.814	277.815	0.199701	cis
Zm00001eb056020_1_278	1	278.437	5.5858	0.000991697	266.957	280.458	1:278437054_G/A	Zm00001eb056020	1	278.791	278.795	0.35393	cis
Zm00001eb056050_1_278	1	278.437	6.6574	0.000408347	277.196	280.458	1:278437054_G/A	Zm00001eb056050	1	278.899	278.903	0.461766	cis
Zm00001eb056060_1_278	1	278.468	7.45493	0	274.55	280.458	c1.loc415	Zm00001eb056060	1	278.969	278.97	0.501347	cis
Zm00001eb056240_1_280	1	280.297	7.16759	0	272.636	281.662	1:280297362_G/A	Zm00001eb056240	1	279.495	279.499	-0.802107	cis
Zm00001eb056400_1_280	1	280.458	16.5972	0	280.297	281.662	1:280457702_G/A	Zm00001eb056400	1	280.381	280.382	-0.07621	cis
Zm00001eb056620_1_282	1	281.662	9.26966	0	278.902	281.681	1:281662352_G/A	Zm00001eb056620	1	281.118	281.122	-0.544786	cis
Zm00001eb056790_1_283	1	283.232	7.10924	0	280.458	283.838	c1.loc426	Zm00001eb056790	1	281.579	281.58	-1.65351	cis
Zm00001eb056930_1_282	1	281.672	8.78822	0	280.458	282.352	c1.loc422	Zm00001eb056930	1	281.86	281.864	0.188227	cis
Zm00001eb057050_1_282	1	282.352	7.18188	0	281.662	283.838	1:282352467_C/A	Zm00001eb057050	1	282.346	282.35	-0.006368	cis
Zm00001eb057090_1_282	1	282.352	12.0706	0	281.681	285.756	1:282352467_C/A	Zm00001eb057090	1	282.428	282.43	0.075977	cis
Zm00001eb057160_9_30	9	29.718	6.63472	0.000208051	27.8411	94.3225	c9.loc129	Zm00001eb057160	1	282.764	282.77	400	trans
Zm00001eb057180_1_282	1	281.681	14.1927	0	281.662	283.472	1:281680575_A/C	Zm00001eb057180	1	282.858	282.862	1.17728	cis
Zm00001eb057230_1_282	1	282.352	7.50603	0	281.681	285.756	1:282352467_C/A	Zm00001eb057230	1	282.959	282.965	0.60651	cis
Zm00001eb057490_1_284	1	283.838	7.20878	0	283.472	286.239	1:283838261_G/A	Zm00001eb057490	1	283.692	283.697	-0.145948	cis
Zm00001eb057700_1_284	1	283.838	14.3105	0	283.472	285.756	1:283838261_G/A	Zm00001eb057700	1	284.565	284.568	0.726597	cis
Zm00001eb057710_1_285	1	284.86	9.21978	0	281.662	286.239	c1.loc429	Zm00001eb057710	1	284.57	284.574	-0.290207	cis
Zm00001eb057970_1_286	1	285.778	7.41572	0.000208051	283.472	287.396	c1.loc430	Zm00001eb057970	1	285.339	285.342	-0.439818	cis
Zm00001eb058000_1_286	1	286.032	6.16624	0.000991697	283.838	286.391	c1.loc432	Zm00001eb058000	1	285.38	285.383	-0.651654	cis
Zm00001eb058160_1_286	1	286.239	11.9465	0	285.756	286.391	1:286238722_A/G	Zm00001eb058160	1	286.019	286.02	-0.219452	cis
Zm00001eb058220_1_286	1	286.239	6.40463	0	285.756	287.396	1:286238722_A/G	Zm00001eb058220	1	286.227	286.232	-0.011239	cis
Zm00001eb058390_2_222	2	221.99	10.9092	0	221.759	223.027	c2.loc313	Zm00001eb058390	1	286.827	286.829	400	trans
Zm00001eb058590_1_287	1	286.777	9.64042	0	283.838	287.954	c1.loc437	Zm00001eb058590	1	287.498	287.499	0.720747	cis
Zm00001eb058750_1_288	1	287.954	10.2564	0	286.543	288.428	1:287954238_T/C	Zm00001eb058750	1	287.896	287.899	-0.05785	cis
Zm00001eb058760_1_288	1	287.561	7.34213	0	286.543	288.428	c1.loc440	Zm00001eb058760	1	287.952	287.955	0.390826	cis
Zm00001eb058800_1_288	1	287.987	11.5926	0	286.543	288.712	c1.loc441	Zm00001eb058800	1	288.041	288.042	0.0540449	cis
Zm00001eb058970_1_289	1	288.712	8.24239	0	287.954	289.278	1:288711743_C/G	Zm00001eb058970	1	288.71	288.713	-0.00138	cis
Zm00001eb059190_1_290	1	289.936	7.19132	0	288.428	291.901	c1.loc449	Zm00001eb059190	1	289.709	289.712	-0.227036	cis
Zm00001eb059450_1_291	1	290.551	21.1099	0	290.042	291.901	1:290551051_A/G	Zm00001eb059450	1	290.385	290.387	-0.165794	cis
Zm00001eb059840_1_292	1	291.901	10.8773	0	290.551	292.567	1:291901115_T/C	Zm00001eb059840	1	291.924	291.928	0.022591	cis
Zm00001eb060040_1_293	1	292.6	8.08896	0	290.551	293.215	c1.loc463	Zm00001eb060040	1	292.601	292.607	0.000899773	cis
Zm00001eb060110_1_293	1	292.775	10.2872	0	292.567	293.215	c1.loc464	Zm00001eb060110	1	292.767	292.771	-0.00824295	cis
Zm00001eb060130_1_293	1	293.375	6.32892	0.000605389	292.769	294.63	c1.loc467	Zm00001eb060130	1	292.772	292.775	-0.603102	cis
Zm00001eb060190_1_293	1	293.174	8.17732	0	290.551	294.63	1:293173936_C/T	Zm00001eb060190	1	293.062	293.064	-0.112369	cis
Zm00001eb060220_1_293	1	293.375	8.28248	0	292.769	294.63	c1.loc467	Zm00001eb060220	1	293.17	293.179	-0.204238	cis
Zm00001eb060340_5_203	5	203.372	5.33363	0.000991697	198.481	203.938	5:203371617_G/A	Zm00001eb060340	1	293.491	293.495	400	trans
Zm00001eb060350_1_293	1	293.375	5.62078	0.000991697	292.131	294.91	c1.loc467	Zm00001eb060350	1	293.521	293.528	0.146687	cis
Zm00001eb060510_1_294	1	294.391	7.21902	0	293.215	294.91	c1.loc470	Zm00001eb060510	1	294.088	294.089	-0.302789	cis
Zm00001eb060520_1_294	1	294.033	6.08208	0.000208051	293.174	297.175	c1.loc469	Zm00001eb060520	1	294.101	294.108	0.0678985	cis
Zm00001eb060560_1_294	1	294.033	12.7306	0	293.215	294.91	c1.loc469	Zm00001eb060560	1	294.237	294.241	0.204071	cis
Zm00001eb061000_1_296	1	296.047	14.6529	0	294.91	296.861	1:296047269_C/T	Zm00001eb061000	1	295.514	295.515	-0.533702	cis
Zm00001eb061060_1_296	1	296.047	9.19001	0	294.91	297.175	1:296047269_C/T	Zm00001eb061060	1	295.712	295.714	-0.335493	cis
Zm00001eb061150_1_296	1	296.047	9.42738	0	294.91	297.879	1:296047269_C/T	Zm00001eb061150	1	295.908	295.911	-0.138906	cis
Zm00001eb061200_1_296	1	296.444	9.10778	0	294.91	298.006	c1.loc478	Zm00001eb061200	1	296.207	296.213	-0.236302	cis
Zm00001eb061380_1_297	1	296.861	6.25282	0.000208051	294.91	298.272	1:296861178_T/C	Zm00001eb061380	1	296.693	296.698	-0.16769	cis
Zm00001eb061410_1_297	1	296.861	9.10034	0	296.047	298.006	1:296861178_T/C	Zm00001eb061410	1	296.86	296.862	-0.000755	cis
Zm00001eb061460_1_297	1	296.861	11.6046	0	294.91	298.006	1:296861178_T/C	Zm00001eb061460	1	297.13	297.133	0.268598	cis
Zm00001eb061630_1_298	1	297.879	7.79357	0	294.91	299.539	1:297879263_C/G	Zm00001eb061630	1	297.317	297.321	-0.56178	cis
Zm00001eb061840_1_298	1	297.879	10.9566	0	297.175	298.873	1:297879263_C/G	Zm00001eb061840	1	297.878	297.881	-0.000792	cis
Zm00001eb062060_1_299	1	298.873	10.1285	0	298.006	299.539	1:298872556_A/C	Zm00001eb062060	1	298.733	298.735	-0.13997	cis
Zm00001eb062130_1_298	1	298.272	7.78082	0	297.879	299.539	1:298271572_C/T	Zm00001eb062130	1	298.909	298.913	0.637605	cis
Zm00001eb062400_1_299	1	298.873	7.78736	0	297.879	299.716	1:298872556_A/C	Zm00001eb062400	1	299.551	299.552	0.678229	cis
Zm00001eb062540_1_300	1	299.874	10.6757	0	299.539	300.799	c1.loc494	Zm00001eb062540	1	300.171	300.172	0.296753	cis
Zm00001eb062750_1_300	1	299.874	5.87192	0.0008	299.539	300.799	c1.loc494	Zm00001eb062750	1	300.684	300.685	0.810154	cis
Zm00001eb062760_1_301	1	300.799	12.2808	0	300.603	302.384	1:300798765_C/T	Zm00001eb062760	1	300.693	300.696	-0.105445	cis
Zm00001eb062940_1_301	1	300.799	10.7933	0	300.603	302.384	1:300798765_C/T	Zm00001eb062940	1	301.16	301.163	0.361271	cis
Zm00001eb063250_1_301	1	300.713	5.38065	0.000605389	294.91	302.384	c1.loc499	Zm00001eb063250	1	301.985	301.985	1.27187	cis
Zm00001eb063280_1_301	1	300.799	7.33829	0	300.603	302.384	1:300798765_C/T	Zm00001eb063280	1	302.071	302.074	1.27198	cis
Zm00001eb063430_1_302	1	302.402	8.83075	0	300.799	303.132	c1.loc514	Zm00001eb063430	1	302.412	302.419	0.010176	cis
Zm00001eb063600_1_303	1	303.132	9.425	0	302.413	304.911	1:303131565_C/T	Zm00001eb063600	1	302.752	302.758	-0.379362	cis
Zm00001eb063780_1_305	1	304.522	5.57028	0.000408347	302.384	305.094	c1.loc522	Zm00001eb063780	1	303.136	303.138	-1.38685	cis
Zm00001eb063900_1_303	1	303.185	10.1098	0	303.132	304.321	1:303184557_T/C	Zm00001eb063900	1	303.599	303.603	0.413963	cis
Zm00001eb063970_1_305	1	304.522	8.18573	0	302.384	304.911	c1.loc522	Zm00001eb063970	1	303.784	303.788	-0.738605	cis
Zm00001eb064000_1_304	1	304.321	9.51246	0	303.132	304.911	1:304321376_T/C	Zm00001eb064000	1	303.83	303.833	-0.491081	cis
Zm00001eb064300_1_305	1	304.522	6.15976	0.000208051	303.185	305.094	c1.loc522	Zm00001eb064300	1	304.458	304.461	-0.0647148	cis
Zm00001eb064400_1_305	1	304.705	9.11908	0	304.321	305.094	c1.loc523	Zm00001eb064400	1	304.812	304.818	0.106729	cis
Zm00001eb064680_2_211	2	210.892	6.31763	0	209.608	211.795	2:210891942_C/T	Zm00001eb064680	1	305.705	305.709	400	trans
Zm00001eb064730_1_305	1	305.365	8.32489	0	304.911	306.409	c1.loc531	Zm00001eb064730	1	305.871	305.888	0.506376	cis
Zm00001eb064790_1_305	1	305.149	6.86274	0.000208051	304.321	306.409	c1.loc530	Zm00001eb064790	1	305.983	305.988	0.833549	cis
Zm00001eb064800_1_306	1	306.2	7.57865	0	304.321	307.319	c1.loc533	Zm00001eb064800	1	306.038	306.042	-0.162382	cis
Zm00001eb064840_1_306	1	305.965	9.4453	0	304.911	306.409	1:305964905_G/T	Zm00001eb064840	1	306.119	306.12	0.15437	cis
Zm00001eb064860_1_306	1	306.2	8.94452	0	305.094	307.319	c1.loc533	Zm00001eb064860	1	306.17	306.176	-0.0298875	cis
Zm00001eb064870_1_306	1	306.2	6.36707	0.0008	304.911	307.319	c1.loc533	Zm00001eb064870	1	306.175	306.18	-0.0248835	cis
Zm00001eb064990_4_165	4	164.72	6.24821	0	162.371	167.903	c4.loc184	Zm00001eb064990	1	306.562	306.569	400	trans
Zm00001eb065360_4_236	4	236.016	5.80498	0.000991697	234.476	241.428	4:236016280_G/A	Zm00001eb065360	1	307.515	307.518	400	trans
Zm00001eb406100_10_4	10	3.71836	11.7927	0	2.73208	4.14674	c10.loc24	Zm00001eb406100	10	3.75913	3.76013	0.0407694	cis
Zm00001eb406170_10_4	10	3.80207	6.77484	0.000408347	3.5915	4.19632	c10.loc25	Zm00001eb406170	10	3.81329	3.81401	0.0112181	cis
Zm00001eb406520_10_4	10	4.44149	11.295	0	4.21572	5.0287	c10.loc41	Zm00001eb406520	10	4.40504	4.41357	-0.0364472	cis
Zm00001eb406570_10_4	10	4.44498	6.485	0	4.21572	5.0287	10:4444978_C/T	Zm00001eb406570	10	4.60419	4.61021	0.159211	cis
Zm00001eb406660_10_5	10	4.64245	5.34908	0.000991697	4.21572	5.33595	c10.loc44	Zm00001eb406660	10	4.95562	4.95783	0.313175	cis
Zm00001eb406670_10_5	10	4.99301	9.25582	0	4.44498	5.55683	c10.loc49	Zm00001eb406670	10	4.96939	4.97129	-0.0236263	cis
Zm00001eb406900_10_5	10	5.39486	10.513	0	4.44498	5.66851	c10.loc51	Zm00001eb406900	10	5.55661	5.55781	0.161749	cis
Zm00001eb407050_10_6	10	5.87555	9.80571	0	5.66851	6.54338	c10.loc58	Zm00001eb407050	10	6.00988	6.01151	0.134332	cis
Zm00001eb407220_10_7	10	6.54338	14.5545	0	6.01097	7.27265	10:6543375_G/C	Zm00001eb407220	10	6.80859	6.81114	0.265215	cis
Zm00001eb407240_10_7	10	7.27265	7.22677	0.000208051	6.54338	10.4512	10:7272654_A/G	Zm00001eb407240	10	6.82534	6.83109	-0.447314	cis
Zm00001eb407460_10_10	10	10.1452	7.90058	0	6.01097	10.3863	10:10145232_A/G	Zm00001eb407460	10	7.26035	7.26096	-2.88489	cis
Zm00001eb407760_10_11	10	10.6409	7.79354	0	6.54338	13.6775	c10.loc72	Zm00001eb407760	10	9.0399	9.04208	-1.60102	cis
Zm00001eb407850_10_7	10	7.01775	16.9697	0	6.54338	10.1452	c10.loc65	Zm00001eb407850	10	9.41089	9.41154	2.39314	cis
Zm00001eb407950_10_10	10	10.1452	5.90256	0.0008	6.01097	10.4512	10:10145232_A/G	Zm00001eb407950	10	9.83867	9.8393	-0.306558	cis
Zm00001eb407960_10_10	10	10.1452	7.28194	0.000208051	6.54338	10.4512	10:10145232_A/G	Zm00001eb407960	10	9.83934	9.84013	-0.305895	cis
Zm00001eb408010_10_10	10	10.416	6.3641	0.000208051	10.1452	39.2792	c10.loc70	Zm00001eb408010	10	10.0469	10.0489	-0.369143	cis
Zm00001eb408260_10_11	10	10.6409	7.0267	0	10.3863	14.5929	c10.loc72	Zm00001eb408260	10	10.4849	10.489	-0.155983	cis
Zm00001eb408380_10_12	10	11.6777	12.3877	0	10.3863	13.5032	c10.loc73	Zm00001eb408380	10	11.1874	11.1897	-0.490317	cis
Zm00001eb408460_10_14	10	13.5669	12.715	0	10.6647	14.5929	c10.loc75	Zm00001eb408460	10	11.6735	11.6802	-1.89339	cis
Zm00001eb408620_10_14	10	13.5032	6.22095	0.000408347	10.6647	14.5929	10:13503214_C/A	Zm00001eb408620	10	12.6877	12.6982	-0.815473	cis
Zm00001eb408900_10_16	10	16.4717	6.07003	0.000991697	13.6775	88.9557	10:16471747_C/T	Zm00001eb408900	10	14.5927	14.5956	-1.87903	cis
Zm00001eb408940_10_15	10	14.5929	5.81839	0.000991697	10.4512	16.4717	10:14592944_C/T	Zm00001eb408940	10	14.8929	14.8959	0.299971	cis
Zm00001eb409140_10_17	10	16.8283	8.354	0	13.6775	39.2792	c10.loc80	Zm00001eb409140	10	16.1367	16.1376	-0.691615	cis
Zm00001eb409530_10_24	10	23.6685	5.70539	0.000408347	13.5032	82.9979	10:23668534_T/C	Zm00001eb409530	10	18.3793	18.3932	-5.28921	cis
Zm00001eb409570_10_17	10	16.8283	8.26224	0	13.6775	39.2792	c10.loc80	Zm00001eb409570	10	18.7478	18.7594	1.91951	cis
Zm00001eb409680_10_23	10	23.2628	6.91508	0.000408347	14.5929	39.2792	c10.loc82	Zm00001eb409680	10	19.2239	19.2303	-4.03888	cis
Zm00001eb409850_10_21	10	21.3251	10.5431	0	14.5929	39.2792	c10.loc81	Zm00001eb409850	10	20.5995	20.6569	-0.725596	cis
Zm00001eb409950_10_21	10	21.3251	6.30409	0.000408347	14.5929	78.5116	c10.loc81	Zm00001eb409950	10	22.0053	22.0107	0.680175	cis
Zm00001eb409970_10_23	10	23.2628	6.69448	0	16.4717	77.7465	c10.loc82	Zm00001eb409970	10	22.0549	22.0748	-1.20791	cis
Zm00001eb410030_10_39	10	38.9673	8.02013	0	16.4717	77.7465	c10.loc84	Zm00001eb410030	10	22.555	22.5594	-16.4122	cis
Zm00001eb410120_10_115	10	114.801	5.61505	0.000208051	14.5929	123.475	c10.loc105	Zm00001eb410120	10	23.3454	23.3503	-91.4555	cis
Zm00001eb410230_10_24	10	23.6685	10.5288	0	16.4717	39.2792	10:23668534_T/C	Zm00001eb410230	10	23.6587	23.6697	-0.009867	cis
Zm00001eb410550_10_39	10	39.2792	10.194	0	23.6685	77.7465	10:39279210_T/C	Zm00001eb410550	10	25.9036	25.9069	-13.3756	cis
Zm00001eb410560_10_30	10	30.2963	14.8442	0	16.4717	66.1547	c10.loc83	Zm00001eb410560	10	25.9061	25.9164	-4.3902	cis
Zm00001eb410570_10_30	10	30.2963	6.056	0.000408347	14.5929	77.7465	c10.loc83	Zm00001eb410570	10	25.9167	25.9179	-4.37958	cis
Zm00001eb410840_10_23	10	23.2628	9.96883	0	14.5929	66.1547	c10.loc82	Zm00001eb410840	10	27.694	27.7019	4.43118	cis
Zm00001eb411020_10_39	10	39.2792	10.8547	0	23.6685	77.7465	10:39279210_T/C	Zm00001eb411020	10	30.0763	30.0799	-9.20288	cis
Zm00001eb411200_4_235	4	235.102	6.61131	0.000208051	231.952	241.951	c4.loc303	Zm00001eb411200	10	32.2563	32.2598	400	trans
Zm00001eb411220_10_39	10	39.2792	6.01598	0	10.6647	77.7465	10:39279210_T/C	Zm00001eb411220	10	32.7089	32.7099	-6.57031	cis
Zm00001eb411420_10_30	10	30.2963	6.96663	0	10.6647	77.7465	c10.loc83	Zm00001eb411420	10	35.0781	35.0853	4.78187	cis
Zm00001eb411820_10_14	10	13.5032	5.51082	0.000605389	10.6647	14.5929	10:13503214_C/A	Zm00001eb411820	10	40.3299	40.3337	26.8266	trans
Zm00001eb412150_10_21	10	21.3251	9.52945	0	14.5929	66.1547	c10.loc81	Zm00001eb412150	10	45.2415	45.2424	23.9164	cis
Zm00001eb412190_2_206	2	206.059	5.3868	0.000991697	205.56	210.892	2:206059432_C/T	Zm00001eb412190	10	45.7048	45.7077	400	trans
Zm00001eb412910_10_39	10	38.9673	7.33356	0	16.4717	77.7465	c10.loc84	Zm00001eb412910	10	55.3959	55.3997	16.4287	cis
Zm00001eb412960_10_39	10	39.2792	7.69234	0	23.6685	78.5116	10:39279210_T/C	Zm00001eb412960	10	56.5649	56.5682	17.2857	cis
Zm00001eb413030_10_39	10	38.9673	11.0083	0	16.4717	77.7465	c10.loc84	Zm00001eb413030	10	57.7533	57.7559	18.7861	cis
Zm00001eb413090_10_39	10	39.2792	11.2238	0	23.6685	77.7465	10:39279210_T/C	Zm00001eb413090	10	58.4995	58.4998	19.2203	cis
Zm00001eb413200_10_66	10	66.1547	6.40407	0	23.6685	82.9979	10:66154725_C/T	Zm00001eb413200	10	59.5928	59.5938	-6.56195	cis
Zm00001eb413280_4_28	4	28.0465	11.0919	0	25.0849	35.3215	c4.loc132	Zm00001eb413280	10	60.4634	60.4729	400	trans
Zm00001eb413360_10_30	10	30.2963	5.53826	0.000408347	14.5929	86.8888	c10.loc83	Zm00001eb413360	10	61.1341	61.1361	30.8379	cis
Zm00001eb413950_10_123	10	123.18	5.73567	0.000991697	13.6775	132.791	c10.loc110	Zm00001eb413950	10	66.6991	66.7575	-56.4811	cis
Zm00001eb414140_10_72	10	71.5253	13.1669	0	23.6685	78.5116	c10.loc86	Zm00001eb414140	10	68.0862	68.0877	-3.43901	cis
Zm00001eb414630_10_66	10	66.1547	8.79986	0	39.2792	78.5116	10:66154725_C/T	Zm00001eb414630	10	71.5578	71.5604	5.40311	cis
Zm00001eb414730_10_78	10	77.7465	8.79503	0	39.2792	82.9979	10:77746478_T/C	Zm00001eb414730	10	72.1931	72.1968	-5.55339	cis
Zm00001eb414840_10_72	10	71.5253	7.91626	0	23.6685	82.9979	c10.loc86	Zm00001eb414840	10	72.6758	72.6769	1.1506	cis
Zm00001eb414980_10_72	10	71.5253	7.02759	0.000208051	16.4717	78.5116	c10.loc86	Zm00001eb414980	10	74.0056	74.0066	2.48036	cis
Zm00001eb415500_10_78	10	77.7465	9.74586	0	39.2792	82.9979	10:77746478_T/C	Zm00001eb415500	10	77.7408	77.7432	-0.005682	cis
Zm00001eb416020_10_81	10	80.596	6.25157	0.000605389	66.1547	86.8888	c10.loc90	Zm00001eb416020	10	80.847	80.8478	0.250946	cis
Zm00001eb416330_10_115	10	114.801	5.83226	0.0008	101.13	123.475	c10.loc105	Zm00001eb416330	10	82.423	82.4254	-32.3779	trans
Zm00001eb416410_10_81	10	80.596	10.4809	0	66.1547	86.8888	c10.loc90	Zm00001eb416410	10	83.1683	83.1712	2.57225	cis
Zm00001eb416560_10_83	10	82.9979	9.6851	0	78.5116	86.8888	10:82997893_C/T	Zm00001eb416560	10	83.875	83.8794	0.877102	cis
Zm00001eb416600_10_82	10	82.3469	11.3342	0	66.1547	86.8888	c10.loc91	Zm00001eb416600	10	83.9696	83.971	1.62263	cis
Zm00001eb416630_10_85	10	84.6341	7.07665	0	78.5116	93.9069	c10.loc93	Zm00001eb416630	10	84.258	84.2591	-0.376046	cis
Zm00001eb416740_10_82	10	82.3469	12.7889	0	77.7465	86.8888	c10.loc91	Zm00001eb416740	10	84.9498	84.9516	2.60289	cis
Zm00001eb416820_10_85	10	84.6341	8.23901	0	14.5929	88.9557	c10.loc93	Zm00001eb416820	10	85.2973	85.298	0.663199	cis
Zm00001eb416900_10_83	10	82.9979	5.25342	0.000408347	77.7465	86.8888	10:82997893_C/T	Zm00001eb416900	10	85.4898	85.491	2.49192	cis
Zm00001eb417050_10_88	10	88.1801	6.05702	0.000605389	82.9979	101.13	c10.loc96	Zm00001eb417050	10	86.322	86.3272	-1.85809	cis
Zm00001eb417170_10_87	10	86.6439	8.34917	0	82.9979	93.9069	c10.loc95	Zm00001eb417170	10	87.0453	87.0469	0.401412	cis
Zm00001eb417330_10_87	10	86.8888	5.06112	0.0008	82.9979	104.091	10:86888758_C/T	Zm00001eb417330	10	87.6681	87.6693	0.779314	cis
Zm00001eb417400_10_89	10	88.9557	8.29887	0.000208051	82.9979	101.13	10:88955744_T/C	Zm00001eb417400	10	88.3062	88.3079	-0.649569	cis
Zm00001eb417450_10_88	10	88.1801	7.5572	0	82.9979	101.13	c10.loc96	Zm00001eb417450	10	88.7661	88.7684	0.586073	cis
Zm00001eb417750_10_87	10	86.6439	7.54455	0	82.9979	93.9069	c10.loc95	Zm00001eb417750	10	90.3347	90.335	3.69079	cis
Zm00001eb417820_10_89	10	88.9557	10.2477	0	82.9979	93.9069	10:88955744_T/C	Zm00001eb417820	10	90.4947	90.4976	1.53893	cis
Zm00001eb417940_10_89	10	88.9557	6.40686	0.000208051	82.9979	101.13	10:88955744_T/C	Zm00001eb417940	10	91.2458	91.2488	2.29004	cis
Zm00001eb418140_10_89	10	88.9557	15.3035	0	86.8888	93.9069	10:88955744_T/C	Zm00001eb418140	10	92.2958	92.2976	3.34008	cis
Zm00001eb418160_10_87	10	86.6439	5.68915	0.0008	66.1547	101.13	c10.loc95	Zm00001eb418160	10	92.3034	92.3147	5.65954	cis
Zm00001eb418440_10_85	10	84.6341	7.25983	0	78.5116	101.13	c10.loc93	Zm00001eb418440	10	94.0753	94.0781	9.44124	cis
Zm00001eb418960_10_101	10	101.13	9.83205	0	93.9069	104.091	10:101130078_G/A	Zm00001eb418960	10	97.5888	97.6047	-3.54124	cis
Zm00001eb419020_4_153	4	152.513	6.18671	0.000408347	129.511	157.08	c4.loc163	Zm00001eb419020	10	97.9678	97.9682	400	trans
Zm00001eb419200_10_89	10	88.9557	9.44156	0	82.9979	104.091	10:88955744_T/C	Zm00001eb419200	10	98.9046	98.9082	9.94885	cis
Zm00001eb419540_10_103	10	102.832	6.27639	0.000208051	88.9557	115.973	c10.loc101	Zm00001eb419540	10	101.674	101.676	-1.15794	cis
Zm00001eb419640_10_119	10	118.506	8.3339	0	13.6775	121.153	10:118506487_G/A	Zm00001eb419640	10	102.194	102.196	-16.3123	cis
Zm00001eb419690_4_234	4	234.476	5.77638	0.000208051	231.952	236.016	4:234476044_A/C	Zm00001eb419690	10	102.336	102.344	400	trans
Zm00001eb420010_4_235	4	235.102	5.80692	0.0008	189.333	241.428	c4.loc303	Zm00001eb420010	10	104.112	104.12	400	trans
Zm00001eb420190_10_103	10	102.832	8.73459	0	93.9069	115.973	c10.loc101	Zm00001eb420190	10	105.842	105.848	3.01031	cis
Zm00001eb420610_10_112	10	112.262	8.80379	0	101.13	115.973	c10.loc104	Zm00001eb420610	10	108.702	108.705	-3.55948	cis
Zm00001eb420750_10_114	10	113.692	5.89722	0.000991697	101.13	123.475	10:113692090_A/T	Zm00001eb420750	10	109.862	109.862	-3.83039	cis
Zm00001eb420850_10_104	10	104.091	9.00841	0	101.13	113.692	10:104091369_G/C	Zm00001eb420850	10	110.156	110.158	6.06492	cis
Zm00001eb420880_10_103	10	102.832	7.52862	0	86.8888	113.692	c10.loc101	Zm00001eb420880	10	110.387	110.395	7.55543	cis
Zm00001eb421170_10_112	10	112.262	5.8579	0.000208051	88.9557	115.973	c10.loc104	Zm00001eb421170	10	112.182	112.188	-0.0800914	cis
Zm00001eb421270_10_114	10	113.692	11.808	0	109.861	115.973	10:113692090_A/T	Zm00001eb421270	10	112.97	112.978	-0.722123	cis
Zm00001eb421490_7_87	7	86.6478	6.10468	0	36.027	113.935	7:86647805_G/A	Zm00001eb421490	10	114.271	114.272	400	trans
Zm00001eb421600_10_94	10	93.9069	5.85479	0.000408347	86.8888	115.973	10:93906873_G/C	Zm00001eb421600	10	115.005	115.009	21.0982	cis
Zm00001eb421890_10_116	10	115.973	7.82365	0	109.861	125.895	10:115972767_C/G	Zm00001eb421890	10	116.489	116.49	0.515941	cis
Zm00001eb422350_10_119	10	118.506	6.33334	0	109.861	136.168	10:118506487_G/A	Zm00001eb422350	10	118.502	118.512	-0.004501	cis
Zm00001eb422850_10_121	10	121.153	9.68515	0	115.973	123.475	10:121153092_C/A	Zm00001eb422850	10	120.546	120.547	-0.607351	cis
Zm00001eb423040_10_126	10	125.895	6.14785	0.000408347	113.692	129.044	10:125894628_A/T	Zm00001eb423040	10	121.472	121.482	-4.42295	cis
Zm00001eb423100_10_121	10	121.153	12.3865	0	118.506	123.475	10:121153092_C/A	Zm00001eb423100	10	121.628	121.629	0.475153	cis
Zm00001eb423960_10_126	10	125.895	12.7576	0	123.475	127.002	10:125894628_A/T	Zm00001eb423960	10	124.407	124.413	-1.48729	cis
Zm00001eb423980_10_126	10	126.369	9.24831	0	121.153	129.758	c10.loc112	Zm00001eb423980	10	124.468	124.472	-1.9015	cis
Zm00001eb424000_10_126	10	125.895	9.94911	0	121.153	127.002	10:125894628_A/T	Zm00001eb424000	10	124.751	124.758	-1.14396	cis
Zm00001eb424280_10_133	10	132.882	6.54365	0.000208051	121.153	134.451	c10.loc120	Zm00001eb424280	10	125.549	125.552	-7.33296	cis
Zm00001eb424450_10_126	10	126.369	5.71765	0.000408347	121.153	133.476	c10.loc112	Zm00001eb424450	10	126.262	126.27	-0.107606	cis
Zm00001eb424500_10_127	10	127.002	7.93117	0	123.475	129.758	10:127002306_G/A	Zm00001eb424500	10	126.38	126.382	-0.622361	cis
Zm00001eb424560_10_126	10	126.369	8.06153	0	121.153	133.476	c10.loc112	Zm00001eb424560	10	126.615	126.623	0.245613	cis
Zm00001eb424590_10_127	10	127.002	7.53017	0.000208051	123.475	129.758	10:127002306_G/A	Zm00001eb424590	10	126.719	126.722	-0.283484	cis
Zm00001eb424690_10_126	10	126.369	9.54632	0	123.475	129.758	c10.loc112	Zm00001eb424690	10	127.001	127.004	0.631237	cis
Zm00001eb424770_10_130	10	129.507	8.71717	0	125.895	132.791	c10.loc115	Zm00001eb424770	10	127.497	127.5	-2.01087	cis
Zm00001eb425120_10_129	10	129.044	6.45174	0.000208051	125.895	134.451	10:129043632_G/A	Zm00001eb425120	10	128.457	128.462	-0.586815	cis
Zm00001eb425160_10_128	10	127.575	5.92741	0.0008	125.895	129.766	c10.loc113	Zm00001eb425160	10	128.671	128.676	1.09563	cis
Zm00001eb425170_10_129	10	129.044	16.3275	0	127.002	129.758	10:129043632_G/A	Zm00001eb425170	10	128.778	128.783	-0.265546	cis
Zm00001eb425300_10_129	10	129.044	7.1003	0	121.153	129.758	10:129043632_G/A	Zm00001eb425300	10	129.09	129.096	0.046688	cis
Zm00001eb425420_10_129	10	129.106	5.76176	0.000605389	125.895	133.362	c10.loc114	Zm00001eb425420	10	129.418	129.42	0.311642	cis
Zm00001eb425440_10_130	10	129.758	9.52337	0	118.506	132.791	10:129757726_G/T	Zm00001eb425440	10	129.441	129.447	-0.316894	cis
Zm00001eb425810_10_130	10	129.758	11.941	0	129.044	133.362	10:129757726_G/T	Zm00001eb425810	10	130.511	130.514	0.753017	cis
Zm00001eb425970_10_133	10	132.791	11.8268	0	129.766	133.476	10:132790885_C/T	Zm00001eb425970	10	131.067	131.083	-1.7236	cis
Zm00001eb426050_10_133	10	132.791	9.89402	0	129.766	133.362	10:132790885_C/T	Zm00001eb426050	10	131.268	131.274	-1.52316	cis
Zm00001eb426130_10_131	10	130.782	10.1488	0	129.044	133.362	c10.loc119	Zm00001eb426130	10	131.514	131.516	0.731929	cis
Zm00001eb426160_10_133	10	132.791	15.3536	0	129.886	133.362	10:132790885_C/T	Zm00001eb426160	10	131.647	131.65	-1.14386	cis
Zm00001eb426250_10_130	10	129.886	13.1126	0	129.044	132.791	10:129885553_C/T	Zm00001eb426250	10	132.056	132.058	2.17037	cis
Zm00001eb426690_10_133	10	133.494	7.74492	0	133.362	134.811	c10.loc124	Zm00001eb426690	10	133.361	133.375	-0.133193	cis
Zm00001eb426710_10_133	10	133.401	7.66464	0	129.886	134.451	c10.loc122	Zm00001eb426710	10	133.463	133.466	0.0614115	cis
Zm00001eb427200_10_135	10	135.015	6.75625	0.000208051	134.451	136.168	10:135014693_T/C	Zm00001eb427200	10	135.082	135.085	0.067137	cis
Zm00001eb427230_10_135	10	134.948	8.34775	0	133.476	136.168	c10.loc130	Zm00001eb427230	10	135.099	135.101	0.150916	cis
Zm00001eb427260_10_136	10	135.808	7.8136	0	134.451	136.656	c10.loc132	Zm00001eb427260	10	135.117	135.119	-0.69089	cis
Zm00001eb427500_10_136	10	136.168	9.02423	0	135.015	136.656	10:136168305_C/T	Zm00001eb427500	10	135.865	135.866	-0.303373	cis
Zm00001eb427670_10_136	10	136.421	14.516	0	135.015	137.678	c10.loc134	Zm00001eb427670	10	136.341	136.343	-0.0800651	cis
Zm00001eb427720_10_137	10	136.621	7.0016	0	135.015	137.678	c10.loc135	Zm00001eb427720	10	136.415	136.419	-0.206508	cis
Zm00001eb427870_10_137	10	136.656	5.98249	0.000208051	135.015	138.1	10:136655815_A/G	Zm00001eb427870	10	136.951	136.955	0.295456	cis
Zm00001eb428370_10_138	10	138.1	8.45906	0	137.678	139.507	10:138100042_C/A	Zm00001eb428370	10	138.2	138.204	0.09967	cis
Zm00001eb428410_10_138	10	138.258	6.08981	0.000208051	137.129	139.507	c10.loc143	Zm00001eb428410	10	138.32	138.323	0.0619964	cis
Zm00001eb428490_10_139	10	138.725	10.3661	0	137.95	139.507	c10.loc145	Zm00001eb428490	10	138.726	138.729	0.00115335	cis
Zm00001eb428530_10_139	10	138.501	6.29068	0	137.129	139.507	c10.loc144	Zm00001eb428530	10	138.763	138.767	0.261953	cis
Zm00001eb428540_10_140	10	139.614	7.71543	0	138.536	141.211	c10.loc150	Zm00001eb428540	10	138.819	138.823	-0.795524	cis
Zm00001eb428650_10_139	10	138.725	10.1777	0	137.95	139.507	c10.loc145	Zm00001eb428650	10	139.346	139.349	0.620617	cis
Zm00001eb428740_10_91	10	91.1455	10.1693	0	82.9979	104.091	c10.loc97	Zm00001eb428740	10	139.56	139.567	48.4144	trans
Zm00001eb429400_10_141	10	141.083	5.66406	0.000605389	138.536	143.616	c10.loc158	Zm00001eb429400	10	141.318	141.321	0.235365	cis
Zm00001eb429860_9_110	9	110.303	6.27246	0.000208051	105.1	111.197	9:110303225_C/A	Zm00001eb429860	10	142.019	142.022	400	trans
Zm00001eb429900_10_141	10	141.211	8.11763	0	140.725	141.631	10:141211323_G/A	Zm00001eb429900	10	142.134	142.137	0.923077	cis
Zm00001eb430360_4_233	4	232.591	6.04498	0.000208051	224.122	236.445	c4.loc300	Zm00001eb430360	10	143.239	143.258	400	trans
Zm00001eb430480_10_141	10	140.974	9.24734	0	139.947	144.068	c10.loc157	Zm00001eb430480	10	143.614	143.618	2.63937	cis
Zm00001eb430730_10_144	10	144.416	5.24634	0.000991697	140.725	145.104	10:144416252_G/A	Zm00001eb430730	10	144.217	144.222	-0.199456	cis
Zm00001eb430910_10_144	10	144.486	11.7013	0	144.068	144.763	c10.loc176	Zm00001eb430910	10	144.625	144.626	0.138472	cis
Zm00001eb431000_10_145	10	144.763	6.06398	0.000605389	144.416	145.104	10:144763134_C/T	Zm00001eb431000	10	144.76	144.763	-0.003372	cis
Zm00001eb431090_10_145	10	144.763	6.02538	0.000208051	144.416	145.104	10:144763134_C/T	Zm00001eb431090	10	144.96	144.961	0.196639	cis
Zm00001eb431180_5_21	5	21.4412	12.2223	0	19.6294	28.9158	5:21441239_C/A	Zm00001eb431180	10	145.088	145.1	400	trans
Zm00001eb431340_10_145	10	145.385	8.28837	0	145.104	145.9	c10.loc190	Zm00001eb431340	10	145.546	145.55	0.161112	cis
Zm00001eb431360_10_145	10	145.34	9.6795	0	145.104	145.9	10:145340464_G/C	Zm00001eb431360	10	145.588	145.589	0.247285	cis
Zm00001eb431480_10_147	10	147.062	7.48727	0	146.067	147.348	c10.loc200	Zm00001eb431480	10	145.878	145.878	-1.18406	cis
Zm00001eb431550_10_146	10	146.067	17.6029	0	145.9	146.277	10:146067163_C/T	Zm00001eb431550	10	146.074	146.075	0.007182	cis
Zm00001eb431690_10_146	10	146.277	13.8057	0	146.067	147.09	10:146277111_A/G	Zm00001eb431690	10	146.448	146.45	0.170508	cis
Zm00001eb431760_10_146	10	146.405	17.77	0	146.067	147.177	c10.loc197	Zm00001eb431760	10	146.667	146.674	0.261788	cis
Zm00001eb432160_10_148	10	147.82	7.65069	0	147.557	149.255	c10.loc208	Zm00001eb432160	10	147.681	147.682	-0.138448	cis
Zm00001eb432320_10_148	10	147.699	11.0852	0	147.557	148.166	10:147699489_G/A	Zm00001eb432320	10	147.987	147.989	0.287932	cis
Zm00001eb432380_10_147	10	147.286	10.4775	0	147.09	148.166	c10.loc203	Zm00001eb432380	10	148.165	148.167	0.879382	cis
Zm00001eb432390_9_110	9	110.439	5.6688	0.000991697	103.983	122.437	c9.loc145	Zm00001eb432390	10	148.169	148.175	400	trans
Zm00001eb432400_10_148	10	148.205	13.8591	0	147.699	148.413	c10.loc210	Zm00001eb432400	10	148.177	148.178	-0.0282826	cis
Zm00001eb432610_10_149	10	148.837	24.8965	0	148.413	149.255	c10.loc219	Zm00001eb432610	10	148.724	148.725	-0.113049	cis
Zm00001eb432710_10_149	10	148.534	6.26253	0.000605389	147.557	149.394	c10.loc218	Zm00001eb432710	10	148.81	148.811	0.275726	cis
Zm00001eb432760_10_149	10	149.224	7.80498	0	148.413	149.394	c10.loc221	Zm00001eb432760	10	148.893	148.897	-0.33095	cis
Zm00001eb432990_10_149	10	149.278	5.83842	0.0008	149.198	149.463	c10.loc223	Zm00001eb432990	10	149.268	149.273	-0.010019	cis
Zm00001eb433400_9_115	9	115.334	6.19296	0.000208051	23.9568	124.763	9:115334027_T/C	Zm00001eb433400	10	149.837	149.84	400	trans
Zm00001eb433440_10_150	10	150.071	6.23358	0.000208051	149.851	150.134	c10.loc240	Zm00001eb433440	10	149.866	149.868	-0.205043	cis
Zm00001eb433520_10_150	10	150.371	6.81376	0	150.124	150.73	10:150370995_G/A	Zm00001eb433520	10	150.133	150.135	-0.237732	cis
Zm00001eb433640_10_151	10	150.663	12.2992	0	150.212	150.73	c10.loc253	Zm00001eb433640	10	150.355	150.357	-0.308386	cis
Zm00001eb433660_10_119	10	119.052	5.15219	0.000991697	93.9069	123.475	c10.loc107	Zm00001eb433660	10	150.366	150.368	31.3146	trans
Zm00001eb433800_10_150	10	150.357	10.0778	0	150.134	150.73	c10.loc250	Zm00001eb433800	10	150.571	150.572	0.213777	cis
Zm00001eb434300_10_151	10	151.153	7.04299	0	151.046	151.153	10:151152954_A/T	Zm00001eb434300	10	151.215	151.217	0.062025	cis
Zm00001eb065610_2_2	2	1.81903	6.67068	0	1.81138	2.0902	c2.loc2	Zm00001eb065610	2	0.24925	0.25071	-1.56978	cis
Zm00001eb065740_2_23	2	23.4059	9.08316	0	21.5345	29.9046	c2.loc149	Zm00001eb065740	2	1.12072	1.12346	-22.2852	trans
Zm00001eb065770_2_2	2	1.87901	10.6668	0	1.81138	2.3964	c2.loc3	Zm00001eb065770	2	1.21344	1.22424	-0.665572	cis
Zm00001eb065790_2_2	2	1.95139	7.55956	0	1.81138	2.3964	c2.loc4	Zm00001eb065790	2	1.24519	1.24827	-0.706194	cis
Zm00001eb066030_2_2	2	1.81138	8.81839	0	1.81138	2.0902	2:1811381_C/G	Zm00001eb066030	2	1.70241	1.71142	-0.108972	cis
Zm00001eb066110_2_2	2	1.81138	12.2832	0	1.81138	2.0902	2:1811381_C/G	Zm00001eb066110	2	1.80748	1.81192	-0.003904	cis
Zm00001eb066130_2_2	2	2.29309	6.26503	0.000208051	1.81138	2.3964	2:2293089_C/T	Zm00001eb066130	2	1.81485	1.81583	-0.478241	cis
Zm00001eb066230_2_2	2	2.10412	7.01168	0.000208051	1.8205	2.52942	c2.loc6	Zm00001eb066230	2	1.90858	1.91718	-0.195535	cis
Zm00001eb066260_2_2	2	2.02376	12.6097	0	1.8205	2.3964	c2.loc5	Zm00001eb066260	2	1.94619	1.95012	-0.0775734	cis
Zm00001eb066570_10_119	10	118.506	5.57536	0.0008	113.692	123.475	10:118506487_G/A	Zm00001eb066570	2	2.35577	2.35704	400	trans
Zm00001eb066670_2_45	2	45.3613	4.45961	0.000208051	40.5683	47.5711	c2.loc181	Zm00001eb066670	2	2.59946	2.60694	-42.7618	trans
Zm00001eb066680_6_103	6	103.478	6.12176	0.000605389	100.38	105.186	c6.loc55	Zm00001eb066680	2	2.62208	2.6258	400	trans
Zm00001eb066800_2_152	2	151.667	9.25579	0	116.694	153.218	2:151666689_G/A	Zm00001eb066800	2	2.82555	2.8302	-148.841	trans
Zm00001eb066890_2_3	2	3.15043	8.00809	0	2.52942	3.34285	c2.loc21	Zm00001eb066890	2	2.96593	2.9669	-0.184497	cis
Zm00001eb067270_2_3	2	3.28734	7.49029	0.000208051	2.9216	3.81186	2:3287341_A/G	Zm00001eb067270	2	3.63037	3.63687	0.343026	cis
Zm00001eb067360_2_4	2	3.71007	5.89413	0.000408347	3.50411	29.9046	c2.loc34	Zm00001eb067360	2	3.72779	3.73006	0.0177284	cis
Zm00001eb067470_2_4	2	3.92701	9.04004	0	3.81186	4.43303	2:3927006_T/G	Zm00001eb067470	2	3.97035	3.97186	0.043345	cis
Zm00001eb067480_2_4	2	3.92701	10.6866	0	3.66796	4.54321	2:3927006_T/G	Zm00001eb067480	2	3.98115	3.9822	0.054145	cis
Zm00001eb067650_2_4	2	4.39572	7.71968	0	3.81186	4.54321	2:4395718_T/G	Zm00001eb067650	2	4.33622	4.3383	-0.059501	cis
Zm00001eb067810_2_5	2	4.65079	8.31717	0	4.43303	6.70017	c2.loc47	Zm00001eb067810	2	4.58837	4.59896	-0.0624184	cis
Zm00001eb068290_2_5	2	5.29793	6.07333	0.000408347	4.54321	6.70017	2:5297930_T/C	Zm00001eb068290	2	5.29432	5.29935	-0.003611	cis
Zm00001eb068300_2_5	2	5.49899	9.52792	0	4.90606	6.70017	2:5498985_C/T	Zm00001eb068300	2	5.29915	5.30197	-0.19983	cis
Zm00001eb068400_2_5	2	5.49899	7.0913	0.000208051	5.29793	6.70017	2:5498985_C/T	Zm00001eb068400	2	5.49578	5.49984	-0.0032	cis
Zm00001eb068440_2_5	2	5.49899	11.1378	0	4.54321	9.23221	2:5498985_C/T	Zm00001eb068440	2	5.5767	5.58291	0.077716	cis
Zm00001eb068510_2_6	2	5.5411	5.81302	0.000991697	4.54321	9.23221	c2.loc53	Zm00001eb068510	2	5.71077	5.71162	0.169679	cis
Zm00001eb068560_2_6	2	6.2762	7.22342	0.000408347	5.49899	9.23221	c2.loc56	Zm00001eb068560	2	5.93247	5.93345	-0.343727	cis
Zm00001eb068620_2_6	2	6.2762	6.64856	0.0008	5.29793	9.23221	c2.loc56	Zm00001eb068620	2	6.0498	6.06339	-0.226399	cis
Zm00001eb068700_2_6	2	6.2762	6.96023	0	4.90606	9.23221	c2.loc56	Zm00001eb068700	2	6.21662	6.21883	-0.0595819	cis
Zm00001eb069010_2_8	2	8.47839	6.71404	0	6.07417	9.4523	c2.loc60	Zm00001eb069010	2	6.67476	6.68498	-1.80363	cis
Zm00001eb069040_2_7	2	6.8247	6.64262	0	4.54321	9.23221	c2.loc58	Zm00001eb069040	2	6.69989	6.70021	-0.124812	cis
Zm00001eb069100_2_7	2	7.29796	10.4497	0	6.07417	9.58254	c2.loc59	Zm00001eb069100	2	6.81296	6.8149	-0.485002	cis
Zm00001eb069130_2_9	2	9.23221	7.05452	0	6.07417	9.58254	2:9232207_A/G	Zm00001eb069130	2	6.82698	6.8373	-2.40523	cis
Zm00001eb069220_2_8	2	8.47839	6.83546	0	5.49899	9.8785	c2.loc60	Zm00001eb069220	2	7.08804	7.09062	-1.39035	cis
Zm00001eb069410_2_8	2	8.47839	8.24867	0	6.07417	10.4364	c2.loc60	Zm00001eb069410	2	7.35156	7.35574	-1.12683	cis
Zm00001eb069530_2_9	2	9.29924	5.82794	0	4.90606	9.8785	c2.loc61	Zm00001eb069530	2	7.56363	7.56761	-1.73561	cis
Zm00001eb069700_2_9	2	9.23221	14.5817	0	7.1311	9.4523	2:9232207_A/G	Zm00001eb069700	2	8.40738	8.41073	-0.824825	cis
Zm00001eb070200_2_9	2	9.23221	9.72971	0	6.70017	9.4523	2:9232207_A/G	Zm00001eb070200	2	9.25086	9.25177	0.018655	cis
Zm00001eb070280_2_9	2	9.4523	5.85725	0.000605389	7.1311	9.76338	2:9452298_A/T	Zm00001eb070280	2	9.35671	9.36097	-0.095592	cis
Zm00001eb070600_2_10	2	9.85606	7.08087	0	9.4523	10.4227	c2.loc68	Zm00001eb070600	2	10.0346	10.0359	0.178564	cis
Zm00001eb070620_2_10	2	9.82659	6.39421	0.000408347	9.4523	10.4364	c2.loc67	Zm00001eb070620	2	10.0539	10.0542	0.227315	cis
Zm00001eb070730_2_10	2	9.85606	8.14845	0	9.76338	10.4227	c2.loc68	Zm00001eb070730	2	10.3737	10.3947	0.517609	cis
Zm00001eb070740_2_10	2	9.8785	6.48901	0.000408347	9.76338	10.4227	2:9878504_C/G	Zm00001eb070740	2	10.4106	10.4135	0.532142	cis
Zm00001eb070810_2_10	2	10.4501	6.99118	0.000208051	9.8785	11.4122	2:10450118_A/T	Zm00001eb070810	2	10.4529	10.4544	0.002739	cis
Zm00001eb070820_2_11	2	10.7387	6.78204	0	9.76338	11.4122	c2.loc77	Zm00001eb070820	2	10.487	10.4932	-0.251671	cis
Zm00001eb070970_2_11	2	11.2758	8.7287	0	10.7793	12.1817	c2.loc80	Zm00001eb070970	2	10.8826	10.8852	-0.393172	cis
Zm00001eb071030_2_11	2	11.0221	11.7273	0	10.5943	11.4122	2:11022086_C/G	Zm00001eb071030	2	10.9118	10.9143	-0.110306	cis
Zm00001eb071050_2_11	2	11.0221	6.15792	0.000605389	10.5943	11.9086	2:11022086_C/G	Zm00001eb071050	2	10.9329	10.9343	-0.089187	cis
Zm00001eb071190_2_11	2	11.4122	13.8851	0	11.0221	12.1817	2:11412161_T/C	Zm00001eb071190	2	11.1822	11.1835	-0.22996	cis
Zm00001eb071400_2_12	2	12.1243	14.0188	0	11.0221	12.63	c2.loc84	Zm00001eb071400	2	11.8738	11.878	-0.250491	cis
Zm00001eb071510_2_11	2	10.9306	12.3048	0	10.5943	12.63	c2.loc78	Zm00001eb071510	2	12.0765	12.0767	1.1459	cis
Zm00001eb071530_2_12	2	12.1817	8.02098	0	11.0221	12.63	2:12181743_T/C	Zm00001eb071530	2	12.1038	12.1041	-0.0779	cis
Zm00001eb071850_2_13	2	12.9761	9.8439	0	12.1817	13.8527	c2.loc89	Zm00001eb071850	2	12.7579	12.7656	-0.218211	cis
Zm00001eb072210_2_13	2	12.63	7.98341	0	10.5943	13.8527	2:12630016_T/G	Zm00001eb072210	2	13.8419	13.8429	1.21192	cis
Zm00001eb072350_2_14	2	13.9443	9.07616	0	13.8527	14.6598	c2.loc97	Zm00001eb072350	2	14.0217	14.0224	0.0773794	cis
Zm00001eb072540_2_158	2	158.427	7.50885	0	153.218	174.554	2:158426619_C/A	Zm00001eb072540	2	14.4441	14.4444	-143.983	trans
Zm00001eb072750_2_15	2	15.1968	7.72808	0	13.8527	15.9053	c2.loc102	Zm00001eb072750	2	15.1675	15.1688	-0.0292367	cis
Zm00001eb072810_2_15	2	15.3315	9.6309	0	14.9255	16.1184	c2.loc103	Zm00001eb072810	2	15.2414	15.2473	-0.0901511	cis
Zm00001eb072870_2_15	2	15.3441	10.8007	0	14.9255	15.9053	2:15344054_T/C	Zm00001eb072870	2	15.3759	15.3792	0.031836	cis
Zm00001eb073010_2_16	2	15.9053	6.57774	0.000605389	14.9255	16.6055	2:15905270_T/C	Zm00001eb073010	2	15.6841	15.6861	-0.221182	cis
Zm00001eb073090_2_16	2	15.9053	7.98067	0	15.3441	16.9775	2:15905270_T/C	Zm00001eb073090	2	15.825	15.8259	-0.080306	cis
Zm00001eb073240_2_17	2	17.2193	6.4554	0	13.9461	18.1997	c2.loc111	Zm00001eb073240	2	16.3171	16.3348	-0.902168	cis
Zm00001eb073280_2_13	2	12.529	6.00534	0	10.4501	15.9053	c2.loc87	Zm00001eb073280	2	16.5101	16.5117	3.98112	trans
Zm00001eb073360_2_18	2	17.9539	6.11356	0.000408347	16.6055	19.1144	2:17953880_G/T	Zm00001eb073360	2	16.6132	16.6194	-1.34072	cis
Zm00001eb073480_2_19	2	19.0483	5.7001	0.000991697	16.9775	19.6601	c2.loc120	Zm00001eb073480	2	16.9151	16.9175	-2.1332	cis
Zm00001eb073540_2_17	2	16.9775	7.23998	0	16.1184	17.9539	2:16977456_A/G	Zm00001eb073540	2	17.0789	17.1016	0.101488	cis
Zm00001eb073900_2_18	2	18.0735	8.13569	0	16.9775	19.1144	c2.loc115	Zm00001eb073900	2	18.7713	18.7791	0.697735	cis
Zm00001eb074290_2_20	2	19.7098	8.70498	0	19.2239	20.87	c2.loc126	Zm00001eb074290	2	19.7083	19.7105	-0.00154111	cis
Zm00001eb074720_2_21	2	20.87	9.24385	0	19.8268	21.5345	2:20869998_G/A	Zm00001eb074720	2	21.4229	21.4247	0.552901	cis
Zm00001eb074770_2_21	2	21.453	8.96169	0	20.87	22.4438	c2.loc139	Zm00001eb074770	2	21.5404	21.541	0.087396	cis
Zm00001eb074980_2_22	2	22.4438	5.54853	0.000991697	21.5345	24.0762	2:22443758_T/G	Zm00001eb074980	2	22.2759	22.2785	-0.16782	cis
Zm00001eb075110_2_22	2	22.4438	16.1423	0	21.5345	23.3482	2:22443758_T/G	Zm00001eb075110	2	22.735	22.7357	0.29123	cis
Zm00001eb075160_2_23	2	23.0116	14.1047	0	21.5345	24.0762	c2.loc148	Zm00001eb075160	2	22.9274	22.9413	-0.0841533	cis
Zm00001eb075330_2_24	2	24.0762	7.69698	0	21.5345	29.9046	2:24076205_G/A	Zm00001eb075330	2	23.5456	23.5487	-0.530617	cis
Zm00001eb075400_2_24	2	24.0352	11.6925	0	22.4438	24.3978	c2.loc150	Zm00001eb075400	2	23.73	23.7311	-0.305238	cis
Zm00001eb075460_2_23	2	23.4059	6.85275	0.000408347	22.4438	29.9046	c2.loc149	Zm00001eb075460	2	24.0356	24.0413	0.629741	cis
Zm00001eb075540_2_24	2	24.3318	13.3655	0	22.4438	29.9046	c2.loc151	Zm00001eb075540	2	24.3911	24.3934	0.0593607	cis
Zm00001eb075650_2_28	2	28.1993	11.1613	0	24.0762	29.9046	c2.loc154	Zm00001eb075650	2	24.582	24.5835	-3.61732	cis
Zm00001eb076480_2_28	2	27.5559	6.22041	0.000408347	23.3482	29.9046	2:27555906_A/G	Zm00001eb076480	2	27.2866	27.2918	-0.26926	cis
Zm00001eb076540_2_28	2	28.1993	10.287	0	23.3482	29.9046	c2.loc154	Zm00001eb076540	2	27.6506	27.6544	-0.548733	cis
Zm00001eb076740_2_29	2	28.6009	5.56797	0.000991697	24.0762	30.1515	c2.loc155	Zm00001eb076740	2	28.2264	28.2277	-0.374487	cis
Zm00001eb076760_2_29	2	28.6009	9.39808	0	24.0762	29.9046	c2.loc155	Zm00001eb076760	2	28.2837	28.2847	-0.317211	cis
Zm00001eb077350_2_30	2	29.9046	6.74999	0.000208051	27.5559	30.468	2:29904623_G/T	Zm00001eb077350	2	29.8273	29.8293	-0.07728	cis
Zm00001eb077370_3_216	3	215.732	6.16081	0.000408347	215.317	216.307	3:215731909_C/T	Zm00001eb077370	2	29.8374	29.8379	400	trans
Zm00001eb077540_2_30	2	30.3907	11.642	0	29.9046	31.9208	c2.loc161	Zm00001eb077540	2	30.4184	30.4229	0.0276233	cis
Zm00001eb077870_4_234	4	234.474	5.43753	0.000991697	231.46	241.951	c4.loc302	Zm00001eb077870	2	31.6752	31.6769	400	trans
Zm00001eb078220_2_37	2	36.7	8.80053	0	31.9208	39.9176	c2.loc171	Zm00001eb078220	2	33.3799	33.386	-3.32014	cis
Zm00001eb078490_2_36	2	36.0712	12.5657	0	31.9208	38.1111	c2.loc170	Zm00001eb078490	2	34.1327	34.1347	-1.93848	cis
Zm00001eb079490_2_40	2	39.9176	13.0886	0	38.1111	41.7892	2:39917615_G/C	Zm00001eb079490	2	38.7566	38.7586	-1.16106	cis
Zm00001eb079530_2_39	2	39.2359	8.98043	0	31.9208	41.7892	c2.loc174	Zm00001eb079530	2	38.8219	38.8235	-0.414017	cis
Zm00001eb079590_2_39	2	39.2359	11.3353	0	35.2651	41.7892	c2.loc174	Zm00001eb079590	2	38.9658	38.9697	-0.270084	cis
Zm00001eb079670_2_39	2	39.2359	7.25881	0.000208051	32.1589	50.617	c2.loc174	Zm00001eb079670	2	39.1242	39.1266	-0.111753	cis
Zm00001eb079760_2_37	2	37.3288	8.11481	0	31.9208	39.9176	c2.loc172	Zm00001eb079760	2	39.704	39.7123	2.37511	cis
Zm00001eb079820_2_39	2	39.2359	13.0037	0	35.2651	40.5683	c2.loc174	Zm00001eb079820	2	39.8974	39.8982	0.661503	cis
Zm00001eb079900_2_41	2	40.7322	6.69189	0	38.1111	45.1644	c2.loc176	Zm00001eb079900	2	40.1399	40.1428	-0.592322	cis
Zm00001eb080110_2_41	2	40.5683	5.90369	0.0008	35.2651	41.7892	2:40568253_T/A	Zm00001eb080110	2	41.0388	41.0433	0.470518	cis
Zm00001eb080130_2_42	2	41.7892	8.44073	0	40.5683	42.7739	2:41789172_T/G	Zm00001eb080130	2	41.2816	41.2822	-0.507553	cis
Zm00001eb080220_2_39	2	39.2359	6.40769	0.000208051	31.9208	50.617	c2.loc174	Zm00001eb080220	2	41.6464	41.6471	2.41044	cis
Zm00001eb080280_2_42	2	41.7892	8.83356	0	40.5683	42.7739	2:41789172_T/G	Zm00001eb080280	2	41.783	41.7882	-0.006181	cis
Zm00001eb080510_2_44	2	44.1729	9.53008	0	40.5683	47.5711	c2.loc180	Zm00001eb080510	2	42.7899	42.795	-1.38303	cis
Zm00001eb080540_2_43	2	42.7739	11.1979	0	41.7892	47.5711	2:42773945_G/A	Zm00001eb080540	2	43.0075	43.0094	0.233563	cis
Zm00001eb080820_2_44	2	44.1729	7.74563	0	40.5683	47.5711	c2.loc180	Zm00001eb080820	2	43.9572	43.9612	-0.215651	cis
Zm00001eb081330_2_43	2	42.5162	6.6086	0.000208051	40.5683	50.617	c2.loc179	Zm00001eb081330	2	46.0631	46.0652	3.54694	cis
Zm00001eb081360_2_44	2	44.1729	6.21269	0.000408347	40.5683	47.5711	c2.loc180	Zm00001eb081360	2	46.0774	46.0794	1.90451	cis
Zm00001eb081380_2_43	2	42.5162	7.62813	0	40.5683	47.5711	c2.loc179	Zm00001eb081380	2	46.1328	46.1351	3.61655	cis
Zm00001eb081550_3_174	3	174.3	7.06413	0	164.485	175.45	c3.loc226	Zm00001eb081550	2	46.5556	46.558	400	trans
Zm00001eb082040_2_48	2	47.5711	10.3437	0	45.1644	50.617	2:47571124_C/T	Zm00001eb082040	2	48.9237	48.9253	1.35259	cis
Zm00001eb082070_2_48	2	47.5711	7.54542	0	45.1644	50.617	2:47571124_C/T	Zm00001eb082070	2	48.9906	48.9937	1.41943	cis
Zm00001eb082150_2_49	2	48.5083	8.07198	0	39.9176	50.617	c2.loc188	Zm00001eb082150	2	49.3883	49.3938	0.879999	cis
Zm00001eb082370_2_50	2	50.009	11.5194	0	47.5711	56.7096	c2.loc190	Zm00001eb082370	2	50.6082	50.6131	0.599228	cis
Zm00001eb082430_2_51	2	50.8111	5.74854	0.000208051	47.5711	65.0082	c2.loc191	Zm00001eb082430	2	50.7872	50.7886	-0.0238975	cis
Zm00001eb082660_2_52	2	51.8346	5.91005	0.000605389	47.5711	65.0082	c2.loc192	Zm00001eb082660	2	51.9162	51.9219	0.0816345	cis
Zm00001eb083820_2_58	2	57.6219	8.15786	0	51.8678	59.6958	2:57621860_T/G	Zm00001eb083820	2	58.9924	58.9943	1.37058	cis
Zm00001eb083870_2_57	2	57.0205	5.86331	0.0008	47.5711	61.7446	c2.loc194	Zm00001eb083870	2	59.0777	59.0812	2.05714	cis
Zm00001eb083900_2_48	2	47.5711	24.7246	0	45.1644	50.617	2:47571124_C/T	Zm00001eb083900	2	59.2365	59.2379	11.6654	trans
Zm00001eb084020_2_62	2	62.26	10.8862	0	47.5711	65.0082	c2.loc199	Zm00001eb084020	2	59.6943	59.6965	-2.56566	cis
Zm00001eb084070_2_59	2	59.3166	6.8215	0	56.7096	62.9107	c2.loc197	Zm00001eb084070	2	59.9495	59.9509	0.632817	cis
Zm00001eb084420_2_62	2	62.26	8.60638	0	59.6958	65.0082	c2.loc199	Zm00001eb084420	2	61.8365	61.8439	-0.423478	cis
Zm00001eb084470_5_178	5	177.878	7.93802	0	175.353	178.957	c5.loc199	Zm00001eb084470	2	62.3505	62.3516	400	trans
Zm00001eb084540_2_62	2	62.26	6.73355	0	57.6219	66.2218	c2.loc199	Zm00001eb084540	2	62.8175	62.8226	0.557533	cis
Zm00001eb084560_2_64	2	64.2434	11.598	0	59.6958	66.2218	c2.loc202	Zm00001eb084560	2	63.2666	63.269	-0.976726	cis
Zm00001eb084770_6_103	6	102.9	7.42636	0	100.38	104.293	6:102900459_C/T	Zm00001eb084770	2	65.0729	65.0796	400	trans
Zm00001eb084890_8_8	8	7.92457	7.29078	0	7.34687	8.69659	c8.loc74	Zm00001eb084890	2	66.0256	66.033	400	trans
Zm00001eb084940_2_67	2	66.57	7.58123	0	65.0082	74.8153	c2.loc207	Zm00001eb084940	2	66.2239	66.237	-0.346161	cis
Zm00001eb085240_2_75	2	75.0876	11.1632	0	66.2218	116.694	c2.loc210	Zm00001eb085240	2	70.2037	70.2058	-4.88396	cis
Zm00001eb085520_2_150	2	149.505	10.3611	0	70.9781	153.218	c2.loc218	Zm00001eb085520	2	73.6311	73.6322	-75.8741	cis
Zm00001eb085570_2_83	2	83.0372	8.63839	0	70.9781	116.694	2:83037183_T/C	Zm00001eb085570	2	74.1137	74.1188	-8.92343	cis
Zm00001eb085820_2_72	2	71.6808	7.37106	0	62.9107	156.037	c2.loc209	Zm00001eb085820	2	76.4504	76.4542	4.76966	cis
Zm00001eb086220_2_138	2	137.705	10.657	0	83.0372	151.667	c2.loc216	Zm00001eb086220	2	81.1169	81.137	-56.5885	trans
Zm00001eb086570_2_85	2	85.3817	7.24859	0	70.9781	153.218	c2.loc212	Zm00001eb086570	2	85.0499	85.053	-0.331807	cis
Zm00001eb086720_2_72	2	71.6808	5.93911	0.0008	66.2218	116.694	c2.loc209	Zm00001eb086720	2	86.349	86.3675	14.6682	cis
Zm00001eb086800_2_67	2	66.9685	6.71261	0.000208051	66.2218	116.694	2:66968456_T/G	Zm00001eb086800	2	88.0285	88.056	21.06	cis
Zm00001eb087100_2_86	2	86.1079	13.239	0	83.0372	116.694	2:86107875_T/C	Zm00001eb087100	2	91.9172	91.9189	5.80937	cis
Zm00001eb088090_2_122	2	121.577	5.91692	0.000605389	83.0372	153.218	c2.loc215	Zm00001eb088090	2	106.459	106.468	-15.1181	cis
Zm00001eb088190_2_86	2	86.1079	7.56841	0	83.0372	151.667	2:86107875_T/C	Zm00001eb088190	2	107.211	107.214	21.1035	cis
Zm00001eb088700_2_86	2	86.1079	6.52861	0.000605389	83.0372	116.694	2:86107875_T/C	Zm00001eb088700	2	111.758	111.78	25.6499	cis
Zm00001eb088740_2_86	2	86.1079	8.6083	0	74.8153	116.694	2:86107875_T/C	Zm00001eb088740	2	111.792	111.845	25.6837	cis
Zm00001eb088840_2_99	2	98.7206	8.77843	0	70.9781	151.667	c2.loc213	Zm00001eb088840	2	113.091	113.092	14.3699	cis
Zm00001eb089080_2_117	2	116.694	9.72045	0	86.1079	151.667	2:116693814_T/C	Zm00001eb089080	2	114.518	114.519	-2.17604	cis
Zm00001eb089090_2_116	2	116.093	9.32558	0	83.0372	122.65	c2.loc214	Zm00001eb089090	2	114.56	114.561	-1.53355	cis
Zm00001eb089470_2_117	2	116.694	14.6128	0	86.1079	122.65	2:116693814_T/C	Zm00001eb089470	2	116.646	116.647	-0.048161	cis
Zm00001eb089480_2_123	2	122.65	11.4385	0	86.1079	144.788	2:122650217_A/G	Zm00001eb089480	2	116.648	116.652	-6.00206	cis
Zm00001eb090200_2_123	2	122.65	9.33796	0	86.1079	151.667	2:122650217_A/G	Zm00001eb090200	2	122.437	122.469	-0.213178	cis
Zm00001eb090260_2_83	2	83.0372	6.56683	0.000208051	65.0082	156.037	2:83037183_T/C	Zm00001eb090260	2	122.65	122.653	39.6125	cis
Zm00001eb090980_2_123	2	122.65	10.4501	0	116.694	144.788	2:122650217_A/G	Zm00001eb090980	2	132.273	132.277	9.62247	cis
Zm00001eb091430_2_138	2	137.705	10.6615	0	116.694	151.667	c2.loc216	Zm00001eb091430	2	137.258	137.26	-0.447267	cis
Zm00001eb091710_2_145	2	144.788	13.8752	0	122.65	151.667	2:144788130_A/G	Zm00001eb091710	2	140.158	140.162	-4.63062	cis
Zm00001eb091810_2_10	2	10.1602	7.71905	0	9.4523	10.7793	c2.loc70	Zm00001eb091810	2	141.418	141.419	131.258	trans
Zm00001eb092600_2_147	2	146.61	6.88223	0	116.694	182.862	c2.loc217	Zm00001eb092600	2	147.482	147.484	0.871652	cis
Zm00001eb092610_2_152	2	151.667	13.718	0	144.788	153.218	2:151666689_G/A	Zm00001eb092610	2	147.634	147.635	-4.03304	cis
Zm00001eb092630_2_138	2	137.705	8.85338	0	86.1079	153.218	c2.loc216	Zm00001eb092630	2	147.656	147.68	9.95048	cis
Zm00001eb092690_2_152	2	151.667	10.9113	0	144.788	174.554	2:151666689_G/A	Zm00001eb092690	2	147.912	147.914	-3.75459	cis
Zm00001eb092890_2_152	2	151.667	8.17763	0	144.788	182.939	2:151666689_G/A	Zm00001eb092890	2	149.284	149.286	-2.38294	cis
Zm00001eb093110_2_152	2	152.006	10.4006	0	86.1079	178.104	c2.loc219	Zm00001eb093110	2	150.331	150.335	-1.67588	cis
Zm00001eb093210_2_150	2	149.505	8.11867	0	86.1079	156.037	c2.loc218	Zm00001eb093210	2	151.042	151.043	1.53708	cis
Zm00001eb093260_2_75	2	74.8153	6.51482	0	65.0082	182.862	2:74815319_G/A	Zm00001eb093260	2	151.626	151.659	76.8106	cis
Zm00001eb093280_2_152	2	151.667	9.06596	0	144.788	156.037	2:151666689_G/A	Zm00001eb093280	2	151.668	151.683	0.001527	cis
Zm00001eb093300_2_152	2	151.667	8.34543	0	144.788	190.512	2:151666689_G/A	Zm00001eb093300	2	151.976	151.979	0.309261	cis
Zm00001eb093450_2_152	2	152.006	6.10315	0.000991697	74.8153	182.939	c2.loc219	Zm00001eb093450	2	153.006	153.007	0.999575	cis
Zm00001eb093610_2_152	2	151.667	7.93772	0	122.65	156.037	2:151666689_G/A	Zm00001eb093610	2	154.122	154.123	2.45505	cis
Zm00001eb093750_2_153	2	153.449	6.70368	0.000208051	144.788	169.454	c2.loc220	Zm00001eb093750	2	155.043	155.048	1.59381	cis
Zm00001eb094200_2_158	2	158.427	11.8902	0	153.218	169.454	2:158426619_C/A	Zm00001eb094200	2	157.594	157.607	-0.832538	cis
Zm00001eb094240_2_156	2	156.037	6.34484	0.000208051	116.694	174.554	2:156037313_T/C	Zm00001eb094240	2	157.71	157.712	1.67258	cis
Zm00001eb094250_2_158	2	157.936	9.07202	0	151.667	174.554	c2.loc222	Zm00001eb094250	2	157.724	157.735	-0.211385	cis
Zm00001eb094300_2_166	2	165.684	5.64353	0.000605389	144.788	182.939	c2.loc223	Zm00001eb094300	2	157.888	157.893	-7.79606	cis
Zm00001eb094320_2_166	2	165.684	8.53962	0	144.788	182.862	c2.loc223	Zm00001eb094320	2	158.077	158.081	-7.60743	cis
Zm00001eb094360_5_162	5	161.732	6.63337	0	154.568	163.132	5:161731992_T/C	Zm00001eb094360	2	158.335	158.337	400	trans
Zm00001eb094410_10_91	10	91.1455	5.67412	0.0008	82.9979	104.091	c10.loc97	Zm00001eb094410	2	158.515	158.516	400	trans
Zm00001eb094480_2_153	2	153.449	5.95538	0.000208051	122.65	178.104	c2.loc220	Zm00001eb094480	2	159.163	159.172	5.71316	cis
Zm00001eb095000_5_163	5	163.132	5.94406	0.0008	161.732	164.186	5:163131684_C/G	Zm00001eb095000	2	162.875	162.884	400	trans
Zm00001eb095280_2_169	2	169.454	10.2263	0	156.037	178.104	2:169454153_C/G	Zm00001eb095280	2	165.236	165.237	-4.21857	cis
Zm00001eb095770_2_166	2	165.684	8.69602	0	144.788	178.104	c2.loc223	Zm00001eb095770	2	168.77	168.774	3.08571	cis
Zm00001eb095790_2_152	2	151.667	11.2501	0	144.788	174.554	2:151666689_G/A	Zm00001eb095790	2	168.929	168.931	17.2621	cis
Zm00001eb095900_2_166	2	165.684	11.5957	0	153.218	174.554	c2.loc223	Zm00001eb095900	2	169.355	169.356	3.67073	cis
Zm00001eb096100_9_110	9	110.303	5.54772	0.0008	105.1	111.197	9:110303225_C/A	Zm00001eb096100	2	170.311	170.317	400	trans
Zm00001eb096490_2_171	2	171.209	10.3311	0	153.218	180.297	c2.loc224	Zm00001eb096490	2	171.771	171.773	0.562068	cis
Zm00001eb096560_2_156	2	156.037	8.38924	0	144.788	174.554	2:156037313_T/C	Zm00001eb096560	2	172.24	172.245	16.2028	cis
Zm00001eb096680_2_152	2	151.667	7.68997	0	122.65	156.037	2:151666689_G/A	Zm00001eb096680	2	173.064	173.068	21.3975	trans
Zm00001eb096890_2_152	2	151.667	6.44382	0.000208051	116.694	182.939	2:151666689_G/A	Zm00001eb096890	2	174.249	174.259	22.5825	cis
Zm00001eb096920_9_29	9	29.0458	5.49773	0.000408347	27.0566	94.3225	9:29045788_C/T	Zm00001eb096920	2	174.321	174.353	400	trans
Zm00001eb097310_2_175	2	174.554	7.46991	0	158.427	182.862	2:174553852_A/G	Zm00001eb097310	2	176.206	176.211	1.65259	cis
Zm00001eb097890_2_178	2	178.104	9.25673	0	174.554	180.297	2:178103755_T/G	Zm00001eb097890	2	178.59	178.604	0.486631	cis
Zm00001eb097950_2_179	2	179.398	10.5486	0	169.454	182.862	c2.loc227	Zm00001eb097950	2	179.083	179.088	-0.314674	cis
Zm00001eb098430_2_183	2	182.516	8.76883	0	174.554	182.939	c2.loc229	Zm00001eb098430	2	180.915	180.923	-1.60131	cis
Zm00001eb098830_2_183	2	182.516	6.41859	0.000208051	169.454	182.939	c2.loc229	Zm00001eb098830	2	182.737	182.738	0.220369	cis
Zm00001eb099170_8_182	8	181.605	10.7289	0	180.745	181.605	8:181604863_C/T	Zm00001eb099170	2	184.036	184.039	400	trans
Zm00001eb100570_2_191	2	190.512	6.26331	0.000408347	182.939	192.982	2:190512162_A/G	Zm00001eb100570	2	190.528	190.53	0.015901	cis
Zm00001eb100680_2_191	2	191.313	11.9621	0	182.939	192.982	2:191312725_G/C	Zm00001eb100680	2	190.969	190.972	-0.343242	cis
Zm00001eb100890_2_183	2	182.862	5.91632	0.000208051	169.454	193.591	2:182862345_T/G	Zm00001eb100890	2	191.749	191.756	8.88637	cis
Zm00001eb100980_2_193	2	192.982	8.77799	0	191.313	193.591	2:192981544_G/A	Zm00001eb100980	2	192.065	192.07	-0.916763	cis
Zm00001eb101180_2_193	2	192.716	14.7271	0	191.313	200.539	c2.loc241	Zm00001eb101180	2	192.943	192.944	0.226594	cis
Zm00001eb101700_2_194	2	193.591	5.70834	0.0008	191.313	195.381	2:193591481_T/G	Zm00001eb101700	2	194.544	194.548	0.952422	cis
Zm00001eb101780_2_194	2	194.47	6.66466	0	193.591	199.603	2:194469705_A/G	Zm00001eb101780	2	194.728	194.743	0.258138	cis
Zm00001eb101840_2_200	2	199.603	9.65128	0	194.47	200.539	2:199603372_C/G	Zm00001eb101840	2	194.795	194.796	-4.80793	cis
Zm00001eb101870_6_121	6	121.474	12.1117	0	120.727	122.554	6:121473665_G/A	Zm00001eb101870	2	194.919	194.922	400	trans
Zm00001eb101980_2_195	2	195.381	14.2897	0	194.47	199.903	2:195381048_A/G	Zm00001eb101980	2	195.305	195.309	-0.076117	cis
Zm00001eb102080_2_194	2	193.706	7.99813	0	191.313	199.603	c2.loc243	Zm00001eb102080	2	195.709	195.711	2.00375	cis
Zm00001eb102160_2_200	2	200.159	6.05322	0.000408347	192.982	202.174	c2.loc249	Zm00001eb102160	2	196.795	196.798	-3.36342	cis
Zm00001eb102170_2_195	2	195.381	5.86545	0.000605389	193.591	200.539	2:195381048_A/G	Zm00001eb102170	2	196.823	196.825	1.44192	cis
Zm00001eb102230_2_198	2	198.429	7.85102	0	191.313	199.903	c2.loc247	Zm00001eb102230	2	197.1	197.104	-1.32867	cis
Zm00001eb102280_2_195	2	195.381	6.52933	0	194.47	200.539	2:195381048_A/G	Zm00001eb102280	2	197.409	197.412	2.02816	cis
Zm00001eb102360_2_195	2	195.381	10.3565	0	193.591	199.603	2:195381048_A/G	Zm00001eb102360	2	197.788	197.792	2.40734	cis
Zm00001eb102440_2_200	2	199.744	6.51492	0	193.591	202.663	c2.loc248	Zm00001eb102440	2	198.112	198.117	-1.63171	cis
Zm00001eb102520_2_200	2	199.603	7.23437	0	192.982	200.539	2:199603372_C/G	Zm00001eb102520	2	198.379	198.385	-1.22399	cis
Zm00001eb102640_2_195	2	195.381	6.28715	0.000408347	193.591	200.539	2:195381048_A/G	Zm00001eb102640	2	199.196	199.208	3.81514	cis
Zm00001eb102710_2_200	2	199.603	10.0359	0	195.381	200.539	2:199603372_C/G	Zm00001eb102710	2	199.358	199.362	-0.245165	cis
Zm00001eb102740_2_194	2	193.706	6.78841	0.000208051	191.313	202.174	c2.loc243	Zm00001eb102740	2	199.461	199.466	5.75523	cis
Zm00001eb102790_2_200	2	199.603	5.8425	0.000208051	191.313	205.56	2:199603372_C/G	Zm00001eb102790	2	199.549	199.555	-0.053961	cis
Zm00001eb102810_2_200	2	199.603	11.4923	0	194.47	200.539	2:199603372_C/G	Zm00001eb102810	2	199.6	199.602	-0.003139	cis
Zm00001eb103070_2_201	2	200.539	8.6817	0	199.603	202.663	2:200539298_T/C	Zm00001eb103070	2	200.452	200.456	-0.087341	cis
Zm00001eb103680_2_203	2	203.428	6.40409	0	202.174	206.059	c2.loc259	Zm00001eb103680	2	202.577	202.579	-0.850641	cis
Zm00001eb104160_2_203	2	202.715	8.14542	0	202.174	203.761	c2.loc256	Zm00001eb104160	2	203.607	203.607	0.891491	cis
Zm00001eb104270_1_287	1	287.244	6.40718	0.000208051	285.756	288.428	c1.loc439	Zm00001eb104270	2	203.984	203.985	400	trans
Zm00001eb104540_9_138	9	138.419	5.94093	0.000605389	133.318	139.877	c9.loc170	Zm00001eb104540	2	204.712	204.73	400	trans
Zm00001eb104610_2_204	2	203.917	7.4961	0	202.663	205.429	c2.loc260	Zm00001eb104610	2	205.006	205.008	1.08961	cis
Zm00001eb104690_2_205	2	205.429	10.3439	0	203.761	205.56	2:205428853_C/T	Zm00001eb104690	2	205.082	205.092	-0.347281	cis
Zm00001eb105690_2_210	2	209.688	8.44434	0	205.56	210.892	c2.loc268	Zm00001eb105690	2	208.842	208.848	-0.845878	cis
Zm00001eb105770_2_206	2	206.059	14.4108	0	205.56	209.92	2:206059432_C/T	Zm00001eb105770	2	209.065	209.068	3.00604	cis
Zm00001eb106010_2_210	2	210.442	6.56742	0.000605389	203.761	211.535	c2.loc270	Zm00001eb106010	2	209.872	209.875	-0.5702	cis
Zm00001eb106080_2_210	2	209.608	7.00109	0	205.429	211.535	2:209607756_C/A	Zm00001eb106080	2	210.141	210.144	0.53373	cis
Zm00001eb106090_2_210	2	209.92	8.66753	0	209.608	210.892	2:209920241_T/C	Zm00001eb106090	2	210.146	210.148	0.225466	cis
Zm00001eb106180_2_210	2	209.92	5.75687	0.000605389	206.059	211.795	2:209920241_T/C	Zm00001eb106180	2	210.334	210.344	0.414164	cis
Zm00001eb106410_2_210	2	209.92	7.7786	0	205.02	211.535	2:209920241_T/C	Zm00001eb106410	2	210.746	210.749	0.825606	cis
Zm00001eb106630_2_208	2	207.991	5.84728	0.0008	203.761	211.804	c2.loc267	Zm00001eb106630	2	211.048	211.056	3.05695	cis
Zm00001eb106660_2_17	2	16.5887	6.02716	0.000408347	15.3441	17.5336	c2.loc109	Zm00001eb106660	2	211.228	211.236	194.64	trans
Zm00001eb106930_2_212	2	212.406	6.36714	0.000408347	211.795	216.316	2:212405827_T/C	Zm00001eb106930	2	211.816	211.818	-0.589943	cis
Zm00001eb107170_2_212	2	212.406	8.11668	0	211.804	213.891	2:212405827_T/C	Zm00001eb107170	2	212.745	212.749	0.339625	cis
Zm00001eb107350_2_213	2	212.797	11.158	0	211.804	213.891	2:212796820_C/T	Zm00001eb107350	2	213.099	213.103	0.302427	cis
Zm00001eb107490_2_214	2	213.714	9.54126	0	211.795	214.231	c2.loc281	Zm00001eb107490	2	213.472	213.476	-0.241172	cis
Zm00001eb107620_2_212	2	212.026	4.59618	0.000605389	209.92	216.316	c2.loc278	Zm00001eb107620	2	213.904	213.907	1.87775	cis
Zm00001eb107730_2_214	2	214.231	5.55805	0.000408347	212.797	214.78	2:214230543_A/C	Zm00001eb107730	2	214.23	214.234	-0.000188	cis
Zm00001eb107800_2_214	2	214.332	9.6775	0	213.891	216.316	c2.loc286	Zm00001eb107800	2	214.43	214.431	0.0977141	cis
Zm00001eb107910_2_215	2	214.602	8.01592	0	212.797	216.316	c2.loc288	Zm00001eb107910	2	214.661	214.666	0.0585859	cis
Zm00001eb107920_2_215	2	214.78	6.94271	0	211.795	216.316	2:214779839_G/A	Zm00001eb107920	2	214.665	214.671	-0.115007	cis
Zm00001eb107970_2_215	2	214.78	16.5146	0	214.231	216.316	2:214779839_G/A	Zm00001eb107970	2	214.871	214.874	0.091327	cis
Zm00001eb107990_2_216	2	215.663	7.32861	0	214.231	219.045	c2.loc291	Zm00001eb107990	2	214.978	214.979	-0.685501	cis
Zm00001eb108290_2_215	2	214.984	6.32552	0.000208051	210.892	218.31	c2.loc290	Zm00001eb108290	2	215.818	215.821	0.83495	cis
Zm00001eb108400_2_216	2	215.663	6.46353	0.000605389	212.797	218.31	c2.loc291	Zm00001eb108400	2	216.095	216.101	0.431652	cis
Zm00001eb108530_2_216	2	215.663	10.6661	0	211.804	218.31	c2.loc291	Zm00001eb108530	2	216.421	216.423	0.757441	cis
Zm00001eb108550_2_216	2	216.335	7.09973	0	214.78	218.31	c2.loc292	Zm00001eb108550	2	216.423	216.447	0.0879317	cis
Zm00001eb108560_2_216	2	215.663	5.93766	0.000408347	211.795	219.045	c2.loc291	Zm00001eb108560	2	216.44	216.442	0.777135	cis
Zm00001eb108610_2_217	2	217.37	12.8439	0	214.78	219.045	c2.loc294	Zm00001eb108610	2	216.662	216.675	-0.708828	cis
Zm00001eb108780_2_216	2	216.316	5.57881	0.000991697	212.797	218.31	2:216315998_C/T	Zm00001eb108780	2	217.186	217.186	0.869512	cis
Zm00001eb108850_2_217	2	216.925	5.09422	0.0008	211.804	219.576	2:216925165_G/A	Zm00001eb108850	2	217.414	217.418	0.488674	cis
Zm00001eb108890_2_216	2	216.335	9.76792	0	214.78	218.31	c2.loc292	Zm00001eb108890	2	217.437	217.442	1.10152	cis
Zm00001eb109040_2_217	2	216.925	6.21112	0	214.78	219.045	2:216925165_G/A	Zm00001eb109040	2	217.75	217.759	0.824853	cis
Zm00001eb109190_2_218	2	217.932	13.0549	0	214.78	219.045	c2.loc295	Zm00001eb109190	2	217.998	218.001	0.066279	cis
Zm00001eb109420_2_229	2	229.133	4.67919	0.000605389	221.641	230.532	c2.loc337	Zm00001eb109420	2	218.443	218.444	-10.6907	trans
Zm00001eb109520_2_219	2	218.76	6.26267	0.000408347	211.804	219.576	c2.loc298	Zm00001eb109520	2	218.577	218.582	-0.182956	cis
Zm00001eb109640_2_219	2	219.107	9.40507	0	218.31	219.576	c2.loc300	Zm00001eb109640	2	219.037	219.04	-0.0701359	cis
Zm00001eb109750_2_220	2	219.576	7.53208	0	219.045	221.377	2:219576283_T/C	Zm00001eb109750	2	219.282	219.283	-0.294553	cis
Zm00001eb109810_2_221	2	221.377	11.6949	0	219.045	221.641	2:221377202_A/G	Zm00001eb109810	2	219.34	219.344	-2.03674	cis
Zm00001eb109820_4_20	4	20.0403	7.29854	0	19.6886	22.1539	c4.loc122	Zm00001eb109820	2	219.427	219.432	400	trans
Zm00001eb109880_2_221	2	221.377	6.02997	0	219.045	221.759	2:221377202_A/G	Zm00001eb109880	2	219.58	219.585	-1.7969	cis
Zm00001eb109950_2_220	2	219.576	6.00841	0.0008	219.045	221.641	2:219576283_T/C	Zm00001eb109950	2	219.712	219.713	0.135399	cis
Zm00001eb110040_2_222	2	221.759	6.47524	0	219.576	223.027	2:221759442_C/T	Zm00001eb110040	2	219.969	219.972	-1.78998	cis
Zm00001eb110590_2_221	2	221.48	7.59632	0	219.576	221.759	c2.loc308	Zm00001eb110590	2	221.292	221.297	-0.188226	cis
Zm00001eb110610_2_221	2	221.48	6.71814	0.000208051	219.576	221.759	c2.loc308	Zm00001eb110610	2	221.376	221.38	-0.103861	cis
Zm00001eb110660_2_222	2	221.641	6.15839	0.000408347	221.377	221.925	2:221640506_T/C	Zm00001eb110660	2	221.728	221.73	0.087583	cis
Zm00001eb110880_2_222	2	221.782	5.9452	0.000605389	221.377	223.805	c2.loc311	Zm00001eb110880	2	222.208	222.209	0.425862	cis
Zm00001eb111100_2_223	2	222.745	5.952	0.0008	221.925	223.805	c2.loc316	Zm00001eb111100	2	222.74	222.765	-0.00494635	cis
Zm00001eb111280_2_223	2	222.745	15.6787	0	222.214	223.425	c2.loc316	Zm00001eb111280	2	223.277	223.281	0.532434	cis
Zm00001eb111300_2_223	2	223.332	11.0201	0	222.214	223.425	c2.loc318	Zm00001eb111300	2	223.285	223.289	-0.047639	cis
Zm00001eb111330_2_223	2	223.425	8.21776	0	222.214	223.805	2:223424513_A/G	Zm00001eb111330	2	223.324	223.329	-0.100355	cis
Zm00001eb111370_2_223	2	223.408	10.4119	0	223.027	224.642	c2.loc319	Zm00001eb111370	2	223.342	223.346	-0.0651923	cis
Zm00001eb111400_2_223	2	223.408	9.45893	0	222.214	223.805	c2.loc319	Zm00001eb111400	2	223.422	223.428	0.0140257	cis
Zm00001eb111590_2_224	2	223.688	7.09027	0	223.343	225.883	c2.loc321	Zm00001eb111590	2	223.803	223.805	0.114635	cis
Zm00001eb111610_2_224	2	224.374	8.86982	0	223.425	225.883	c2.loc323	Zm00001eb111610	2	223.896	223.899	-0.477885	cis
Zm00001eb111650_2_224	2	223.805	5.92728	0.0008	221.925	226.671	2:223804741_C/G	Zm00001eb111650	2	224.08	224.085	0.275515	cis
Zm00001eb111700_2_224	2	223.805	6.91459	0	223.343	224.642	2:223804741_C/G	Zm00001eb111700	2	224.168	224.17	0.363617	cis
Zm00001eb111740_2_224	2	223.911	6.24958	0.000408347	223.425	226.671	c2.loc322	Zm00001eb111740	2	224.416	224.417	0.504953	cis
Zm00001eb111830_2_226	2	225.883	5.93684	0.000605389	223.027	226.671	2:225883026_G/A	Zm00001eb111830	2	224.64	224.644	-1.24257	cis
Zm00001eb111930_2_225	2	225.09	6.6687	0	223.343	226.671	c2.loc324	Zm00001eb111930	2	224.99	224.991	-0.0996265	cis
Zm00001eb112030_2_224	2	224.374	6.78617	0	223.425	226.856	c2.loc323	Zm00001eb112030	2	225.308	225.31	0.934439	cis
Zm00001eb112330_2_226	2	225.883	6.65344	0.000408347	223.425	226.671	2:225883026_G/A	Zm00001eb112330	2	226.319	226.32	0.435652	cis
Zm00001eb112370_2_227	2	226.686	7.61703	0	225.883	227.825	c2.loc328	Zm00001eb112370	2	226.439	226.439	-0.246835	cis
Zm00001eb112440_2_24	2	24.3978	12.8426	0	24.0762	29.9046	2:24397844_C/T	Zm00001eb112440	2	226.758	226.758	202.36	trans
Zm00001eb112900_2_228	2	227.726	14.1868	0	226.671	228.762	c2.loc333	Zm00001eb112900	2	228.647	228.65	0.921559	cis
Zm00001eb112930_2_228	2	228.35	5.97187	0	226.671	230.532	c2.loc335	Zm00001eb112930	2	228.695	228.697	0.345718	cis
Zm00001eb113160_6_154	6	153.705	12.206	0	150.977	156.77	c6.loc126	Zm00001eb113160	2	229.527	229.527	400	trans
Zm00001eb113210_2_230	2	230.459	9.2881	0	227.825	231.259	c2.loc341	Zm00001eb113210	2	229.79	229.791	-0.669207	cis
Zm00001eb113650_2_231	2	231.301	13.0367	0	230.532	232.286	c2.loc345	Zm00001eb113650	2	231.019	231.02	-0.282114	cis
Zm00001eb113800_2_231	2	231.259	11.8869	0	230.871	231.795	2:231258560_A/G	Zm00001eb113800	2	231.393	231.394	0.13441	cis
Zm00001eb113970_2_231	2	230.626	12.4409	0	229.85	231.259	c2.loc342	Zm00001eb113970	2	231.794	231.817	1.16753	cis
Zm00001eb114200_2_233	2	232.838	7.93149	0	231.795	232.89	c2.loc351	Zm00001eb114200	2	232.69	232.694	-0.148087	cis
Zm00001eb114240_2_233	2	232.851	6.00155	0.000208051	231.795	235.792	c2.loc352	Zm00001eb114240	2	232.786	232.797	-0.0649886	cis
Zm00001eb114760_2_234	2	233.987	12.4436	0	232.837	235.238	c2.loc356	Zm00001eb114760	2	234.448	234.45	0.461895	cis
Zm00001eb114860_2_235	2	234.669	12.2545	0	232.89	235.792	c2.loc357	Zm00001eb114860	2	234.551	234.555	-0.118519	cis
Zm00001eb115230_5_184	5	184.377	5.86456	0.0008	181.42	189.272	c5.loc208	Zm00001eb115230	2	235.819	235.821	400	trans
Zm00001eb115600_2_237	2	236.763	11.9008	0	235.792	236.996	c2.loc365	Zm00001eb115600	2	236.536	236.63	-0.22679	cis
Zm00001eb115900_2_237	2	236.996	7.10731	0	235.792	238.704	2:236996211_A/C	Zm00001eb115900	2	237.259	237.265	0.262915	cis
Zm00001eb116510_2_239	2	238.621	6.89078	0	236.996	239.957	2:238621237_T/C	Zm00001eb116510	2	238.731	238.749	0.109711	cis
Zm00001eb116720_2_239	2	239.2	12.5984	0	238.817	239.957	2:239200449_C/G	Zm00001eb116720	2	239.179	239.181	-0.021453	cis
Zm00001eb117010_2_241	2	240.633	6.43399	0	239.401	241.21	2:240633220_T/C	Zm00001eb117010	2	239.845	239.846	-0.788238	cis
Zm00001eb117100_2_241	2	240.783	7.66576	0.000208051	239.401	241.21	c2.loc380	Zm00001eb117100	2	239.962	239.966	-0.821589	cis
Zm00001eb117210_2_241	2	240.783	7.72191	0	239.401	241.21	c2.loc380	Zm00001eb117210	2	240.226	240.248	-0.557644	cis
Zm00001eb117400_2_241	2	240.633	9.5267	0	239.401	241.777	2:240633220_T/C	Zm00001eb117400	2	240.63	240.64	-0.003052	cis
Zm00001eb117510_2_241	2	240.926	10.7892	0	239.401	241.21	2:240926368_A/G	Zm00001eb117510	2	240.925	240.926	-0.001069	cis
Zm00001eb117610_2_241	2	241.21	5.90927	0.000208051	240.926	241.777	2:241209659_G/A	Zm00001eb117610	2	241.208	241.216	-0.002011	cis
Zm00001eb117670_2_241	2	241.21	9.10056	0	240.926	241.777	2:241209659_G/A	Zm00001eb117670	2	241.316	241.318	0.106651	cis
Zm00001eb117800_2_242	2	241.985	8.40647	0	241.21	243.006	c2.loc388	Zm00001eb117800	2	241.647	241.649	-0.337971	cis
Zm00001eb117870_2_242	2	241.777	6.01797	0.000208051	241.21	243.006	2:241776567_C/T	Zm00001eb117870	2	241.772	241.778	-0.004584	cis
Zm00001eb117910_2_242	2	241.618	16.036	0	241.21	243.006	c2.loc387	Zm00001eb117910	2	241.819	241.82	0.200617	cis
Zm00001eb119000_3_2	3	1.7365	6.85218	0	0.596582	2.26008	c3.loc4	Zm00001eb119000	3	1.72376	1.72717	-0.012744	cis
Zm00001eb119030_3_2	3	1.61296	14.48	0	0.596582	2.09416	c3.loc3	Zm00001eb119030	3	1.74043	1.75351	0.127473	cis
Zm00001eb119270_3_2	3	1.75774	6.33011	0.000208051	0.596582	2.34735	3:1757738_C/A	Zm00001eb119270	3	2.10525	2.11057	0.347514	cis
Zm00001eb119330_3_2	3	2.13162	6.21741	0.0008	1.75774	3.51505	3:2131621_G/C	Zm00001eb119330	3	2.21042	2.2146	0.078804	cis
Zm00001eb119470_3_3	3	2.6187	11.5207	0	2.34735	2.68361	c3.loc22	Zm00001eb119470	3	2.4347	2.43653	-0.184002	cis
Zm00001eb119690_3_3	3	2.80037	7.672	0	2.68361	3.56938	3:2800372_G/C	Zm00001eb119690	3	2.91809	2.92624	0.117722	cis
Zm00001eb119800_3_3	3	2.73869	9.17101	0	2.57905	3.51505	c3.loc26	Zm00001eb119800	3	3.16422	3.16526	0.425527	cis
Zm00001eb119840_3_4	3	3.55652	6.94121	0	2.68361	3.7657	c3.loc32	Zm00001eb119840	3	3.25715	3.25882	-0.29937	cis
Zm00001eb120060_3_4	3	3.55652	11.0844	0	2.80037	3.7657	c3.loc32	Zm00001eb120060	3	3.5784	3.57961	0.0218826	cis
Zm00001eb120080_3_4	3	3.56938	6.72469	0	2.57905	3.7657	3:3569384_G/A	Zm00001eb120080	3	3.60416	3.60505	0.034778	cis
Zm00001eb120150_3_4	3	3.77747	10.2065	0	3.56938	4.00124	c3.loc45	Zm00001eb120150	3	3.89739	3.9001	0.119919	cis
Zm00001eb120630_3_5	3	5.16289	5.86698	0.000605389	4.74465	5.52037	c3.loc62	Zm00001eb120630	3	4.77611	4.7813	-0.386771	cis
Zm00001eb120650_3_5	3	4.96338	9.39475	0	4.74465	5.27574	3:4963375_A/G	Zm00001eb120650	3	4.78758	4.78886	-0.175794	cis
Zm00001eb121190_10_115	10	114.801	5.65437	0.000991697	101.13	123.475	c10.loc105	Zm00001eb121190	3	6.38646	6.38846	400	trans
Zm00001eb121580_3_8	3	8.14361	5.71726	0	5.80092	8.77981	3:8143613_G/T	Zm00001eb121580	3	8.06374	8.06708	-0.079873	cis
Zm00001eb121600_3_8	3	8.38387	11.1768	0	8.14361	8.77981	c3.loc86	Zm00001eb121600	3	8.15645	8.15793	-0.227428	cis
Zm00001eb121870_3_9	3	8.78458	7.2162	0	8.16171	9.00405	c3.loc89	Zm00001eb121870	3	8.71054	8.71798	-0.0740421	cis
Zm00001eb121890_3_9	3	8.92975	8.30154	0	8.16171	9.75342	c3.loc91	Zm00001eb121890	3	8.81574	8.81678	-0.114017	cis
Zm00001eb121950_3_9	3	8.92975	5.57939	0.000991697	8.16171	9.75342	c3.loc91	Zm00001eb121950	3	8.87318	8.87389	-0.0565709	cis
Zm00001eb121970_3_9	3	8.97678	7.68299	0	8.77981	9.24876	c3.loc92	Zm00001eb121970	3	8.91188	8.91282	-0.0649079	cis
Zm00001eb122040_3_9	3	9.00405	18.4402	0	8.9184	9.24876	3:9004050_G/C	Zm00001eb122040	3	8.99796	9.00138	-0.006093	cis
Zm00001eb122060_3_9	3	9.24876	8.84601	0	8.9184	9.37061	3:9248763_G/A	Zm00001eb122060	3	9.04524	9.04953	-0.203526	cis
Zm00001eb122140_3_9	3	9.19493	7.51614	0	8.9184	9.37061	c3.loc94	Zm00001eb122140	3	9.25419	9.25526	0.0592615	cis
Zm00001eb122270_3_10	3	9.9281	13.7684	0	9.38296	10.5103	c3.loc107	Zm00001eb122270	3	9.746	9.77713	-0.182101	cis
Zm00001eb122350_3_10	3	9.75342	8.37898	0	9.38296	10.5103	3:9753424_C/T	Zm00001eb122350	3	9.90809	9.91032	0.15467	cis
Zm00001eb122550_3_11	3	10.5103	8.01599	0	10.0624	10.5706	3:10510267_T/G	Zm00001eb122550	3	10.5146	10.5171	0.00437	cis
Zm00001eb122680_3_11	3	10.6915	9.9	0	10.5706	12.3737	c3.loc118	Zm00001eb122680	3	11.2123	11.217	0.520807	cis
Zm00001eb122980_3_13	3	12.675	10.2651	0	12.3737	13.2724	c3.loc127	Zm00001eb122980	3	12.5167	12.5204	-0.158296	cis
Zm00001eb123260_8_9	8	9.25041	5.23824	0.0008	8.71839	10.5004	8:9250412_A/G	Zm00001eb123260	3	13.5694	13.5728	400	trans
Zm00001eb123360_3_14	3	14.3042	6.33926	0	11.4487	16.6312	c3.loc133	Zm00001eb123360	3	13.8468	13.8508	-0.457428	cis
Zm00001eb123560_3_15	3	14.9999	7.2079	0	13.8849	16.6312	3:14999873_T/C	Zm00001eb123560	3	14.8161	14.8181	-0.183769	cis
Zm00001eb123690_3_15	3	15.2386	7.30971	0	13.8849	17.4092	c3.loc136	Zm00001eb123690	3	15.1867	15.1903	-0.0519069	cis
Zm00001eb123730_3_15	3	15.2386	8.884	0	13.8849	17.4092	c3.loc136	Zm00001eb123730	3	15.2101	15.2112	-0.0284439	cis
Zm00001eb123780_3_17	3	16.5877	12.2118	0	14.9999	17.4092	3:16587681_T/A	Zm00001eb123780	3	15.29	15.291	-1.29764	cis
Zm00001eb123790_3_17	3	16.5877	14.4053	0	14.9999	16.6312	3:16587681_T/A	Zm00001eb123790	3	15.409	15.4197	-1.17871	cis
Zm00001eb123870_3_15	3	14.9999	7.40831	0	13.8849	17.4092	3:14999873_T/C	Zm00001eb123870	3	15.6951	15.6961	0.695268	cis
Zm00001eb124290_3_17	3	17.0757	8.50315	0	13.8849	17.6108	c3.loc140	Zm00001eb124290	3	17.2843	17.2897	0.20861	cis
Zm00001eb124920_3_21	3	21.063	8.80194	0	17.6108	23.1417	c3.loc153	Zm00001eb124920	3	20.4314	20.4511	-0.631606	cis
Zm00001eb124930_3_21	3	21.063	14.7534	0	19.9583	23.1417	c3.loc153	Zm00001eb124930	3	20.459	20.4601	-0.604013	cis
Zm00001eb125100_3_28	3	27.6404	8.04597	0	20.0042	31.0224	c3.loc159	Zm00001eb125100	3	21.3099	21.3127	-6.33043	cis
Zm00001eb125150_3_20	3	19.9852	12.83	0	17.6108	23.1417	c3.loc152	Zm00001eb125150	3	21.6191	21.6223	1.63396	cis
Zm00001eb125230_3_20	3	20.0042	10.927	0	19.9583	22.4149	3:20004205_C/G	Zm00001eb125230	3	21.9198	21.9257	1.91557	cis
Zm00001eb125270_3_22	3	22.4149	11.1193	0	17.6108	29.9557	3:22414854_A/T	Zm00001eb125270	3	22.3092	22.3103	-0.105702	cis
Zm00001eb125480_3_23	3	23.1666	7.07977	0.000208051	20.0042	28.4737	c3.loc156	Zm00001eb125480	3	23.5637	23.5663	0.397018	cis
Zm00001eb125640_3_25	3	25.0355	9.90137	0	22.8544	28.4737	c3.loc157	Zm00001eb125640	3	24.4183	24.4196	-0.617242	cis
Zm00001eb125700_3_23	3	23.1666	9.16058	0	22.8544	26.3606	c3.loc156	Zm00001eb125700	3	24.8068	24.8158	1.64021	cis
Zm00001eb125810_3_20	3	19.6101	8.92262	0	17.6108	31.0224	c3.loc150	Zm00001eb125810	3	25.3018	25.3058	5.69176	cis
Zm00001eb125870_3_22	3	22.4149	7.50244	0	19.9583	28.4737	3:22414854_A/T	Zm00001eb125870	3	25.9231	25.9245	3.50823	cis
Zm00001eb125960_3_26	3	26.3606	6.64251	0	23.1417	29.9557	3:26360616_C/G	Zm00001eb125960	3	26.3625	26.363	0.001871	cis
Zm00001eb126310_3_29	3	29.1691	5.61595	0.000408347	17.6108	32.1311	c3.loc160	Zm00001eb126310	3	28.7318	28.734	-0.43728	cis
Zm00001eb126400_3_29	3	29.1691	5.31245	0.0008	25.3032	32.1311	c3.loc160	Zm00001eb126400	3	29.1261	29.1301	-0.0429698	cis
Zm00001eb126430_3_30	3	30.3036	7.30156	0	26.3606	37.3668	c3.loc161	Zm00001eb126430	3	29.2131	29.2166	-1.09047	cis
Zm00001eb126650_3_32	3	31.782	7.12319	0	26.3606	45.0057	c3.loc163	Zm00001eb126650	3	30.0874	30.0934	-1.69458	cis
Zm00001eb126710_3_31	3	31.0224	6.0366	0.000408347	20.0042	32.5146	3:31022436_C/T	Zm00001eb126710	3	30.5459	30.6727	-0.476519	cis
Zm00001eb126900_3_32	3	31.782	7.5683	0.000208051	29.9557	32.5146	c3.loc163	Zm00001eb126900	3	32.0117	32.0154	0.229726	cis
Zm00001eb126980_3_33	3	32.5146	11.2305	0	32.1311	37.3668	3:32514640_A/C	Zm00001eb126980	3	32.2221	32.2251	-0.292495	cis
Zm00001eb127090_3_34	3	33.6283	7.60239	0	28.4737	49.4141	c3.loc165	Zm00001eb127090	3	32.6508	32.6544	-0.977533	cis
Zm00001eb127390_3_38	3	38.061	15.9108	0	32.5146	45.0057	c3.loc166	Zm00001eb127390	3	34.5932	34.594	-3.46785	cis
Zm00001eb127460_3_32	3	32.2761	10.2627	0	31.0224	45.0057	c3.loc164	Zm00001eb127460	3	34.8569	34.8573	2.58075	cis
Zm00001eb127860_3_32	3	32.1311	9.73598	0	31.0224	49.4141	3:32131097_A/G	Zm00001eb127860	3	37.2913	37.298	5.16016	cis
Zm00001eb127970_4_234	4	234.476	5.3965	0	231.952	236.445	4:234476044_A/C	Zm00001eb127970	3	38.0739	38.0782	400	trans
Zm00001eb128160_3_34	3	33.6283	5.66767	0.000605389	32.1311	49.4141	c3.loc165	Zm00001eb128160	3	39.3184	39.3213	5.69011	cis
Zm00001eb128180_3_32	3	31.782	7.17806	0	28.4737	32.5146	c3.loc163	Zm00001eb128180	3	39.4865	39.4964	7.70457	trans
Zm00001eb128250_3_32	3	32.1311	8.17359	0	31.0224	49.4141	3:32131097_A/G	Zm00001eb128250	3	40.1031	40.1048	7.97202	cis
Zm00001eb128420_3_32	3	32.2761	7.14517	0	31.0224	45.0057	c3.loc164	Zm00001eb128420	3	41.0042	41.0094	8.72806	cis
Zm00001eb128720_3_45	3	45.0057	7.89812	0	32.5146	49.4141	3:45005683_A/T	Zm00001eb128720	3	42.8031	42.8209	-2.20262	cis
Zm00001eb128850_3_38	3	38.061	6.02116	0.000208051	32.1311	113.465	c3.loc166	Zm00001eb128850	3	43.9664	43.9676	5.90538	cis
Zm00001eb129040_5_56	5	56.3287	8.20491	0	53.1362	60.6099	c5.loc147	Zm00001eb129040	3	45.4267	45.4281	400	trans
Zm00001eb129160_3_45	3	45.0057	13.0765	0	37.3668	61.0915	3:45005683_A/T	Zm00001eb129160	3	46.587	46.5935	1.58128	cis
Zm00001eb129430_3_47	3	47.3703	13.3055	0	37.3668	61.0915	c3.loc168	Zm00001eb129430	3	48.5112	48.5115	1.14084	cis
Zm00001eb129450_8_129	8	128.807	8.28435	0	126.689	134.455	c8.loc205	Zm00001eb129450	3	48.5349	48.5402	400	trans
Zm00001eb130190_3_51	3	51.2663	9.1306	0	37.3668	99.3792	c3.loc169	Zm00001eb130190	3	54.4626	54.474	3.19629	cis
Zm00001eb130400_3_61	3	61.4671	8.24059	0	45.0057	99.3792	c3.loc170	Zm00001eb130400	3	55.9522	55.9536	-5.51492	cis
Zm00001eb130410_3_61	3	61.4671	5.73461	0.000408347	37.3668	113.465	c3.loc170	Zm00001eb130410	3	55.9825	55.9837	-5.4846	cis
Zm00001eb130500_3_32	3	32.1311	6.70475	0	29.9557	99.3792	3:32131097_A/G	Zm00001eb130500	3	56.8096	56.816	24.6785	cis
Zm00001eb131080_3_78	3	77.5741	7.92814	0.000208051	37.3668	115.346	c3.loc171	Zm00001eb131080	3	60.5726	60.5865	-17.0015	cis
Zm00001eb131220_3_61	3	61.4671	6.07191	0	45.0057	113.465	c3.loc170	Zm00001eb131220	3	63.1692	63.17	1.70209	cis
Zm00001eb131520_3_78	3	77.5741	10.015	0	45.0057	113.465	c3.loc171	Zm00001eb131520	3	66.503	66.509	-11.0711	cis
Zm00001eb131550_3_61	3	61.4671	8.31739	0	49.4141	113.465	c3.loc170	Zm00001eb131550	3	66.9526	66.9646	5.48553	cis
Zm00001eb132970_3_78	3	77.5741	6.88942	0	29.9557	115.346	c3.loc171	Zm00001eb132970	3	94.6518	94.6537	17.0776	cis
Zm00001eb133060_8_9	8	8.71754	6.55075	0	7.34687	10.5004	c8.loc80	Zm00001eb133060	3	95.5698	95.5797	400	trans
Zm00001eb133280_2_169	2	169.454	7.45531	0	156.037	182.862	2:169454153_C/G	Zm00001eb133280	3	97.843	97.8473	400	trans
Zm00001eb133330_3_94	3	93.6812	10.624	0	61.0915	113.465	c3.loc172	Zm00001eb133330	3	98.2306	98.2567	4.54938	cis
Zm00001eb133440_3_99	3	99.3792	7.75265	0	61.0915	113.465	3:99379241_C/G	Zm00001eb133440	3	99.2163	99.2233	-0.162988	cis
Zm00001eb133530_5_33	5	33.2692	6.58074	0	28.9158	43.9449	5:33269199_G/A	Zm00001eb133530	3	100.509	100.527	400	trans
Zm00001eb133800_3_99	3	99.3792	6.18698	0.000605389	61.0915	115.346	3:99379241_C/G	Zm00001eb133800	3	102.951	102.955	3.57163	cis
Zm00001eb133860_3_113	3	112.583	9.47005	0	61.0915	122.985	c3.loc174	Zm00001eb133860	3	104.15	104.153	-8.4332	cis
Zm00001eb134780_4_234	4	234.422	5.94084	0.000208051	216.198	242.954	c4.loc301	Zm00001eb134780	3	113.44	113.446	400	trans
Zm00001eb134870_4_234	4	234.476	5.63336	0.000408347	231.952	236.445	4:234476044_A/C	Zm00001eb134870	3	113.528	113.529	400	trans
Zm00001eb135040_3_123	3	123.417	7.23734	0	113.465	127.346	c3.loc178	Zm00001eb135040	3	115.011	115.012	-8.40643	cis
Zm00001eb135060_3_78	3	77.5741	7.39539	0.000208051	45.0057	122.985	c3.loc171	Zm00001eb135060	3	115.097	115.111	37.5232	cis
Zm00001eb135130_3_78	3	77.5741	6.43944	0.000208051	45.0057	119.692	c3.loc171	Zm00001eb135130	3	115.531	115.535	37.9567	cis
Zm00001eb135170_5_140	5	140.381	6.78407	0	93.3602	155.055	c5.loc164	Zm00001eb135170	3	115.657	115.657	400	trans
Zm00001eb135240_3_115	3	114.886	8.42607	0	99.3792	127.346	c3.loc175	Zm00001eb135240	3	116.22	116.223	1.33443	cis
Zm00001eb135250_3_113	3	113.465	6.91626	0	61.0915	119.692	3:113464542_C/G	Zm00001eb135250	3	116.23	116.232	2.76511	cis
Zm00001eb135400_3_123	3	122.985	5.77795	0.000605389	115.346	127.346	3:122984970_G/T	Zm00001eb135400	3	117.427	117.43	-5.55826	cis
Zm00001eb135590_3_113	3	113.465	5.98659	0.0008	61.0915	128.497	3:113464542_C/G	Zm00001eb135590	3	119.558	119.569	6.0939	cis
Zm00001eb135740_3_121	3	121.166	15.3647	0	115.346	124.686	c3.loc177	Zm00001eb135740	3	121.285	121.289	0.118855	cis
Zm00001eb135880_3_123	3	123.417	5.85519	0.000208051	115.346	128.497	c3.loc178	Zm00001eb135880	3	123.029	123.03	-0.388595	cis
Zm00001eb135920_3_123	3	123.417	11.4285	0	115.346	127.346	c3.loc178	Zm00001eb135920	3	123.477	123.48	0.0595473	cis
Zm00001eb136160_3_125	3	124.686	9.62634	0	113.465	128.497	3:124686425_T/C	Zm00001eb136160	3	125.618	125.622	0.931687	cis
Zm00001eb136350_3_127	3	126.991	6.77946	0.000408347	122.985	128.497	c3.loc180	Zm00001eb136350	3	127.171	127.174	0.180397	cis
Zm00001eb136370_3_127	3	127.346	16.6987	0	124.686	128.497	3:127346179_G/A	Zm00001eb136370	3	127.346	127.347	-0.000589	cis
Zm00001eb136710_3_130	3	130.17	5.60841	0.0008	127.346	134.17	3:130170204_T/C	Zm00001eb136710	3	128.79	128.806	-1.3806	cis
Zm00001eb136920_3_130	3	130.17	7.23612	0.000208051	127.346	134.17	3:130170204_T/C	Zm00001eb136920	3	130.168	130.173	-0.001767	cis
Zm00001eb136930_3_130	3	130.116	7.90714	0	127.346	137.132	c3.loc184	Zm00001eb136930	3	130.175	130.175	0.0587847	cis
Zm00001eb137020_3_134	3	134.17	8.81498	0	130.17	145.418	3:134170426_G/C	Zm00001eb137020	3	130.587	130.591	-3.58349	cis
Zm00001eb137040_3_133	3	133.205	11.1834	0	127.346	145.418	c3.loc185	Zm00001eb137040	3	130.595	130.598	-2.61057	cis
Zm00001eb137060_3_134	3	134.17	6.60699	0.000408347	128.497	137.132	3:134170426_G/C	Zm00001eb137060	3	130.668	130.673	-3.50242	cis
Zm00001eb137290_3_130	3	130.17	9.33513	0	127.346	134.17	3:130170204_T/C	Zm00001eb137290	3	132.522	132.529	2.35133	cis
Zm00001eb137300_8_99	8	98.6099	4.66811	0.000408347	72.6854	106.783	c8.loc163	Zm00001eb137300	3	132.529	132.53	400	trans
Zm00001eb137500_3_134	3	134.17	8.60169	0	130.17	137.132	3:134170426_G/C	Zm00001eb137500	3	133.837	133.838	-0.333408	cis
Zm00001eb137750_3_133	3	133.205	10.1588	0	128.497	137.132	c3.loc185	Zm00001eb137750	3	134.902	134.906	1.69652	cis
Zm00001eb137780_3_130	3	130.17	17.3546	0	128.497	137.132	3:130170204_T/C	Zm00001eb137780	3	135.08	135.091	4.91028	cis
Zm00001eb137920_3_135	3	135.314	6.89433	0	130.17	145.418	c3.loc186	Zm00001eb137920	3	136.226	136.228	0.911831	cis
Zm00001eb138120_3_145	3	145.418	5.89534	0.000991697	134.17	148.503	3:145417951_G/A	Zm00001eb138120	3	136.842	136.85	-8.57606	cis
Zm00001eb138450_3_137	3	137.132	11.1797	0	134.17	145.54	3:137131591_C/T	Zm00001eb138450	3	139.149	139.159	2.01753	cis
Zm00001eb138850_3_137	3	137.132	17.7828	0	134.17	145.418	3:137131591_C/T	Zm00001eb138850	3	141.362	141.37	4.23071	cis
Zm00001eb139140_3_144	3	143.542	6.37396	0.000208051	130.17	148.503	c3.loc188	Zm00001eb139140	3	143.116	143.119	-0.42632	cis
Zm00001eb139380_3_137	3	137.132	6.63661	0.000208051	130.17	145.54	3:137131591_C/T	Zm00001eb139380	3	143.881	143.883	6.74965	cis
Zm00001eb139400_3_137	3	136.96	6.4166	0.000408347	130.17	148.503	c3.loc187	Zm00001eb139400	3	144.008	144.021	7.04783	cis
Zm00001eb139830_6_102	6	101.938	8.00379	0	98.4531	107.12	c6.loc52	Zm00001eb139830	3	146.722	146.723	400	trans
Zm00001eb139890_3_145	3	145.418	8.36317	0	134.17	149.211	3:145417951_G/A	Zm00001eb139890	3	146.829	146.833	1.41135	cis
Zm00001eb140210_3_149	3	149.152	12.8264	0	145.54	151.517	c3.loc196	Zm00001eb140210	3	148.022	148.024	-1.12989	cis
Zm00001eb140340_3_148	3	147.562	7.38509	0	137.132	149.742	c3.loc193	Zm00001eb140340	3	148.506	148.51	0.943769	cis
Zm00001eb140390_3_148	3	148.239	6.83599	0	145.54	159.357	c3.loc194	Zm00001eb140390	3	148.557	148.569	0.318276	cis
Zm00001eb140540_3_150	3	149.596	6.58189	0	145.54	164.251	c3.loc197	Zm00001eb140540	3	149.473	149.476	-0.123325	cis
Zm00001eb140610_3_153	3	152.993	15.78	0	145.54	159.357	3:152992998_G/A	Zm00001eb140610	3	149.687	149.688	-3.30616	cis
Zm00001eb140720_3_151	3	150.663	8.82287	0	145.54	157.94	c3.loc198	Zm00001eb140720	3	150.292	150.305	-0.371455	cis
Zm00001eb140730_3_152	3	151.517	8.13223	0	148.503	152.993	3:151517119_C/T	Zm00001eb140730	3	150.317	150.321	-1.20051	cis
Zm00001eb140820_3_152	3	151.517	6.14423	0	148.503	157.94	3:151517119_C/T	Zm00001eb140820	3	150.651	150.682	-0.865925	cis
Zm00001eb140880_3_152	3	151.766	6.72616	0.000208051	145.54	157.94	c3.loc199	Zm00001eb140880	3	150.871	150.872	-0.894958	cis
Zm00001eb140970_3_149	3	148.503	9.48147	0	145.54	149.742	3:148503237_C/T	Zm00001eb140970	3	151.288	151.302	2.78461	trans
Zm00001eb141220_4_234	4	234.422	5.80783	0.000408347	231.46	239.805	c4.loc301	Zm00001eb141220	3	152.33	152.333	400	trans
Zm00001eb141310_3_154	3	153.683	11.5994	0	151.517	159.357	c3.loc201	Zm00001eb141310	3	152.949	152.952	-0.733431	cis
Zm00001eb141540_3_152	3	151.517	6.25876	0.000208051	149.211	164.251	3:151517119_C/T	Zm00001eb141540	3	154.099	154.101	2.58227	cis
Zm00001eb141710_3_154	3	153.683	5.85767	0.000605389	149.211	159.357	c3.loc201	Zm00001eb141710	3	155.399	155.404	1.71651	cis
Zm00001eb143060_3_161	3	161.091	9.92096	0	160.578	164.251	3:161091193_G/T	Zm00001eb143060	3	161.088	161.095	-0.002765	cis
Zm00001eb143170_3_163	3	162.997	6.48384	0	148.503	164.485	c3.loc209	Zm00001eb143170	3	162.061	162.066	-0.936037	cis
Zm00001eb143330_3_164	3	164.309	12.4343	0	161.091	164.485	c3.loc212	Zm00001eb143330	3	162.942	162.946	-1.3672	cis
Zm00001eb143370_3_164	3	164.251	8.09688	0	161.091	164.485	3:164251203_A/C	Zm00001eb143370	3	163.551	163.557	-0.700135	cis
Zm00001eb143400_3_163	3	162.997	9.83555	0	160.578	164.485	c3.loc209	Zm00001eb143400	3	163.758	163.76	0.761618	cis
Zm00001eb143600_1_113	1	112.841	6.71274	0	106.948	165.902	1:112841217_A/G	Zm00001eb143600	3	164.56	164.56	400	trans
Zm00001eb143650_8_138	8	138.297	8.16298	0	134.455	139.641	c8.loc210	Zm00001eb143650	3	164.885	164.887	400	trans
Zm00001eb144400_3_171	3	170.934	5.9752	0.000208051	164.485	174.249	c3.loc219	Zm00001eb144400	3	171.047	171.05	0.112498	cis
Zm00001eb144410_3_171	3	170.934	13.9608	0	164.485	172.841	c3.loc219	Zm00001eb144410	3	171.052	171.055	0.117933	cis
Zm00001eb144510_3_173	3	172.841	7.78487	0	170.923	174.361	3:172840850_A/G	Zm00001eb144510	3	171.481	171.486	-1.35979	cis
Zm00001eb144840_3_173	3	173.298	6.29082	0	171.12	174.361	3:173298044_T/G	Zm00001eb144840	3	172.971	172.976	-0.326755	cis
Zm00001eb145060_4_8	4	7.55439	6.18225	0.000408347	6.47837	11.3031	c4.loc70	Zm00001eb145060	3	173.578	173.581	400	trans
Zm00001eb145400_3_174	3	174.361	6.6336	0.000208051	172.841	177.043	3:174360711_T/G	Zm00001eb145400	3	174.745	174.751	0.384286	cis
Zm00001eb145490_3_175	3	174.631	12.9706	0	174.249	176.62	c3.loc228	Zm00001eb145490	3	175.076	175.08	0.444676	cis
Zm00001eb145670_3_175	3	175.405	5.9402	0.000605389	173.298	179.172	c3.loc229	Zm00001eb145670	3	176.082	176.085	0.677112	cis
Zm00001eb145730_3_175	3	175.45	8.34343	0	174.361	177.478	3:175450475_G/C	Zm00001eb145730	3	176.361	176.365	0.910598	cis
Zm00001eb145860_3_178	3	177.945	10.0485	0	176.62	180.463	c3.loc234	Zm00001eb145860	3	176.997	176.997	-0.947872	cis
Zm00001eb145890_3_177	3	177.043	6.85511	0	174.361	177.478	3:177043178_G/A	Zm00001eb145890	3	177.04	177.045	-0.00342	cis
Zm00001eb145920_3_177	3	177.416	7.07499	0	176.62	179.172	c3.loc233	Zm00001eb145920	3	177.116	177.146	-0.299894	cis
Zm00001eb146420_3_179	3	178.506	9.10896	0	177.043	180.463	c3.loc235	Zm00001eb146420	3	179.17	179.175	0.664344	cis
Zm00001eb146620_3_179	3	179.067	8.20033	0	177.478	180.463	c3.loc236	Zm00001eb146620	3	180.3	180.308	1.23302	cis
Zm00001eb146680_3_180	3	180.463	5.46032	0	179.172	181.361	3:180462793_A/G	Zm00001eb146680	3	180.354	180.372	-0.108461	cis
Zm00001eb146690_3_180	3	180.463	9.31468	0	179.172	181.226	3:180462793_A/G	Zm00001eb146690	3	180.412	180.416	-0.050883	cis
Zm00001eb146800_3_181	3	181.226	6.3412	0	179.172	182.118	3:181225729_T/C	Zm00001eb146800	3	180.719	180.72	-0.50635	cis
Zm00001eb146810_3_181	3	180.763	16.0644	0	179.172	181.361	c3.loc240	Zm00001eb146810	3	180.754	180.755	-0.00896736	cis
Zm00001eb146920_3_181	3	181.226	6.06841	0.0008	180.463	181.361	3:181225729_T/C	Zm00001eb146920	3	181.097	181.099	-0.128271	cis
Zm00001eb147030_3_182	3	182.118	8.30317	0	180.463	183.243	3:182117705_C/G	Zm00001eb147030	3	181.25	181.252	-0.868129	cis
Zm00001eb147400_3_182	3	182.118	5.57482	0.0008	181.226	184.276	3:182117705_C/G	Zm00001eb147400	3	182.485	182.49	0.36746	cis
Zm00001eb147720_3_183	3	183.243	7.47075	0	181.226	184.483	3:183243049_C/T	Zm00001eb147720	3	183.634	183.638	0.390856	cis
Zm00001eb147900_3_184	3	184.276	7.5083	0	183.34	184.483	3:184276080_C/G	Zm00001eb147900	3	184.271	184.277	-0.005357	cis
Zm00001eb147910_3_184	3	184.276	11.2898	0	183.34	184.483	3:184276080_C/G	Zm00001eb147910	3	184.333	184.336	0.056979	cis
Zm00001eb148040_3_185	3	185.243	6.59639	0	181.226	188.371	c3.loc257	Zm00001eb148040	3	184.794	184.795	-0.449207	cis
Zm00001eb148070_3_185	3	185.095	5.56713	0.000605389	184.276	189.077	3:185094628_G/C	Zm00001eb148070	3	184.849	184.857	-0.245579	cis
Zm00001eb148310_3_186	3	186.018	10.4792	0	185.095	187.689	c3.loc259	Zm00001eb148310	3	185.87	185.871	-0.148933	cis
Zm00001eb148550_3_187	3	186.613	7.9894	0	185.773	193.593	3:186613426_T/C	Zm00001eb148550	3	186.663	186.666	0.049795	cis
Zm00001eb148570_3_186	3	186.018	7.89479	0	184.276	188.371	c3.loc259	Zm00001eb148570	3	186.668	186.669	0.649851	cis
Zm00001eb148630_3_187	3	187.233	8.9353	0	185.773	188.371	c3.loc261	Zm00001eb148630	3	186.796	186.797	-0.436991	cis
Zm00001eb148880_3_187	3	187.233	7.93164	0	184.483	188.371	c3.loc261	Zm00001eb148880	3	187.594	187.6	0.361657	cis
Zm00001eb149090_3_188	3	188.113	6.54788	0	186.613	189.077	c3.loc264	Zm00001eb149090	3	188.436	188.437	0.322949	cis
Zm00001eb149120_3_189	3	188.69	9.02581	0	187.689	189.077	3:188689747_G/A	Zm00001eb149120	3	188.554	188.556	-0.135729	cis
Zm00001eb149250_3_189	3	188.963	14.2074	0	187.689	189.4	c3.loc268	Zm00001eb149250	3	188.949	188.967	-0.0142862	cis
Zm00001eb149610_3_191	3	191.055	6.85594	0	187.689	192.262	3:191055468_G/A	Zm00001eb149610	3	190.379	190.415	-0.676412	cis
Zm00001eb149810_3_191	3	191.471	8.34843	0	189.97	192.262	3:191471363_A/G	Zm00001eb149810	3	191.285	191.287	-0.186507	cis
Zm00001eb149950_3_192	3	191.932	6.82139	0	189.97	193.593	c3.loc279	Zm00001eb149950	3	191.519	191.526	-0.41231	cis
Zm00001eb150090_1_176	1	176.181	10.8841	0	162.372	177.305	1:176181453_T/C	Zm00001eb150090	3	191.93	191.932	400	trans
Zm00001eb150280_9_29	9	29.0458	5.59679	0.000208051	27.8411	103.983	9:29045788_C/T	Zm00001eb150280	3	192.269	192.273	400	trans
Zm00001eb150410_3_193	3	192.555	8.5876	0	192.262	193.593	3:192555332_T/C	Zm00001eb150410	3	192.522	192.525	-0.033432	cis
Zm00001eb150450_3_193	3	192.555	8.66533	0	192.262	193.593	3:192555332_T/C	Zm00001eb150450	3	192.559	192.562	0.003555	cis
Zm00001eb150530_3_193	3	192.95	6.94239	0	192.262	194.412	3:192950483_A/C	Zm00001eb150530	3	192.687	192.689	-0.263359	cis
Zm00001eb150540_3_193	3	193.186	12.9084	0	192.555	194.412	c3.loc283	Zm00001eb150540	3	192.694	192.697	-0.49116	cis
Zm00001eb150550_3_191	3	191.141	6.5533	0.000605389	189.077	194.517	c3.loc276	Zm00001eb150550	3	192.787	192.789	1.64542	cis
Zm00001eb150560_3_193	3	193.186	10.9808	0	192.555	194.412	c3.loc283	Zm00001eb150560	3	192.79	192.796	-0.395718	cis
Zm00001eb150640_4_234	4	234.476	6.08815	0.000408347	231.952	242.954	4:234476044_A/C	Zm00001eb150640	3	193.028	193.031	400	trans
Zm00001eb150840_3_193	3	193.186	8.78062	0	192.555	194.999	c3.loc283	Zm00001eb150840	3	193.741	193.742	0.555446	cis
Zm00001eb151000_3_194	3	194.449	19.3824	0	193.593	194.999	c3.loc287	Zm00001eb151000	3	194.513	194.514	0.0634934	cis
Zm00001eb151060_3_195	3	194.517	9.15195	0	194.412	195.533	3:194517091_C/G	Zm00001eb151060	3	194.526	194.53	0.009318	cis
Zm00001eb151090_3_195	3	194.999	7.39255	0	193.593	195.955	3:194998768_G/A	Zm00001eb151090	3	194.595	194.596	-0.404202	cis
Zm00001eb151220_3_195	3	195.106	6.40561	0	194.412	195.955	c3.loc290	Zm00001eb151220	3	194.998	195.001	-0.107536	cis
Zm00001eb151380_3_195	3	195.325	8.38116	0	194.412	197.208	c3.loc291	Zm00001eb151380	3	195.84	195.843	0.514861	cis
Zm00001eb151440_3_196	3	195.955	9.35087	0	195.533	197.208	3:195954772_G/A	Zm00001eb151440	3	195.991	195.995	0.036107	cis
Zm00001eb151480_3_199	3	199.052	10.3011	0	193.593	201.035	c3.loc298	Zm00001eb151480	3	196.113	196.12	-2.93945	cis
Zm00001eb151570_3_199	3	198.711	8.99093	0	192.95	200.512	c3.loc297	Zm00001eb151570	3	196.39	196.394	-2.32104	cis
Zm00001eb151720_3_197	3	197.208	5.7282	0.000408347	195.955	198.963	3:197208495_C/A	Zm00001eb151720	3	197.092	197.104	-0.116219	cis
Zm00001eb151750_3_199	3	198.963	9.54219	0	195.955	201.035	3:198963411_T/A	Zm00001eb151750	3	197.118	197.119	-1.84554	cis
Zm00001eb151760_3_197	3	196.961	6.46514	0.000208051	195.533	200.512	c3.loc295	Zm00001eb151760	3	197.124	197.127	0.16336	cis
Zm00001eb151900_2_4	2	4.39572	6.45419	0.000208051	3.50411	4.43303	2:4395718_T/G	Zm00001eb151900	3	197.87	197.877	400	trans
Zm00001eb152120_3_201	3	200.692	9.60684	0	198.963	201.035	c3.loc302	Zm00001eb152120	3	199.144	199.145	-1.54786	cis
Zm00001eb152160_3_200	3	200.359	10.7672	0	198.963	201.035	c3.loc300	Zm00001eb152160	3	199.272	199.273	-1.08741	cis
Zm00001eb152290_5_223	5	222.523	4.17699	0	221.251	222.577	5:222523158_G/C	Zm00001eb152290	3	199.79	199.813	400	trans
Zm00001eb152460_3_201	3	200.512	7.01685	0	197.208	201.035	3:200512197_G/A	Zm00001eb152460	3	200.467	200.47	-0.044802	cis
Zm00001eb152500_3_200	3	200.359	6.5593	0	197.208	205.016	c3.loc300	Zm00001eb152500	3	200.611	200.615	0.25234	cis
Zm00001eb152510_3_201	3	200.512	7.54951	0.000208051	199.105	201.035	3:200512197_G/A	Zm00001eb152510	3	200.707	200.709	0.194565	cis
Zm00001eb152600_3_201	3	200.791	10.117	0	200.512	202.539	c3.loc303	Zm00001eb152600	3	200.984	200.997	0.192603	cis
Zm00001eb152660_3_201	3	201.035	7.32704	0	200.512	203.398	3:201035125_A/T	Zm00001eb152660	3	201.041	201.043	0.005668	cis
Zm00001eb152700_3_202	3	202.37	7.98114	0	200.512	204.582	c3.loc307	Zm00001eb152700	3	201.123	201.128	-1.24651	cis
Zm00001eb153060_3_202	3	202.37	5.95588	0.000408347	200.512	204.405	c3.loc307	Zm00001eb153060	3	202.532	202.554	0.162309	cis
Zm00001eb153070_3_203	3	202.539	13.2198	0	201.035	203.398	3:202538602_A/G	Zm00001eb153070	3	202.561	202.562	0.022199	cis
Zm00001eb153080_3_203	3	202.539	10.1243	0	201.035	204.405	3:202538602_A/G	Zm00001eb153080	3	202.561	202.562	0.022249	cis
Zm00001eb153130_3_203	3	203.127	6.98691	0	200.512	204.582	c3.loc308	Zm00001eb153130	3	202.593	202.596	-0.533845	cis
Zm00001eb153180_3_203	3	202.539	6.52274	0.000605389	201.035	205.841	3:202538602_A/G	Zm00001eb153180	3	202.695	202.7	0.156877	cis
Zm00001eb153210_3_203	3	202.539	8.08651	0	201.035	203.398	3:202538602_A/G	Zm00001eb153210	3	202.892	202.893	0.353826	cis
Zm00001eb153280_3_203	3	202.539	11.7398	0	201.035	203.398	3:202538602_A/G	Zm00001eb153280	3	203.165	203.17	0.625995	cis
Zm00001eb153440_3_204	3	204.427	12.2877	0	202.539	204.582	c3.loc310	Zm00001eb153440	3	203.737	203.738	-0.690303	cis
Zm00001eb153470_3_201	3	200.692	6.2469	0	198.963	209.929	c3.loc302	Zm00001eb153470	3	203.763	203.764	3.07074	cis
Zm00001eb153490_3_204	3	204.427	6.73806	0	200.512	205.016	c3.loc310	Zm00001eb153490	3	203.832	203.849	-0.594884	cis
Zm00001eb153630_3_205	3	204.582	6.67426	0	204.405	207.532	3:204582092_C/T	Zm00001eb153630	3	204.443	204.447	-0.138842	cis
Zm00001eb153650_3_205	3	204.524	6.00057	0	201.035	206.898	c3.loc312	Zm00001eb153650	3	204.472	204.473	-0.0513585	cis
Zm00001eb153740_3_205	3	204.572	14.5544	0	204.405	205.016	c3.loc313	Zm00001eb153740	3	204.734	204.736	0.162542	cis
Zm00001eb153760_3_205	3	204.582	5.74453	0.000208051	204.405	206.898	3:204582092_C/T	Zm00001eb153760	3	204.799	204.801	0.21737	cis
Zm00001eb153980_3_207	3	207.224	6.91081	0	205.016	208.157	c3.loc320	Zm00001eb153980	3	205.416	205.421	-1.80755	cis
Zm00001eb154070_3_206	3	205.841	10.1329	0	204.582	207.532	3:205841023_T/A	Zm00001eb154070	3	205.84	205.841	-0.001006	cis
Zm00001eb154140_3_205	3	205.295	10.1628	0	204.405	207.532	c3.loc315	Zm00001eb154140	3	206.243	206.251	0.947328	cis
Zm00001eb154180_3_206	3	206.426	10.7547	0	205.016	208.157	3:206426369_A/G	Zm00001eb154180	3	206.292	206.293	-0.134384	cis
Zm00001eb154350_3_206	3	206.426	5.84914	0.000605389	204.582	207.532	3:206426369_A/G	Zm00001eb154350	3	206.498	206.499	0.07152	cis
Zm00001eb154420_3_207	3	206.602	7.16952	0	205.016	207.532	c3.loc318	Zm00001eb154420	3	206.571	206.579	-0.0314532	cis
Zm00001eb154450_3_207	3	206.602	5.81909	0.000408347	204.405	207.532	c3.loc318	Zm00001eb154450	3	206.719	206.72	0.116427	cis
Zm00001eb154860_3_209	3	208.804	6.78395	0.0008	207.532	209.601	3:208804421_C/A	Zm00001eb154860	3	208.171	208.176	-0.633494	cis
Zm00001eb155200_3_209	3	208.804	7.3363	0	206.898	209.929	3:208804421_C/A	Zm00001eb155200	3	209.459	209.459	0.654089	cis
Zm00001eb155670_3_211	3	210.687	8.26471	0	209.929	211.547	c3.loc333	Zm00001eb155670	3	210.746	210.75	0.0592191	cis
Zm00001eb155720_3_211	3	210.875	9.61876	0	210.37	211.547	c3.loc334	Zm00001eb155720	3	210.859	210.86	-0.0165847	cis
Zm00001eb155730_3_212	3	211.718	10.5076	0	210.648	214.118	c3.loc337	Zm00001eb155730	3	210.896	210.897	-0.822326	cis
Zm00001eb155940_3_212	3	211.718	6.3808	0	210.896	214.118	c3.loc337	Zm00001eb155940	3	211.673	211.676	-0.0453263	cis
Zm00001eb156750_3_214	3	214.267	5.55964	0	212.117	214.696	c3.loc345	Zm00001eb156750	3	214.426	214.452	0.159165	cis
Zm00001eb156810_1_36	1	35.8871	9.05719	0	34.3167	37.0789	1:35887061_G/A	Zm00001eb156810	3	214.525	214.527	400	trans
Zm00001eb156830_3_215	3	215.235	7.81111	0	214.477	215.732	c3.loc352	Zm00001eb156830	3	214.605	214.608	-0.630212	cis
Zm00001eb156950_3_215	3	214.645	8.75313	0	214.118	215.317	c3.loc349	Zm00001eb156950	3	214.807	214.809	0.162634	cis
Zm00001eb157130_3_216	3	215.732	8.88244	0	215.317	216.307	3:215731909_C/T	Zm00001eb157130	3	215.44	215.443	-0.291926	cis
Zm00001eb157570_3_216	3	215.989	6.90135	0	215.428	219.197	c3.loc357	Zm00001eb157570	3	216.799	216.803	0.80991	cis
Zm00001eb157870_3_218	3	217.92	7.68122	0	216.307	220.151	c3.loc361	Zm00001eb157870	3	217.884	217.888	-0.0364991	cis
Zm00001eb157900_3_218	3	217.506	11.9492	0	216.307	218.886	3:217506378_G/A	Zm00001eb157900	3	218.064	218.068	0.557985	cis
Zm00001eb158090_3_218	3	218.497	6.35256	0	215.732	219.594	c3.loc362	Zm00001eb158090	3	218.915	218.924	0.418622	cis
Zm00001eb158270_3_220	3	219.594	11.7544	0	218.886	220.151	3:219594483_G/A	Zm00001eb158270	3	219.486	219.494	-0.10868	cis
Zm00001eb158680_3_221	3	220.967	9.27877	0	220.151	222.762	c3.loc373	Zm00001eb158680	3	220.394	220.398	-0.573594	cis
Zm00001eb158710_3_221	3	220.584	7.29351	0	220.151	222.639	c3.loc372	Zm00001eb158710	3	220.553	220.556	-0.0302522	cis
Zm00001eb158740_10_142	10	142.357	6.38649	0.000408347	141.83	143.749	c10.loc167	Zm00001eb158740	3	220.61	220.623	400	trans
Zm00001eb158970_3_223	3	222.555	9.66142	0	221.111	222.762	c3.loc376	Zm00001eb158970	3	221.604	221.611	-0.951451	cis
Zm00001eb159260_1_184	1	184.433	5.82028	0.000408347	181.703	187.885	1:184433008_C/T	Zm00001eb159260	3	222.505	222.506	400	trans
Zm00001eb159320_3_223	3	222.555	8.48017	0	221.111	222.946	c3.loc376	Zm00001eb159320	3	222.667	222.669	0.111793	cis
Zm00001eb159400_3_223	3	222.947	8.46658	0	222.762	223.09	c3.loc380	Zm00001eb159400	3	222.945	222.95	-0.00164113	cis
Zm00001eb159420_3_224	3	223.564	11.4128	0	222.946	225.262	c3.loc385	Zm00001eb159420	3	222.989	222.996	-0.575443	cis
Zm00001eb159520_3_224	3	223.533	8.1826	0	222.946	225.262	3:223532939_A/G	Zm00001eb159520	3	223.219	223.223	-0.313604	cis
Zm00001eb159560_3_224	3	223.564	6.78289	0	222.392	225.262	c3.loc385	Zm00001eb159560	3	223.359	223.364	-0.205476	cis
Zm00001eb159570_3_224	3	223.533	9.71386	0	222.946	225.262	3:223532939_A/G	Zm00001eb159570	3	223.423	223.43	-0.110328	cis
Zm00001eb159640_3_224	3	223.564	13.1256	0	223.09	225.262	c3.loc385	Zm00001eb159640	3	223.709	223.718	0.144899	cis
Zm00001eb160020_3_225	3	225.103	6.85679	0	222.946	225.454	c3.loc389	Zm00001eb160020	3	224.878	224.879	-0.224362	cis
Zm00001eb160160_3_225	3	225.323	7.62086	0	225.029	227.156	c3.loc396	Zm00001eb160160	3	225.247	225.26	-0.0760232	cis
Zm00001eb160250_3_225	3	225.436	17.0217	0	225.262	227.156	c3.loc400	Zm00001eb160250	3	225.592	225.596	0.156371	cis
Zm00001eb160300_3_225	3	225.436	7.27327	0	225.262	227.156	c3.loc400	Zm00001eb160300	3	225.849	225.883	0.413154	cis
Zm00001eb160490_3_226	3	225.786	6.45522	0.000208051	225.262	227.256	c3.loc401	Zm00001eb160490	3	226.494	226.513	0.707999	cis
Zm00001eb160510_6_122	6	121.771	6.89044	0.000208051	114.824	123.173	c6.loc90	Zm00001eb160510	3	226.757	226.763	400	trans
Zm00001eb160700_3_227	3	227.156	7.34782	0	225.454	228.922	3:227155915_T/C	Zm00001eb160700	3	227.154	227.158	-0.00203	cis
Zm00001eb160760_3_227	3	227.412	12.8981	0	227.156	228.922	c3.loc404	Zm00001eb160760	3	227.229	227.232	-0.18302	cis
Zm00001eb160900_3_228	3	228.079	7.65961	0.000208051	227.156	228.922	3:228079036_T/G	Zm00001eb160900	3	227.379	227.381	-0.699664	cis
Zm00001eb160980_3_229	3	228.922	7.95923	0	225.454	229.622	3:228922203_C/A	Zm00001eb160980	3	227.512	227.513	-1.41045	cis
Zm00001eb161290_3_227	3	227.412	11.747	0	225.454	229.37	c3.loc404	Zm00001eb161290	3	228.706	228.708	1.29417	cis
Zm00001eb161830_3_230	3	229.888	5.79659	0.000605389	229.37	230.85	c3.loc411	Zm00001eb161830	3	230.188	230.191	0.300119	cis
Zm00001eb161880_3_230	3	229.888	11.0132	0	229.37	230.85	c3.loc411	Zm00001eb161880	3	230.305	230.319	0.417458	cis
Zm00001eb162060_3_231	3	231.247	6.34773	0	230.306	232.659	c3.loc418	Zm00001eb162060	3	230.994	230.997	-0.253427	cis
Zm00001eb162230_3_232	3	232.039	12.3882	0	231.008	232.659	c3.loc421	Zm00001eb162230	3	231.574	231.579	-0.46449	cis
Zm00001eb162300_3_232	3	231.895	7.51131	0	231.008	232.659	c3.loc420	Zm00001eb162300	3	231.867	231.873	-0.0276405	cis
Zm00001eb162380_3_232	3	231.681	7.22876	0	230.306	232.659	c3.loc419	Zm00001eb162380	3	232.284	232.288	0.603449	cis
Zm00001eb162410_3_232	3	231.895	12.2587	0	230.85	232.659	c3.loc420	Zm00001eb162410	3	232.436	232.445	0.541053	cis
Zm00001eb162630_3_233	3	233.275	10.0524	0	232.659	233.554	3:233275471_T/C	Zm00001eb162630	3	233.005	233.008	-0.270845	cis
Zm00001eb162910_3_235	3	234.754	11.1525	0	233.554	235.162	c3.loc435	Zm00001eb162910	3	233.849	233.884	-0.904219	cis
Zm00001eb162950_3_235	3	234.984	15.0277	0	233.554	235.162	c3.loc436	Zm00001eb162950	3	234.162	234.168	-0.821935	cis
Zm00001eb162970_3_235	3	234.786	6.65929	0.000408347	233.554	235.905	3:234785944_G/C	Zm00001eb162970	3	234.245	234.247	-0.541031	cis
Zm00001eb163240_3_235	3	235.322	5.71909	0.000991697	234.786	236.005	3:235321578_A/G	Zm00001eb163240	3	235.198	235.202	-0.123188	cis
Zm00001eb163300_3_236	3	235.905	16.1105	0	235.322	236.005	3:235904620_T/G	Zm00001eb163300	3	235.36	235.364	-0.544137	cis
Zm00001eb163310_3_236	3	235.592	8.70327	0	234.786	236.472	c3.loc440	Zm00001eb163310	3	235.368	235.372	-0.22389	cis
Zm00001eb163570_4_239	4	238.826	6.20686	0.000408347	231.952	243.101	4:238825540_C/G	Zm00001eb163570	3	235.93	235.932	400	trans
Zm00001eb163640_3_236	3	235.993	13.4882	0	235.322	236.472	c3.loc442	Zm00001eb163640	3	236.087	236.088	0.0941091	cis
Zm00001eb163690_3_236	3	235.909	5.80109	0.000991697	235.162	236.472	c3.loc441	Zm00001eb163690	3	236.185	236.188	0.27587	cis
Zm00001eb163980_3_236	3	236.348	6.73452	0.000208051	235.322	236.472	c3.loc443	Zm00001eb163980	3	236.913	236.916	0.564975	cis
Zm00001eb164210_3_236	3	236.472	8.91342	0	236.005	236.472	3:236471669_A/C	Zm00001eb164210	3	237.638	237.639	1.16629	cis
Zm00001eb164450_4_19	4	19.1161	5.95165	0.000408347	0.561868	19.4444	4:19116127_A/G	Zm00001eb164450	4	1.33296	1.3338	-17.7832	cis
Zm00001eb164490_4_1	4	1.10726	15.948	0	0.561868	2.07957	c4.loc2	Zm00001eb164490	4	1.35216	1.35431	0.244898	cis
Zm00001eb164500_4_2	4	1.56404	13.9894	0	0.561868	2.07957	4:1564045_A/G	Zm00001eb164500	4	1.35525	1.35793	-0.208792	cis
Zm00001eb165060_4_3	4	2.93444	6.41158	0.000208051	2.07957	3.26408	4:2934440_A/C	Zm00001eb165060	4	2.97328	2.97942	0.038841	cis
Zm00001eb165550_4_4	4	3.83864	6.51215	0	3.26408	4.10746	c4.loc15	Zm00001eb165550	4	3.85006	3.85283	0.011425	cis
Zm00001eb165580_4_4	4	3.83864	9.59377	0	3.33566	4.10746	c4.loc15	Zm00001eb165580	4	3.94791	3.95012	0.109267	cis
Zm00001eb165630_4_4	4	4.0737	8.61019	0	3.70762	4.73705	c4.loc21	Zm00001eb165630	4	4.11676	4.11856	0.0430624	cis
Zm00001eb165950_4_6	4	5.50213	6.78495	0.000408347	4.73705	5.82036	c4.loc36	Zm00001eb165950	4	5.04085	5.06531	-0.46128	cis
Zm00001eb166050_8_139	8	139.085	11.0489	0	135.121	140.906	c8.loc211	Zm00001eb166050	4	5.24297	5.24612	400	trans
Zm00001eb166090_4_5	4	5.31039	10.9817	0	4.73705	5.62635	4:5310387_C/T	Zm00001eb166090	4	5.27	5.27195	-0.040387	cis
Zm00001eb166140_4_5	4	5.31039	15.2832	0	4.73705	5.62635	4:5310387_C/T	Zm00001eb166140	4	5.33604	5.33758	0.02565	cis
Zm00001eb166320_4_6	4	5.62635	5.58247	0.000605389	4.73705	6.01431	4:5626348_C/G	Zm00001eb166320	4	5.7237	5.72613	0.097351	cis
Zm00001eb166460_4_6	4	5.84637	7.4319	0	5.31039	6.01431	c4.loc40	Zm00001eb166460	4	5.89625	5.90044	0.0498811	cis
Zm00001eb166490_4_6	4	5.95147	9.0704	0	5.82036	6.39724	c4.loc45	Zm00001eb166490	4	5.9364	5.93898	-0.0150645	cis
Zm00001eb167020_4_7	4	6.56186	6.71134	0	6.39724	7.44686	c4.loc62	Zm00001eb167020	4	6.8528	6.8538	0.290933	cis
Zm00001eb167050_4_7	4	6.56186	17.0665	0	6.39724	6.98949	c4.loc62	Zm00001eb167050	4	6.8715	6.87232	0.309634	cis
Zm00001eb167080_4_7	4	6.99023	6.48792	0.000408347	6.47837	10.904	c4.loc67	Zm00001eb167080	4	6.98829	6.99395	-0.00194148	cis
Zm00001eb167120_1_264	1	263.87	6.05268	0.000208051	263.007	266.957	1:263870042_C/A	Zm00001eb167120	4	7.05426	7.05906	400	trans
Zm00001eb167360_4_8	4	8.00978	6.06075	0.000605389	6.39724	11.2705	c4.loc71	Zm00001eb167360	4	7.87239	7.87817	-0.137392	cis
Zm00001eb167410_4_7	4	7.44686	6.4689	0	6.98949	10.904	4:7446857_G/A	Zm00001eb167410	4	8.02735	8.02831	0.58049	cis
Zm00001eb167940_8_6	8	6.4601	5.29028	0.000991697	5.2712	10.3573	8:6460099_A/G	Zm00001eb167940	4	11.6346	11.6632	400	trans
Zm00001eb167980_4_12	4	11.9679	7.47677	0	10.904	12.5142	c4.loc86	Zm00001eb167980	4	11.7601	11.7609	-0.207798	cis
Zm00001eb168000_7_117	7	116.866	7.68143	0	89.3949	127.284	c7.loc140	Zm00001eb168000	4	11.8291	11.8409	400	trans
Zm00001eb168140_4_13	4	12.5142	7.13281	0.000208051	11.3031	14.1932	4:12514219_A/G	Zm00001eb168140	4	12.4316	12.4332	-0.082659	cis
Zm00001eb168430_4_14	4	14.2458	7.17082	0	12.5142	15.0876	c4.loc97	Zm00001eb168430	4	13.836	13.8416	-0.409782	cis
Zm00001eb168440_4_234	4	234.474	6.18647	0	231.46	237.053	c4.loc302	Zm00001eb168440	4	13.8764	13.8819	-220.598	trans
Zm00001eb168480_4_14	4	14.1239	10.2776	0	12.5142	14.4879	c4.loc96	Zm00001eb168480	4	14.0378	14.0464	-0.0861448	cis
Zm00001eb168570_4_14	4	14.4673	11.3438	0	14.1932	15.0876	c4.loc100	Zm00001eb168570	4	14.6465	14.647	0.179174	cis
Zm00001eb168810_4_15	4	15.268	9.07234	0	14.4879	16.1976	c4.loc104	Zm00001eb168810	4	15.9067	15.9117	0.638716	cis
Zm00001eb168850_4_16	4	16.0676	10.295	0	15.0876	16.9387	4:16067647_T/G	Zm00001eb168850	4	16.0639	16.0648	-0.003783	cis
Zm00001eb168900_4_16	4	16.1976	6.20624	0.000605389	15.0876	19.1161	4:16197581_T/G	Zm00001eb168900	4	16.1811	16.1847	-0.016522	cis
Zm00001eb169360_4_18	4	18.4351	7.36657	0	16.1976	19.4444	c4.loc111	Zm00001eb169360	4	19.0155	19.0201	0.580469	cis
Zm00001eb169560_4_22	4	21.9884	5.73232	0.000408347	19.929	22.2545	c4.loc125	Zm00001eb169560	4	20.2072	20.2088	-1.78121	cis
Zm00001eb169590_4_22	4	22.1539	5.79689	0.000605389	19.929	25.0849	4:22153916_A/G	Zm00001eb169590	4	20.2703	20.2715	-1.88357	cis
Zm00001eb169680_4_20	4	20.2084	7.96701	0.000208051	19.1988	22.2545	c4.loc123	Zm00001eb169680	4	20.5996	20.6043	0.391269	cis
Zm00001eb170080_4_25	4	25.0849	9.51706	0	22.1539	28.3026	4:25084904_T/G	Zm00001eb170080	4	23.0257	23.0273	-2.05919	cis
Zm00001eb170240_4_24	4	23.8154	7.18381	0	19.929	28.3026	4:23815394_T/A	Zm00001eb170240	4	23.9151	23.9192	0.099745	cis
Zm00001eb170490_4_27	4	26.6056	8.49216	0	23.8154	28.8447	4:26605562_T/A	Zm00001eb170490	4	25.0524	25.0529	-1.55313	cis
Zm00001eb170560_4_27	4	26.6056	7.01118	0	25.0849	28.3026	4:26605562_T/A	Zm00001eb170560	4	25.5972	25.6005	-1.00836	cis
Zm00001eb170970_4_28	4	28.0465	6.94548	0	19.6886	35.3215	c4.loc132	Zm00001eb170970	4	28.1341	28.1369	0.0875772	cis
Zm00001eb171320_4_234	4	234.476	5.30589	0.000991697	231.952	236.016	4:234476044_A/C	Zm00001eb171320	4	29.6738	29.6781	-204.802	trans
Zm00001eb171400_4_30	4	29.6823	6.36581	0.0008	22.1539	39.0621	4:29682291_G/T	Zm00001eb171400	4	29.9488	29.9511	0.266478	cis
Zm00001eb171480_9_111	9	110.768	5.42967	0.000991697	82.706	114.162	c9.loc146	Zm00001eb171480	4	30.266	30.2734	400	trans
Zm00001eb171520_4_29	4	28.6893	6.00276	0.000408347	22.1539	35.3215	c4.loc133	Zm00001eb171520	4	30.3452	30.3462	1.65587	cis
Zm00001eb171660_4_32	4	31.9711	8.25545	0	28.3026	39.0621	c4.loc136	Zm00001eb171660	4	30.643	30.6441	-1.32813	cis
Zm00001eb171710_4_29	4	28.6893	13.2745	0	26.6056	35.3215	c4.loc133	Zm00001eb171710	4	30.8567	30.8664	2.1674	cis
Zm00001eb171750_9_115	9	115.264	7.02926	0	108.719	132.449	c9.loc150	Zm00001eb171750	4	31.0486	31.0612	400	trans
Zm00001eb172000_4_28	4	28.3026	7.96223	0	25.0849	35.3215	4:28302570_C/T	Zm00001eb172000	4	32.1265	32.1333	3.8239	cis
Zm00001eb172880_4_36	4	35.9854	8.99897	0	35.3215	47.1195	4:35985423_G/T	Zm00001eb172880	4	36.4234	36.4308	0.437991	cis
Zm00001eb172900_4_36	4	35.6382	9.01044	0	30.7502	39.4333	c4.loc138	Zm00001eb172900	4	36.4954	36.5	0.857194	cis
Zm00001eb173060_4_37	4	37.4916	6.63834	0.000208051	35.3215	39.4333	c4.loc140	Zm00001eb173060	4	37.5554	37.5565	0.0637487	cis
Zm00001eb173150_4_38	4	38.3379	5.96653	0.000408347	35.3215	42.4259	4:38337937_T/C	Zm00001eb173150	4	38.0451	38.0508	-0.292876	cis
Zm00001eb173270_4_36	4	35.9172	7.79413	0	28.3026	39.4333	c4.loc139	Zm00001eb173270	4	38.432	38.437	2.51485	cis
Zm00001eb173280_4_39	4	39.4333	6.19102	0	30.7502	42.4259	4:39433311_G/A	Zm00001eb173280	4	38.4608	38.4669	-0.972533	cis
Zm00001eb173380_4_38	4	38.3379	8.6564	0	35.3215	39.0621	4:38337937_T/C	Zm00001eb173380	4	38.7919	38.7989	0.453973	cis
Zm00001eb173640_4_39	4	39.0621	6.93447	0	38.3379	44.2109	4:39062143_A/G	Zm00001eb173640	4	39.3612	39.3636	0.299051	cis
Zm00001eb173650_4_44	4	44.0262	7.59145	0	19.6886	59.4425	c4.loc145	Zm00001eb173650	4	39.3909	39.3954	-4.63525	cis
Zm00001eb173660_4_40	4	39.9935	8.15724	0	38.3379	47.1195	c4.loc143	Zm00001eb173660	4	39.4308	39.4355	-0.56274	cis
Zm00001eb173700_8_176	8	175.972	5.71945	0.000408347	175.735	176.7	c8.loc308	Zm00001eb173700	4	39.6068	39.6079	400	trans
Zm00001eb173710_4_39	4	39.4333	7.73391	0	35.3215	47.1195	4:39433311_G/A	Zm00001eb173710	4	39.6294	39.632	0.196066	cis
Zm00001eb173880_4_39	4	39.4333	6.66606	0	28.3026	47.1195	4:39433311_G/A	Zm00001eb173880	4	40.2254	40.2291	0.792071	cis
Zm00001eb173930_4_39	4	39.4333	6.87635	0	35.3215	47.1195	4:39433311_G/A	Zm00001eb173930	4	40.3143	40.3168	0.880942	cis
Zm00001eb173940_4_44	4	44.0262	6.13626	0	38.3379	65.9848	c4.loc145	Zm00001eb173940	4	40.319	40.3254	-3.70716	cis
Zm00001eb174450_4_42	4	42.4259	15.2933	0	39.4333	44.2109	4:42425922_C/T	Zm00001eb174450	4	42.4251	42.4293	-0.000797	cis
Zm00001eb174610_4_44	4	44.0262	11.2685	0	35.3215	47.1195	c4.loc145	Zm00001eb174610	4	43.7049	43.7155	-0.321231	cis
Zm00001eb174770_4_44	4	44.0262	7.20575	0.000208051	30.7502	47.1195	c4.loc145	Zm00001eb174770	4	44.3252	44.3455	0.299085	cis
Zm00001eb174790_4_45	4	45.286	18.9349	0	42.4259	47.1195	c4.loc146	Zm00001eb174790	4	44.4382	44.4397	-0.847747	cis
Zm00001eb174850_4_42	4	42.4259	6.29683	0.000408347	39.4333	59.4425	4:42425922_C/T	Zm00001eb174850	4	44.5446	44.5461	2.11869	cis
Zm00001eb174970_10_2	10	2.02423	6.96528	0	0.658445	2.31613	10:2024226_A/G	Zm00001eb174970	4	45.2932	45.2953	400	trans
Zm00001eb175010_8_121	8	121.272	16.2062	0	119.222	124.31	8:121272212_C/G	Zm00001eb175010	4	45.3979	45.3983	400	trans
Zm00001eb175190_4_59	4	59.4425	7.64376	0.000208051	44.2109	80.442	4:59442542_T/C	Zm00001eb175190	4	46.9136	46.9283	-12.5289	cis
Zm00001eb175600_4_52	4	52.4703	10.1586	0	42.4259	65.9848	c4.loc148	Zm00001eb175600	4	50.5957	50.5969	-1.87458	cis
Zm00001eb175780_4_234	4	234.476	5.94651	0.000605389	213.798	240.214	4:234476044_A/C	Zm00001eb175780	4	52.1929	52.1948	-182.283	trans
Zm00001eb175890_4_47	4	47.1195	6.17036	0.000408347	42.4259	65.9848	4:47119493_C/T	Zm00001eb175890	4	53.1786	53.1828	6.05911	cis
Zm00001eb175950_4_47	4	47.1195	8.41001	0	44.2109	59.4425	4:47119493_C/T	Zm00001eb175950	4	53.7153	53.7174	6.59576	cis
Zm00001eb176200_4_45	4	45.286	12.561	0	42.4259	59.4425	c4.loc146	Zm00001eb176200	4	55.9417	55.9479	10.6557	cis
Zm00001eb176380_4_47	4	46.5106	6.18031	0.000605389	35.3215	80.442	c4.loc147	Zm00001eb176380	4	57.6703	57.6818	11.1597	cis
Zm00001eb176850_4_66	4	65.9848	9.72667	0	59.4425	129.511	4:65984838_A/G	Zm00001eb176850	4	62.2726	62.2771	-3.7122	cis
Zm00001eb177090_4_73	4	73.1501	6.5809	0.000208051	59.4425	100.519	c4.loc153	Zm00001eb177090	4	64.9825	64.9835	-8.16762	cis
Zm00001eb177150_4_65	4	64.5472	6.06189	0.000408347	47.1195	129.511	c4.loc151	Zm00001eb177150	4	65.3286	65.3404	0.781437	cis
Zm00001eb177200_4_72	4	72.2942	5.7734	0.000408347	44.2109	84.3988	4:72294177_T/G	Zm00001eb177200	4	65.6333	65.634	-6.66085	cis
Zm00001eb177240_4_73	4	73.1501	7.86357	0	59.4425	84.3988	c4.loc153	Zm00001eb177240	4	65.7849	65.7868	-7.36524	cis
Zm00001eb177560_4_66	4	65.9848	6.27565	0.000208051	59.4425	100.519	4:65984838_A/G	Zm00001eb177560	4	68.6662	68.6719	2.68139	cis
Zm00001eb177690_4_72	4	72.2942	10.1087	0	59.4425	80.442	4:72294177_T/G	Zm00001eb177690	4	69.7583	69.7658	-2.53587	cis
Zm00001eb177750_4_73	4	73.1501	9.30547	0	59.4425	84.3988	c4.loc153	Zm00001eb177750	4	69.8663	69.8683	-3.28379	cis
Zm00001eb177930_4_234	4	234.476	5.49961	0.000408347	231.46	237.053	4:234476044_A/C	Zm00001eb177930	4	70.9067	70.9152	-163.569	trans
Zm00001eb178070_4_88	4	87.8811	7.46213	0	59.4425	145.829	c4.loc157	Zm00001eb178070	4	71.8048	71.8107	-16.0763	cis
Zm00001eb178110_4_73	4	73.1501	14.0098	0	65.9848	80.442	c4.loc153	Zm00001eb178110	4	72.2295	72.2366	-0.920584	cis
Zm00001eb178120_4_73	4	73.1501	6.27187	0.000208051	59.4425	86.7858	c4.loc153	Zm00001eb178120	4	72.2914	72.2961	-0.858654	cis
Zm00001eb178230_4_68	4	67.8364	11.3364	0	59.4425	80.442	c4.loc152	Zm00001eb178230	4	73.6197	73.6211	5.78327	cis
Zm00001eb178500_4_80	4	80.442	7.67882	0	65.9848	86.7858	4:80442026_T/G	Zm00001eb178500	4	75.7714	75.778	-4.67064	cis
Zm00001eb178550_4_80	4	80.442	8.00009	0	72.2942	150.76	4:80442026_T/G	Zm00001eb178550	4	76.3425	76.3439	-4.09949	cis
Zm00001eb178770_4_80	4	80.442	16.3247	0	72.2942	84.3988	4:80442026_T/G	Zm00001eb178770	4	77.9939	77.9965	-2.44811	cis
Zm00001eb179460_4_84	4	84.3988	6.79656	0	59.4425	129.511	4:84398769_A/G	Zm00001eb179460	4	84.7487	84.751	0.349952	cis
Zm00001eb179710_4_159	4	159.062	7.59843	0	84.3988	160.181	c4.loc172	Zm00001eb179710	4	86.5148	86.5342	-72.5467	cis
Zm00001eb180080_4_101	4	100.519	8.73204	0	84.3988	145.829	4:100518935_T/C	Zm00001eb180080	4	89.986	89.9904	-10.5329	cis
Zm00001eb180470_4_224	4	223.932	9.61034	0	219.245	231.952	c4.loc290	Zm00001eb180470	4	95.6016	95.6035	-128.33	trans
Zm00001eb181100_4_101	4	100.519	14.7843	0	86.7858	150.76	4:100518935_T/C	Zm00001eb181100	4	103.971	103.977	3.45221	cis
Zm00001eb181320_4_100	4	99.7479	7.03652	0.000208051	80.442	154.505	c4.loc158	Zm00001eb181320	4	108.958	108.961	9.21052	cis
Zm00001eb181420_4_148	4	147.506	7.58882	0	100.519	158.574	c4.loc161	Zm00001eb181420	4	112.732	112.737	-34.7739	cis
Zm00001eb181730_4_100	4	99.7479	7.84112	0	84.3988	129.511	c4.loc158	Zm00001eb181730	4	117.586	117.587	17.838	cis
Zm00001eb181850_4_87	4	86.7858	7.99994	0	80.442	129.511	4:86785756_G/A	Zm00001eb181850	4	119.015	119.023	32.2291	cis
Zm00001eb181970_4_100	4	99.7479	9.75742	0	72.2942	145.829	c4.loc158	Zm00001eb181970	4	120.187	120.19	20.4396	cis
Zm00001eb182480_4_146	4	145.829	6.0259	0.000208051	80.442	157.08	4:145828836_T/G	Zm00001eb182480	4	125.41	125.411	-20.419	cis
Zm00001eb182610_4_140	4	140.157	15.9142	0	86.7858	150.76	c4.loc160	Zm00001eb182610	4	126.163	126.164	-13.9935	cis
Zm00001eb182620_4_146	4	145.829	14.5126	0	100.519	150.76	4:145828836_T/G	Zm00001eb182620	4	126.321	126.322	-19.5077	cis
Zm00001eb182890_4_130	4	129.511	6.98364	0	86.7858	150.76	4:129511045_G/A	Zm00001eb182890	4	129.212	129.214	-0.299178	cis
Zm00001eb182900_4_130	4	129.511	7.39917	0	86.7858	150.76	4:129511045_G/A	Zm00001eb182900	4	129.291	129.294	-0.219588	cis
Zm00001eb183010_4_234	4	234.476	5.83951	0.000991697	231.952	242.954	4:234476044_A/C	Zm00001eb183010	4	129.965	129.973	-104.511	trans
Zm00001eb183150_4_140	4	140.157	10.4329	0	84.3988	150.76	c4.loc160	Zm00001eb183150	4	130.379	130.379	-9.77836	cis
Zm00001eb184480_4_148	4	147.506	9.48864	0	100.519	154.505	c4.loc161	Zm00001eb184480	4	141.155	141.186	-6.35087	cis
Zm00001eb184540_4_88	4	87.8811	9.47001	0	72.2942	154.505	c4.loc157	Zm00001eb184540	4	142.059	142.063	54.1782	cis
Zm00001eb184620_4_153	4	152.513	5.33776	0.000991697	129.511	160.181	c4.loc163	Zm00001eb184620	4	143.269	143.274	-9.24427	cis
Zm00001eb185030_4_140	4	140.157	6.03388	0.000208051	100.519	158.574	c4.loc160	Zm00001eb185030	4	146.924	146.931	6.76688	cis
Zm00001eb185950_4_155	4	154.505	6.04412	0	145.829	157.076	4:154505225_G/C	Zm00001eb185950	4	153.244	153.246	-1.26165	cis
[truncated: 12,212 more rows]

## Sheet: Table S7 TWAS genes
Table S7: TWAS genes: All genes and details identified in the TWAS analysis
[truncated: 48 more rows]

[truncated: 3 more sheets: Table S8 TSG, Table S9 SNPs B73 vs. Mo17, Table S10 IBM-RIL regions]
